# Supplementary material for: Comparative Analysis of Extracellular Vesicle Isolation From Equine Serum and Plasma Using Two Isolation Methods With Structural and Proteomic Validation
Source: FASEB J. 2026 Jan 18;40(2):e71472. doi: 10.1096/fj.202504053R (PMC12813514; doi:10.1096/fj.202504053R)
Supplement: Supplementary file 1 — Table S1: Complete proteomics results for EV‐enriched fractions from equine plasma and serum processed with SEC/Ultra‐SEC (24 samples; 4 groups × 6). The XLSX workbook includes: Samples legend (sample mapping), Summary (per‐sample IDs and EV markers: CD9, CD63, CD81, CD82, TSPAN7, TSPAN9, TSG101, PDCD6IP), IDs all (1784 proteins with FDR/q‐value/PEP, peptide/PSM counts, and presence across samples), and group sheets: Plasma_SEC (n = 1423), Plasma_Ultra‐SEC (n = 591), Serum_SEC (n = 877), Serum_Ultra‐SEC (n = 874). [file FSB2-40-e71472-s001.xlsx]

## Sheet: Samples legend
Sample name	Sample no	Original sample name	Group
Plasma_SEC-S1	S1	409271608pila_osocze_dlugol	Plasma_SEC
Plasma_SEC-S2	S2	410251866pila_osocze_SEC_Dlugo	Plasma_SEC
Plasma_SEC-S3	S3	410311866pila_osocze_SEC_Dlugo	Plasma_SEC
Plasma_SEC-S4	S4	50221347pila_Plasma_SEC_1	Plasma_SEC
Plasma_SEC-S5	S5	50221347pila_Plasma_SEC_1	Plasma_SEC
Plasma_SEC-S6	S6	50221349pila_Plasma_SEC_3	Plasma_SEC
Plasma_Ultra-SEC-S1	S1	409271607pila_osocze_NAT	Plasma_Ultra-SEC
Plasma_Ultra-SEC-S2	S2	410251865pila_osocze_NAT-SEC	Plasma_Ultra-SEC
Plasma_Ultra-SEC-S3	S3	410311865pila_osocze_NAT-SEC	Plasma_Ultra-SEC
Plasma_Ultra-SEC-S4	S4	50221344pila_Plasma_Ultra-SEC_1	Plasma_Ultra-SEC
Plasma_Ultra-SEC-S5	S5	50221345pila_Plasma_Ultra-SEC_2	Plasma_Ultra-SEC
Plasma_Ultra-SEC-S6	S6	50221346pila_Plasma_Ultra-SEC_3	Plasma_Ultra-SEC
Serum_SEC-S1	S1	409271610pila_serum_dlugol	Serum_SEC
Serum_SEC-S2	S2	410251870pila_serum_SEC_Dlugo	Serum_SEC
Serum_SEC-S3	S3	410311870pila_serum_SEC_Dlugo	Serum_SEC
Serum_SEC-S4	S4	50221353pila_Serum_SEC_1	Serum_SEC
Serum_SEC-S5	S5	50221354pila_Serum_SEC_2	Serum_SEC
Serum_SEC-S6	S6	50221355pila_Serum_SEC_3	Serum_SEC
Serum_Ultra-SEC-S1	S1	409271609pila_serum_NAT	Serum_Ultra-SEC
Serum_Ultra-SEC-S2	S2	410251869pila_serum_NAT-SEC	Serum_Ultra-SEC
Serum_Ultra-SEC-S3	S3	410311869pila_serum_NAT-SEC	Serum_Ultra-SEC
Serum_Ultra-SEC-S4	S4	50221350pila_Serum_Ultra-SEC_1	Serum_Ultra-SEC
Serum_Ultra-SEC-S5	S5	50221351pila_Serum_Ultra-SEC_2	Serum_Ultra-SEC
Serum_Ultra-SEC-S6	S6	50221352pila_Serum_Ultra-SEC_3	Serum_Ultra-SEC

## Sheet: Summary
Group	Sample no	IDs		Tetraspanin CD9	Tetraspanin CD63	Tetraspanin CD81	Tetraspanin CD82	Tetraspanin TSPAN9	Tetraspanin TSPAN7	TSG101	PDCD6IP
Plasma_SEC	S1	368		Yes	No	Yes	No	No	No	No	Yes
Plasma_SEC	S2	351		No	No	Yes	No	No	No	No	Yes
Plasma_SEC	S3	1258		No	No	Yes	No	Yes	No	Yes	Yes
Plasma_SEC	S4	366		Yes	No	Yes	No	No	Yes	No	Yes
Plasma_SEC	S5	315		Yes	No	No	No	No	No	No	Yes
Plasma_SEC	S6	327		Yes	No	Yes	No	No	No	No	Yes
Plasma_Ultra-SEC	S1	338		Yes	No	Yes	No	No	No	No	Yes
Plasma_Ultra-SEC	S2	296		No	No	Yes	No	No	No	No	Yes
Plasma_Ultra-SEC	S3	337		No	No	No	No	No	No	No	Yes
Plasma_Ultra-SEC	S4	291		No	No	No	No	No	No	No	No
Plasma_Ultra-SEC	S5	328		Yes	No	No	No	No	No	No	Yes
Plasma_Ultra-SEC	S6	273		No	No	No	Yes	No	No	No	No
Serum_SEC	S1	663		Yes	Yes	No	No	Yes	Yes	No	Yes
Serum_SEC	S2	448		Yes	Yes	No	No	Yes	Yes	No	Yes
Serum_SEC	S3	585		Yes	Yes	No	No	Yes	Yes	No	Yes
Serum_SEC	S4	444		Yes	Yes	Yes	No	Yes	Yes	No	Yes
Serum_SEC	S5	270		No	Yes	No	No	No	Yes	No	No
Serum_SEC	S6	346		Yes	Yes	No	No	Yes	Yes	No	Yes
Serum_Ultra-SEC	S1	722		Yes	Yes	Yes	No	Yes	Yes	Yes	Yes
Serum_Ultra-SEC	S2	342		Yes	Yes	No	No	Yes	Yes	No	Yes
Serum_Ultra-SEC	S3	531		Yes	Yes	No	No	Yes	Yes	No	Yes
Serum_Ultra-SEC	S4	110		No	No	No	No	No	Yes	No	No
Serum_Ultra-SEC	S5	193		Yes	Yes	No	No	No	No	No	No
Serum_Ultra-SEC	S6	360		Yes	Yes	No	Yes	Yes	Yes	No	Yes
				Identified in at least 3 samples
Group	Identified in at least 1 sample	Identified in at least 3 samples	Identified in all 6 samples	Tetraspanin CD9	Tetraspanin CD63	Tetraspanin CD81	Tetraspanin CD82	Tetraspanin TSPAN9	Tetraspanin TSPAN7	TSG101	PDCD6IP
Plasma_SEC	1423	366	185	Yes	No	Yes	No	No	No	No	Yes
Plasma_Ultra-SEC	591	304	137	No	No	No	No	No	No	No	Yes
Serum_SEC	877	464	191	Yes	Yes	No	No	Yes	Yes	No	Yes
Serum_Ultra-SEC	874	378	78	Yes	Yes	No	No	Yes	Yes	No	Yes

## Sheet: IDs all
Protein FDR Confidence: Combined	Accession	Description	Exp. Protein q-value: Combined	Sum PEP Score	# Peptides	# PSMs	# Unique Peptides	Plasma_SEC-S1	Plasma_SEC-S2	Plasma_SEC-S3	Plasma_SEC-S4	Plasma_SEC-S5	Plasma_SEC-S6	Plasma_Ultra-SEC-S1	Plasma_Ultra-SEC-S2	Plasma_Ultra-SEC-S3	Plasma_Ultra-SEC-S4	Plasma_Ultra-SEC-S5	Plasma_Ultra-SEC-S6	Serum_SEC-S1	Serum_SEC-S2	Serum_SEC-S3	Serum_SEC-S4	Serum_SEC-S5	Serum_SEC-S6	Serum_Ultra-SEC-S1	Serum_Ultra-SEC-S2	Serum_Ultra-SEC-S3	Serum_Ultra-SEC-S4	Serum_Ultra-SEC-S5	Serum_Ultra-SEC-S6													at least 4/6
High	A0A3Q2HRX3	Apolipoprotein B OS=Equus caballus OX=9796 GN=APOB PE=1 SV=3	0	2043.45	325	19371	325	Yes	Yes	Yes	Yes	Yes	Yes	Yes	Yes	Yes	Yes	Yes	Yes	Yes	Yes	Yes	Yes	Yes	Yes	Yes	Yes	Yes	Yes	Yes	Yes
High	A0A061DBP6	von Willebrand factor OS=Equus caballus OX=9796 GN=VWF PE=2 SV=1	0	1244.28	152	15235	152	Yes	Yes	Yes	Yes	Yes	Yes	Yes	Yes	Yes	Yes	Yes	Yes	Yes	Yes	Yes	Yes	Yes	Yes	Yes	Yes	Yes	Yes	Yes	Yes
High	F6RI47	Alpha-2-macroglobulin OS=Equus caballus OX=9796 GN=A2M PE=1 SV=2	0	1074.22	151	28684	147	Yes	Yes	Yes	Yes	Yes	Yes	Yes	Yes	Yes	Yes	Yes	Yes	Yes	Yes	Yes	Yes	Yes	Yes	Yes	Yes	Yes	Yes	Yes	Yes
High	A0A9L0R7H5	C4a anaphylatoxin OS=Equus caballus OX=9796 GN=LOC100059239 PE=1 SV=1	0	1067.11	136	8146	136	Yes	Yes	Yes	Yes	Yes	Yes	Yes	Yes	Yes	Yes	Yes	Yes	Yes	Yes	Yes	Yes	Yes	Yes	Yes	Yes	Yes	Yes	Yes	Yes
High	A0A9L0TEW9	Complement C3 OS=Equus caballus OX=9796 GN=C3 PE=1 SV=1	0	1029.72	151	8275	151	Yes	Yes	Yes	Yes	Yes	Yes	Yes	Yes	Yes	Yes	Yes	Yes	Yes	Yes	Yes	Yes	Yes	Yes	Yes	Yes	Yes	Yes	Yes	Yes
High	F6PN81	Tenascin OS=Equus caballus OX=9796 GN=TNC PE=1 SV=2	0	790.438	111	5150	111	Yes	Yes	Yes	Yes	Yes	Yes	Yes	Yes	Yes	Yes	Yes	Yes	Yes	Yes	Yes	Yes	Yes	Yes	Yes	Yes	Yes	Yes	Yes	Yes
High	Q28377	Fibronectin OS=Equus caballus OX=9796 GN=FN1 PE=2 SV=3	0	712.779	104	3514	104	Yes	Yes	Yes	Yes	Yes	Yes	Yes	Yes	Yes	Yes	Yes	Yes	Yes	Yes	Yes	Yes	Yes	Yes	Yes	Yes	Yes	Yes	Yes	Yes
High	F6REX3	Pregnancy zone protein OS=Equus caballus OX=9796 GN=LOC100061763 PE=1 SV=3	0	556.781	86	3074	85	Yes	Yes	Yes	Yes	Yes	Yes	Yes	Yes	Yes	Yes	Yes	Yes	Yes	Yes	Yes	Yes	Yes	Yes	Yes	Yes	Yes	Yes	Yes	Yes
High	A0A5F5PTP6	Collagen alpha-3(VI) chain OS=Equus caballus OX=9796 GN=COL6A3 PE=1 SV=2	0	449.11	107	1279	107	Yes	Yes	Yes	Yes	Yes	Yes	Yes	Yes	Yes	Yes	Yes	Yes	Yes	Yes	Yes	Yes	Yes	Yes	Yes	Yes	Yes	Yes	Yes	Yes
High	F6PH38	Fibrinogen beta chain OS=Equus caballus OX=9796 GN=FGB PE=1 SV=2	0	423.429	53	4959	52	Yes	Yes	Yes	Yes	Yes	Yes	Yes	Yes	Yes	Yes	Yes	Yes	Yes	Yes	Yes	Yes	Yes	Yes	Yes	Yes	Yes	Yes	Yes	Yes
High	A0A3Q2H3F6	Inter-alpha-trypsin inhibitor heavy chain 4 OS=Equus caballus OX=9796 GN=ITIH4 PE=1 SV=2	0	415.131	56	1875	56	Yes	Yes	Yes	Yes	Yes	Yes	Yes	Yes	Yes	Yes	Yes	Yes	Yes	Yes	Yes	Yes	Yes	Yes	Yes	Yes	Yes	Yes	Yes	Yes
High	P27425	Serotransferrin OS=Equus caballus OX=9796 GN=TF PE=2 SV=1	0	384.203	66	2894	61	Yes	Yes	Yes	Yes	Yes	Yes	Yes	Yes	Yes	Yes	Yes	Yes	Yes	Yes	Yes	Yes	Yes	Yes	Yes	Yes	Yes	Yes	Yes	Yes
High	A0A3Q2HTG2	Fibrinogen alpha chain OS=Equus caballus OX=9796 GN=FGA PE=1 SV=3	0	383.716	60	6365	60	Yes	Yes	Yes	Yes	Yes	Yes	Yes	Yes	Yes	Yes	Yes	Yes	Yes	Yes	Yes	Yes	Yes	Yes	Yes	Yes	Yes	Yes	Yes	Yes
High	A0A9L0TM29	Complement component 4 binding protein alpha OS=Equus caballus OX=9796 GN=C4BPA PE=1 SV=1	0	319.452	51	6295	48	Yes	Yes	Yes	Yes	Yes	Yes	Yes	Yes	Yes	Yes	Yes	Yes	Yes	Yes	Yes	Yes	Yes	Yes	Yes	Yes	Yes	Yes	Yes	Yes
High	F6W2Y1	Fibrinogen gamma chain OS=Equus caballus OX=9796 GN=FGG PE=1 SV=2	0	309.149	40	4649	40	Yes	Yes	Yes	Yes	Yes	Yes	Yes	Yes	Yes	Yes	Yes	Yes	Yes	Yes	Yes	Yes	Yes	Yes	Yes	Yes	Yes	Yes	Yes	Yes
High	A0A3Q2H908	Ig mu chain C region OS=Equus caballus OX=9796 GN=IGHM PE=1 SV=2	0	292.804	41	15521	41	Yes	Yes	Yes	Yes	Yes	Yes	Yes	Yes	Yes	Yes	Yes	Yes	Yes	Yes	Yes	Yes	Yes	Yes	Yes	Yes	Yes	Yes	Yes	Yes
High	A0A3Q2HWD2	Integrin alpha-IIb OS=Equus caballus OX=9796 GN=ITGA2B PE=3 SV=3	0	238.971	40	982	40	Yes	Yes	Yes	Yes	Yes	Yes	Yes	Yes	Yes	Yes	Yes	Yes	Yes	Yes	Yes	Yes	Yes	Yes	Yes	Yes	Yes	Yes	Yes	Yes
High	A0A3Q2KTQ9	Actin beta OS=Equus caballus OX=9796 GN=ACTB PE=3 SV=3	0	235.168	27	851	9	Yes	Yes	Yes	Yes	Yes	Yes	Yes	Yes	Yes	Yes	Yes	Yes	Yes	Yes	Yes	Yes	Yes	Yes	Yes	Yes	Yes	Yes	Yes	Yes
High	A0A9L0SLY6	Complement C1r subcomponent OS=Equus caballus OX=9796 GN=C1R PE=1 SV=1	0	225.57	39	1411	39	Yes	Yes	Yes	Yes	Yes	Yes	Yes	Yes	Yes	Yes	Yes	Yes	Yes	Yes	Yes	Yes	Yes	Yes	Yes	Yes	Yes	Yes	Yes	Yes
High	F6WDW3	Keratin, type I cytoskeletal 10 OS=Equus caballus OX=9796 GN=KRT10A PE=3 SV=3	0	205.315	36	2490	3	Yes	Yes	Yes	Yes	Yes	Yes	Yes	Yes	Yes	Yes	Yes	Yes	Yes	Yes	Yes	Yes	Yes	Yes	Yes	Yes	Yes	Yes	Yes	Yes
High	A0A9L0RR06	Apolipoprotein A-I OS=Equus caballus OX=9796 GN=APOA1 PE=1 SV=1	0	181.073	37	2250	37	Yes	Yes	Yes	Yes	Yes	Yes	Yes	Yes	Yes	Yes	Yes	Yes	Yes	Yes	Yes	Yes	Yes	Yes	Yes	Yes	Yes	Yes	Yes	Yes
High	F7BFJ1	Prothrombin OS=Equus caballus OX=9796 GN=F2 PE=1 SV=3	0	166.638	27	413	27	Yes	Yes	Yes	Yes	Yes	Yes	Yes	Yes	Yes	Yes	Yes	Yes	Yes	Yes	Yes	Yes	Yes	Yes	Yes	Yes	Yes	Yes	Yes	Yes
High	A0A5S7MJB1	Clusterin OS=Equus caballus OX=9796 GN=CLU PE=3 SV=1	0	163.505	23	1209	23	Yes	Yes	Yes	Yes	Yes	Yes	Yes	Yes	Yes	Yes	Yes	Yes	Yes	Yes	Yes	Yes	Yes	Yes	Yes	Yes	Yes	Yes	Yes	Yes
High	A0A3Q2I8H8	Galectin-3-binding protein OS=Equus caballus OX=9796 GN=LGALS3BP PE=4 SV=1	0	160.639	23	897	23	Yes	Yes	Yes	Yes	Yes	Yes	Yes	Yes	Yes	Yes	Yes	Yes	Yes	Yes	Yes	Yes	Yes	Yes	Yes	Yes	Yes	Yes	Yes	Yes
High	F6RDD3	Globin A1 OS=Equus caballus OX=9796 GN=HBB PE=1 SV=3	0	153.188	20	1966	19	Yes	Yes	Yes	Yes	Yes	Yes	Yes	Yes	Yes	Yes	Yes	Yes	Yes	Yes	Yes	Yes	Yes	Yes	Yes	Yes	Yes	Yes	Yes	Yes
High	F7D281	IF rod domain-containing protein OS=Equus caballus OX=9796 PE=1 SV=4	0	148.968	37	1789	28	Yes	Yes	Yes	Yes	Yes	Yes	Yes	Yes	Yes	Yes	Yes	Yes	Yes	Yes	Yes	Yes	Yes	Yes	Yes	Yes	Yes	Yes	Yes	Yes
High	F6VBP9	Apolipoprotein E OS=Equus caballus OX=9796 GN=APOE PE=3 SV=10	0	145.681	21	788	21	Yes	Yes	Yes	Yes	Yes	Yes	Yes	Yes	Yes	Yes	Yes	Yes	Yes	Yes	Yes	Yes	Yes	Yes	Yes	Yes	Yes	Yes	Yes	Yes
High	Q2Z1P9	Anion exchange protein OS=Equus caballus OX=9796 GN=SLC4A1 PE=1 SV=1	0	145.553	31	808	31	Yes	Yes	Yes	Yes	Yes	Yes	Yes	Yes	Yes	Yes	Yes	Yes	Yes	Yes	Yes	Yes	Yes	Yes	Yes	Yes	Yes	Yes	Yes	Yes
High	A0A9L0SDG9	Ig-like domain-containing protein OS=Equus caballus OX=9796 PE=1 SV=1	0	145.054	25	1382	25	Yes	Yes	Yes	Yes	Yes	Yes	Yes	Yes	Yes	Yes	Yes	Yes	Yes	Yes	Yes	Yes	Yes	Yes	Yes	Yes	Yes	Yes	Yes	Yes
High	H9GZT5	Ig-like domain-containing protein OS=Equus caballus OX=9796 PE=1 SV=4	0	138.652	24	2616	24	Yes	Yes	Yes	Yes	Yes	Yes	Yes	Yes	Yes	Yes	Yes	Yes	Yes	Yes	Yes	Yes	Yes	Yes	Yes	Yes	Yes	Yes	Yes	Yes
High	A0A9L0SC90	Integrin beta OS=Equus caballus OX=9796 GN=ITGB3 PE=3 SV=1	0	137.846	26	479	26	Yes	Yes	Yes	Yes	Yes	Yes	Yes	Yes	Yes	Yes	Yes	Yes	Yes	Yes	Yes	Yes	Yes	Yes	Yes	Yes	Yes	Yes	Yes	Yes
High	A0A9L0TP99	CD5 molecule like OS=Equus caballus OX=9796 GN=CD5L PE=1 SV=1	0	137.027	26	1835	26	Yes	Yes	Yes	Yes	Yes	Yes	Yes	Yes	Yes	Yes	Yes	Yes	Yes	Yes	Yes	Yes	Yes	Yes	Yes	Yes	Yes	Yes	Yes	Yes
High	F6ZI35	Histidine-rich glycoprotein OS=Equus caballus OX=9796 GN=HRG PE=1 SV=3	0	135.439	24	681	24	Yes	Yes	Yes	Yes	Yes	Yes	Yes	Yes	Yes	Yes	Yes	Yes	Yes	Yes	Yes	Yes	Yes	Yes	Yes	Yes	Yes	Yes	Yes	Yes
High	A0A9L0TJ73	Apolipoprotein C-III OS=Equus caballus OX=9796 GN=APOC3 PE=3 SV=1	0	99.061	10	2968	10	Yes	Yes	Yes	Yes	Yes	Yes	Yes	Yes	Yes	Yes	Yes	Yes	Yes	Yes	Yes	Yes	Yes	Yes	Yes	Yes	Yes	Yes	Yes	Yes
High	F6YWC0	Sushi domain-containing protein OS=Equus caballus OX=9796 GN=LOC106783161 PE=4 SV=3	0	97.475	16	3608	16	Yes	Yes	Yes	Yes	Yes	Yes	Yes	Yes	Yes	Yes	Yes	Yes	Yes	Yes	Yes	Yes	Yes	Yes	Yes	Yes	Yes	Yes	Yes	Yes
High	A0A9L0RUS5	Haptoglobin OS=Equus caballus OX=9796 GN=LOC100067869 PE=1 SV=1	0	93.277	22	1031	22	Yes	Yes	Yes	Yes	Yes	Yes	Yes	Yes	Yes	Yes	Yes	Yes	Yes	Yes	Yes	Yes	Yes	Yes	Yes	Yes	Yes	Yes	Yes	Yes
High	P01958	Hemoglobin subunit alpha OS=Equus caballus OX=9796 GN=HBA PE=1 SV=2	0	84.067	13	1099	4	Yes	Yes	Yes	Yes	Yes	Yes	Yes	Yes	Yes	Yes	Yes	Yes	Yes	Yes	Yes	Yes	Yes	Yes	Yes	Yes	Yes	Yes	Yes	Yes
High	F6RA08	Stomatin OS=Equus caballus OX=9796 GN=STOM PE=1 SV=1	0	74.336	15	284	15	Yes	Yes	Yes	Yes	Yes	Yes	Yes	Yes	Yes	Yes	Yes	Yes	Yes	Yes	Yes	Yes	Yes	Yes	Yes	Yes	Yes	Yes	Yes	Yes
High	A0A9L0RV55	Joining chain of multimeric IgA and IgM OS=Equus caballus OX=9796 GN=JCHAIN PE=1 SV=1	0	70.174	17	1397	17	Yes	Yes	Yes	Yes	Yes	Yes	Yes	Yes	Yes	Yes	Yes	Yes	Yes	Yes	Yes	Yes	Yes	Yes	Yes	Yes	Yes	Yes	Yes	Yes
High	A0A9L0RI90	Complement C1q subcomponent subunit A OS=Equus caballus OX=9796 GN=C1QA PE=4 SV=1	0	63.123	9	410	9	Yes	Yes	Yes	Yes	Yes	Yes	Yes	Yes	Yes	Yes	Yes	Yes	Yes	Yes	Yes	Yes	Yes	Yes	Yes	Yes	Yes	Yes	Yes	Yes
High	F7DBT2	Complement C1q C chain OS=Equus caballus OX=9796 GN=C1QC PE=4 SV=3	0	59.03	7	444	7	Yes	Yes	Yes	Yes	Yes	Yes	Yes	Yes	Yes	Yes	Yes	Yes	Yes	Yes	Yes	Yes	Yes	Yes	Yes	Yes	Yes	Yes	Yes	Yes
High	F7BUV8	Adiponectin A OS=Equus caballus OX=9796 GN=C1QB PE=4 SV=1	0	55.923	10	414	10	Yes	Yes	Yes	Yes	Yes	Yes	Yes	Yes	Yes	Yes	Yes	Yes	Yes	Yes	Yes	Yes	Yes	Yes	Yes	Yes	Yes	Yes	Yes	Yes
High	F7BFT1	Peroxiredoxin-2 OS=Equus caballus OX=9796 GN=PRDX2 PE=1 SV=2	0	46.67	8	169	7	Yes	Yes	Yes	Yes	Yes	Yes	Yes	Yes	Yes	Yes	Yes	Yes	Yes	Yes	Yes	Yes	Yes	Yes	Yes	Yes	Yes	Yes	Yes	Yes
High	A0A3Q2LJM7	Ig-like domain-containing protein OS=Equus caballus OX=9796 PE=1 SV=2	0	45.838	6	566	6	Yes	Yes	Yes	Yes	Yes	Yes	Yes	Yes	Yes	Yes	Yes	Yes	Yes	Yes	Yes	Yes	Yes	Yes	Yes	Yes	Yes	Yes	Yes	Yes
High	A0A9L0SV57	Apolipoprotein C-IV OS=Equus caballus OX=9796 GN=APOC4 PE=3 SV=1	0	38.17	5	653	5	Yes	Yes	Yes	Yes	Yes	Yes	Yes	Yes	Yes	Yes	Yes	Yes	Yes	Yes	Yes	Yes	Yes	Yes	Yes	Yes	Yes	Yes	Yes	Yes
High	F7DZE7	Adiponectin, C1Q and collagen domain containing OS=Equus caballus OX=9796 GN=ADIPOQ PE=1 SV=3	0	36.19	10	366	10	Yes	Yes	Yes	Yes	Yes	Yes	Yes	Yes	Yes	Yes	Yes	Yes	Yes	Yes	Yes	Yes	Yes	Yes	Yes	Yes	Yes	Yes	Yes	Yes
High	Q8MKD1	Polyubiquitin-B OS=Equus caballus OX=9796 GN=UBB PE=2 SV=3	0	34.423	10	245	10	Yes	Yes	Yes	Yes	Yes	Yes	Yes	Yes	Yes	Yes	Yes	Yes	Yes	Yes	Yes	Yes	Yes	Yes	Yes	Yes	Yes	Yes	Yes	Yes
High	A0A3Q2I744	Ig-like domain-containing protein OS=Equus caballus OX=9796 PE=1 SV=2	0	30.819	6	1112	6	Yes	Yes	Yes	Yes	Yes	Yes	Yes	Yes	Yes	Yes	Yes	Yes	Yes	Yes	Yes	Yes	Yes	Yes	Yes	Yes	Yes	Yes	Yes	Yes
High	F6V881	Vitronectin OS=Equus caballus OX=9796 GN=VTN PE=1 SV=4	0	27.151	6	198	6	Yes	Yes	Yes	Yes	Yes	Yes	Yes	Yes	Yes	Yes	Yes	Yes	Yes	Yes	Yes	Yes	Yes	Yes	Yes	Yes	Yes	Yes	Yes	Yes
High	A0A3Q2I2H1	Ig-like domain-containing protein OS=Equus caballus OX=9796 PE=1 SV=1	0	22.201	4	133	4	Yes	Yes	Yes	Yes	Yes	Yes	Yes	Yes	Yes	Yes	Yes	Yes	Yes	Yes	Yes	Yes	Yes	Yes	Yes	Yes	Yes	Yes	Yes	Yes
High	A0A9L0S0F6	trypsin OS=Equus caballus OX=9796 GN=LOC100055297 PE=4 SV=1	0	9.6	2	105	2	Yes	Yes	Yes	Yes	Yes	Yes	Yes	Yes	Yes	Yes	Yes	Yes	Yes	Yes	Yes	Yes	Yes	Yes	Yes	Yes	Yes	Yes	Yes	Yes
High	F6WJI6	Ig-like domain-containing protein OS=Equus caballus OX=9796 PE=4 SV=4	0	6.452	2	98	1	Yes	Yes	Yes	Yes	Yes	Yes	Yes	Yes	Yes	Yes	Yes	Yes	Yes	Yes	Yes	Yes	Yes	Yes	Yes	Yes	Yes	Yes	Yes	Yes
High	A0A3Q2I854	IF rod domain-containing protein OS=Equus caballus OX=9796 PE=3 SV=2	0.0006	2.812	1	333	1	Yes	Yes	Yes	Yes	Yes	Yes	Yes	Yes	Yes	Yes	Yes	Yes	Yes	Yes	Yes	Yes	Yes	Yes	Yes	Yes	Yes	Yes	Yes	Yes
High	F7DZ01	Coagulation factor V OS=Equus caballus OX=9796 GN=F5 PE=3 SV=2	0	488.577	84	2145	84	Yes	Yes	Yes	Yes	Yes	Yes	Yes	Yes	Yes	Yes	Yes	Yes	Yes	Yes	Yes	Yes	Yes	Yes	Yes	Yes	Yes	Yes	No	Yes
High	F7BQD6	Complement C1s subcomponent OS=Equus caballus OX=9796 GN=C1S PE=1 SV=3	0	257.264	32	876	32	Yes	Yes	Yes	Yes	Yes	Yes	Yes	Yes	Yes	Yes	Yes	Yes	Yes	Yes	Yes	Yes	No	Yes	Yes	Yes	Yes	Yes	Yes	Yes
High	F6YR34	Thrombospondin-1 OS=Equus caballus OX=9796 GN=THBS1 PE=1 SV=2	0	224.143	48	643	47	No	Yes	Yes	Yes	Yes	Yes	Yes	Yes	Yes	Yes	Yes	Yes	Yes	Yes	Yes	Yes	Yes	Yes	Yes	Yes	Yes	Yes	Yes	Yes
High	F7E3H8	Complement factor H OS=Equus caballus OX=9796 GN=CFH PE=1 SV=2	0	203.215	46	769	44	Yes	Yes	Yes	Yes	Yes	Yes	Yes	Yes	Yes	Yes	Yes	Yes	Yes	Yes	Yes	Yes	Yes	Yes	Yes	Yes	Yes	Yes	No	Yes
High	F6SS14	Keratin, type I cytoskeletal 10 OS=Equus caballus OX=9796 GN=KRT10B PE=3 SV=3	0	191.419	34	2601	1	Yes	Yes	Yes	Yes	Yes	Yes	No	Yes	Yes	Yes	Yes	Yes	Yes	Yes	Yes	Yes	Yes	Yes	Yes	Yes	Yes	Yes	Yes	Yes
High	F7CYR1	Antithrombin-III OS=Equus caballus OX=9796 GN=SERPINC1 PE=1 SV=3	0	166.703	33	796	33	Yes	Yes	Yes	Yes	Yes	Yes	Yes	Yes	Yes	Yes	Yes	Yes	Yes	Yes	Yes	Yes	Yes	Yes	Yes	Yes	Yes	No	Yes	Yes
High	A0A3Q2KM06	Collagen alpha-1(VI) chain OS=Equus caballus OX=9796 GN=COL6A1 PE=3 SV=2	0	149.632	26	454	26	Yes	Yes	Yes	Yes	Yes	Yes	Yes	Yes	Yes	Yes	Yes	Yes	Yes	Yes	Yes	Yes	Yes	Yes	Yes	Yes	Yes	No	Yes	Yes
High	A0A3Q2HM18	Moesin OS=Equus caballus OX=9796 GN=MSN PE=1 SV=2	0	140.904	33	532	23	Yes	Yes	Yes	Yes	Yes	Yes	Yes	Yes	Yes	Yes	No	Yes	Yes	Yes	Yes	Yes	Yes	Yes	Yes	Yes	Yes	Yes	Yes	Yes
High	A0A5F5PXA0	Keratin, type I cytoskeletal 17 OS=Equus caballus OX=9796 GN=KRT42 PE=4 SV=2	0	138.612	30	1130	20	Yes	Yes	Yes	Yes	Yes	Yes	No	Yes	Yes	Yes	Yes	Yes	Yes	Yes	Yes	Yes	Yes	Yes	Yes	Yes	Yes	Yes	Yes	Yes
High	A0A5F5Q220	Junction plakoglobin OS=Equus caballus OX=9796 GN=JUP PE=3 SV=2	0	137.922	31	377	26	Yes	Yes	Yes	Yes	Yes	Yes	Yes	Yes	Yes	Yes	Yes	Yes	Yes	Yes	Yes	Yes	Yes	Yes	Yes	Yes	Yes	No	Yes	Yes
High	F6UMQ4	Transforming growth factor-beta-induced protein ig-h3 OS=Equus caballus OX=9796 GN=TGFBI PE=1 SV=3	0	113.163	26	360	26	Yes	Yes	Yes	Yes	Yes	Yes	Yes	Yes	Yes	Yes	Yes	Yes	Yes	Yes	Yes	Yes	Yes	Yes	Yes	Yes	Yes	Yes	No	Yes
High	A0A5F5PEG5	Protein AMBP OS=Equus caballus OX=9796 GN=AMBP PE=1 SV=1	0	105.525	18	372	18	Yes	Yes	Yes	Yes	Yes	Yes	Yes	Yes	Yes	Yes	Yes	Yes	Yes	Yes	Yes	Yes	Yes	Yes	Yes	Yes	Yes	Yes	No	Yes
High	F6SP74	Complement factor properdin OS=Equus caballus OX=9796 GN=CFP PE=1 SV=2	0	92.976	19	447	19	Yes	Yes	Yes	Yes	Yes	Yes	Yes	Yes	No	Yes	Yes	Yes	Yes	Yes	Yes	Yes	Yes	Yes	Yes	Yes	Yes	Yes	Yes	Yes
High	A0A3Q2I7K7	Globin domain-containing protein OS=Equus caballus OX=9796 PE=1 SV=1	0	78.92	13	953	4	Yes	Yes	Yes	No	Yes	Yes	Yes	Yes	Yes	Yes	Yes	Yes	Yes	Yes	Yes	Yes	Yes	Yes	Yes	Yes	Yes	Yes	Yes	Yes
High	F6UFT2	Complement component C9 OS=Equus caballus OX=9796 GN=C9 PE=3 SV=1	0	54.188	16	180	15	Yes	Yes	Yes	Yes	Yes	Yes	Yes	Yes	Yes	Yes	Yes	No	Yes	Yes	Yes	Yes	Yes	Yes	Yes	Yes	Yes	Yes	Yes	Yes
High	P83704	Apolipoprotein A-II OS=Equus caballus OX=9796 GN=APOA2 PE=1 SV=1	0	45.811	8	338	5	Yes	Yes	Yes	Yes	Yes	Yes	Yes	Yes	Yes	Yes	Yes	Yes	Yes	Yes	Yes	Yes	Yes	Yes	Yes	Yes	Yes	Yes	No	Yes
High	F6PI70	Ig-like domain-containing protein OS=Equus caballus OX=9796 PE=4 SV=2	0	6.194	2	110	1	Yes	Yes	Yes	Yes	Yes	Yes	Yes	Yes	Yes	Yes	Yes	No	Yes	Yes	Yes	Yes	Yes	Yes	Yes	Yes	Yes	Yes	Yes	Yes
High	A0A9L0S923	Ig-like domain-containing protein OS=Equus caballus OX=9796 PE=4 SV=1	0	6.055	2	126	1	Yes	Yes	Yes	Yes	Yes	Yes	No	Yes	Yes	Yes	Yes	Yes	Yes	Yes	Yes	Yes	Yes	Yes	Yes	Yes	Yes	Yes	Yes	Yes
High	P49066	Alpha-fetoprotein OS=Equus caballus OX=9796 GN=AFP PE=2 SV=1	0.00994	1.378	1	59	1	Yes	No	Yes	Yes	Yes	Yes	Yes	Yes	Yes	Yes	Yes	Yes	Yes	Yes	Yes	Yes	Yes	Yes	Yes	Yes	Yes	Yes	Yes	Yes
High	A0A3Q2I2E9	Albumin OS=Equus caballus OX=9796 GN=ALB PE=1 SV=2	0	590.016	109	7476	9	Yes	Yes	Yes	Yes	Yes	Yes	Yes	Yes	Yes	Yes	Yes	Yes	Yes	Yes	Yes	Yes	Yes	Yes	Yes	Yes	Yes	No	No	Yes
High	F6ZV64	Desmoplakin OS=Equus caballus OX=9796 GN=DSP PE=3 SV=2	0	409.823	112	954	112	Yes	Yes	Yes	Yes	Yes	Yes	No	Yes	Yes	Yes	Yes	Yes	Yes	Yes	Yes	Yes	Yes	Yes	Yes	Yes	Yes	No	Yes	Yes
High	F6PQ46	Ceruloplasmin OS=Equus caballus OX=9796 GN=CP PE=1 SV=4	0	256.092	40	565	40	Yes	Yes	Yes	Yes	Yes	Yes	Yes	Yes	Yes	Yes	Yes	Yes	Yes	Yes	Yes	Yes	Yes	Yes	Yes	Yes	Yes	No	No	Yes
High	F6QAD8	Alpha-2-macroglobulin OS=Equus caballus OX=9796 GN=LOC100061656 PE=1 SV=4	0	223.851	46	1450	40	Yes	Yes	Yes	Yes	Yes	Yes	Yes	Yes	Yes	Yes	Yes	Yes	Yes	Yes	Yes	Yes	Yes	Yes	Yes	Yes	Yes	No	No	Yes
High	F6W5N9	Collagen alpha-5(VI) chain OS=Equus caballus OX=9796 GN=COL6A5 PE=1 SV=4	0	222.363	60	612	56	Yes	Yes	Yes	Yes	Yes	Yes	Yes	Yes	Yes	Yes	Yes	Yes	Yes	Yes	Yes	Yes	Yes	Yes	Yes	No	Yes	No	Yes	Yes
High	A0A9L0S1S1	Inter-alpha-trypsin inhibitor heavy chain H1 OS=Equus caballus OX=9796 GN=ITIH1 PE=1 SV=1	0	193.096	34	487	34	Yes	Yes	Yes	Yes	Yes	Yes	Yes	Yes	Yes	Yes	Yes	Yes	Yes	Yes	Yes	Yes	Yes	Yes	Yes	Yes	Yes	No	No	Yes
High	A0A9L0SVW2	Bleomycin hydrolase OS=Equus caballus OX=9796 GN=BLMH PE=1 SV=1	0	178.161	32	287	32	No	Yes	Yes	Yes	Yes	No	Yes	Yes	Yes	Yes	Yes	Yes	Yes	Yes	Yes	Yes	Yes	Yes	Yes	Yes	Yes	Yes	Yes	Yes
High	Q28372	Gelsolin OS=Equus caballus OX=9796 GN=GSN PE=1 SV=2	0	164.667	24	365	24	Yes	Yes	Yes	Yes	Yes	Yes	Yes	Yes	Yes	Yes	Yes	Yes	Yes	Yes	Yes	Yes	No	Yes	Yes	Yes	Yes	No	Yes	Yes
High	A0A5F5PUE2	Thiol proteinase inhibitor OS=Equus caballus OX=9796 GN=KNG1 PE=1 SV=1	0	159.224	32	1161	32	Yes	Yes	Yes	Yes	Yes	Yes	Yes	Yes	Yes	Yes	Yes	Yes	Yes	Yes	Yes	Yes	Yes	Yes	Yes	No	Yes	Yes	No	Yes
High	A0A5F5PTW4	FERM domain containing kindlin 3 OS=Equus caballus OX=9796 GN=FERMT3 PE=3 SV=2	0	148.45	33	412	33	Yes	Yes	Yes	Yes	Yes	Yes	Yes	Yes	Yes	No	Yes	Yes	Yes	Yes	Yes	Yes	Yes	Yes	Yes	Yes	Yes	Yes	No	Yes
High	A0A5F5PYW9	Serpin domain-containing protein OS=Equus caballus OX=9796 PE=1 SV=2	0	132.986	23	774	9	Yes	Yes	Yes	Yes	Yes	Yes	Yes	Yes	Yes	Yes	Yes	Yes	Yes	Yes	Yes	Yes	Yes	Yes	Yes	Yes	Yes	No	No	Yes
High	A0A5F5PUZ8	Keratin 16 OS=Equus caballus OX=9796 GN=KRT16 PE=4 SV=2	0	123.511	23	1200	16	Yes	Yes	Yes	Yes	Yes	Yes	No	Yes	Yes	Yes	Yes	Yes	Yes	Yes	Yes	Yes	Yes	Yes	Yes	Yes	Yes	No	Yes	Yes
High	A0A3Q2H659	A-kinase anchoring protein 12 OS=Equus caballus OX=9796 GN=AKAP12 PE=1 SV=1	0	122.352	32	184	32	Yes	Yes	Yes	No	Yes	Yes	No	Yes	Yes	Yes	Yes	Yes	Yes	Yes	Yes	Yes	Yes	Yes	Yes	Yes	Yes	Yes	Yes	Yes
High	F7CZW9	Serpin family G member 1 OS=Equus caballus OX=9796 GN=SERPING1 PE=1 SV=2	0	114.618	19	316	19	Yes	Yes	Yes	Yes	Yes	Yes	Yes	Yes	Yes	Yes	Yes	Yes	Yes	Yes	Yes	Yes	Yes	Yes	Yes	Yes	Yes	No	No	Yes
High	A0A9L0RR27	Polymeric immunoglobulin receptor OS=Equus caballus OX=9796 GN=PIGR PE=1 SV=1	0	113.951	25	241	25	Yes	Yes	Yes	Yes	Yes	Yes	Yes	Yes	Yes	Yes	Yes	Yes	Yes	No	Yes	Yes	Yes	Yes	Yes	No	Yes	Yes	Yes	Yes
High	F6UL68	Transthyretin OS=Equus caballus OX=9796 GN=TTR PE=1 SV=3	0	102.095	14	241	14	Yes	Yes	Yes	Yes	Yes	Yes	Yes	Yes	Yes	Yes	Yes	Yes	Yes	Yes	Yes	Yes	Yes	Yes	Yes	Yes	Yes	No	No	Yes
High	F6UZI2	Coagulation factor XIII A chain OS=Equus caballus OX=9796 GN=F13A1 PE=1 SV=2	0	97.543	21	194	20	Yes	Yes	Yes	Yes	Yes	Yes	Yes	Yes	Yes	Yes	Yes	Yes	Yes	Yes	Yes	Yes	Yes	Yes	Yes	Yes	Yes	No	No	Yes
High	A0A9L0SIF0	Collagen type VI alpha 2 chain OS=Equus caballus OX=9796 GN=COL6A2 PE=4 SV=1	0	90.993	18	376	18	Yes	Yes	Yes	Yes	Yes	Yes	Yes	Yes	Yes	Yes	Yes	Yes	Yes	Yes	Yes	Yes	Yes	Yes	Yes	Yes	Yes	No	No	Yes
High	F6RZ27	Apolipoprotein A-IV OS=Equus caballus OX=9796 GN=APOA4 PE=1 SV=2	0	80.891	23	443	23	Yes	Yes	Yes	Yes	Yes	Yes	Yes	Yes	Yes	Yes	Yes	Yes	Yes	Yes	Yes	Yes	Yes	Yes	Yes	Yes	Yes	No	No	Yes
High	F7DF55	Proteasome subunit beta OS=Equus caballus OX=9796 GN=PSMB4 PE=1 SV=2	0	74.299	8	142	8	Yes	Yes	Yes	Yes	No	Yes	Yes	Yes	Yes	Yes	Yes	Yes	Yes	Yes	Yes	Yes	No	Yes	Yes	Yes	Yes	Yes	Yes	Yes
High	F6VTD3	SMB domain-containing protein OS=Equus caballus OX=9796 PE=1 SV=3	0	73.606	18	370	18	Yes	Yes	Yes	Yes	Yes	Yes	Yes	Yes	Yes	Yes	Yes	Yes	Yes	Yes	Yes	Yes	Yes	Yes	Yes	Yes	Yes	No	No	Yes
High	A0A3Q2HCW6	Fibrinogen C-terminal domain-containing protein OS=Equus caballus OX=9796 PE=3 SV=2	0	73.545	10	199	6	Yes	Yes	Yes	Yes	Yes	Yes	Yes	Yes	Yes	Yes	Yes	Yes	Yes	No	Yes	Yes	No	Yes	Yes	Yes	Yes	Yes	Yes	Yes
High	F7BP93	IF rod domain-containing protein OS=Equus caballus OX=9796 PE=3 SV=4	0	72.741	21	1112	7	Yes	Yes	Yes	Yes	Yes	Yes	Yes	Yes	Yes	Yes	Yes	Yes	Yes	Yes	Yes	Yes	Yes	Yes	Yes	Yes	Yes	No	No	Yes
High	A0A3Q2L5E0	Keratin, type I cytoskeletal 19 OS=Equus caballus OX=9796 PE=1 SV=3	0	72.706	20	1038	9	Yes	Yes	Yes	Yes	Yes	Yes	Yes	Yes	Yes	Yes	Yes	Yes	Yes	Yes	Yes	Yes	Yes	Yes	Yes	Yes	Yes	No	No	Yes
High	A0A5F5Q0V8	Alpha-2-HS-glycoprotein OS=Equus caballus OX=9796 GN=AHSG PE=1 SV=2	0	64.702	9	262	9	Yes	Yes	Yes	Yes	Yes	Yes	Yes	Yes	Yes	Yes	Yes	Yes	Yes	Yes	Yes	Yes	Yes	Yes	Yes	Yes	Yes	No	No	Yes
High	F6ZI51	Annexin OS=Equus caballus OX=9796 GN=ANXA2 PE=1 SV=4	0	64.53	18	274	18	Yes	Yes	Yes	Yes	Yes	Yes	No	Yes	Yes	Yes	Yes	Yes	Yes	Yes	Yes	Yes	Yes	Yes	Yes	Yes	Yes	No	Yes	Yes
High	A0A9L0QYD5	Desmoglein-1 OS=Equus caballus OX=9796 GN=DSG1 PE=1 SV=1	0	46.154	11	129	11	Yes	Yes	Yes	Yes	Yes	Yes	No	Yes	Yes	Yes	Yes	Yes	Yes	Yes	Yes	Yes	Yes	Yes	Yes	Yes	Yes	No	Yes	Yes
High	F7CW51	Syndecan binding protein OS=Equus caballus OX=9796 GN=SDCBP PE=4 SV=3	0	44.206	6	86	6	Yes	Yes	Yes	Yes	Yes	Yes	Yes	Yes	Yes	Yes	Yes	Yes	Yes	Yes	Yes	Yes	Yes	Yes	Yes	Yes	Yes	No	No	Yes
High	F6UV33	IF rod domain-containing protein OS=Equus caballus OX=9796 GN=KRT89 PE=3 SV=2	0	42.196	13	176	3	Yes	Yes	Yes	Yes	Yes	Yes	No	Yes	Yes	Yes	Yes	Yes	Yes	Yes	Yes	Yes	Yes	Yes	Yes	Yes	Yes	No	Yes	Yes
High	A0A3Q2I6E8	Catalase OS=Equus caballus OX=9796 GN=CAT PE=1 SV=3	0	35.039	10	76	10	Yes	Yes	Yes	Yes	Yes	No	Yes	Yes	Yes	Yes	Yes	Yes	Yes	Yes	Yes	Yes	Yes	Yes	Yes	Yes	Yes	No	Yes	Yes
High	F7A808	Keratin 80 OS=Equus caballus OX=9796 GN=KRT80 PE=4 SV=2	0	20.311	6	1226	5	Yes	Yes	Yes	Yes	Yes	Yes	No	Yes	Yes	Yes	Yes	Yes	Yes	Yes	Yes	Yes	Yes	Yes	Yes	Yes	Yes	No	Yes	Yes
High	F6YCC0	Cystatin A OS=Equus caballus OX=9796 GN=CSTA PE=3 SV=4	0	6.498	2	47	2	Yes	Yes	Yes	Yes	No	Yes	Yes	Yes	Yes	Yes	Yes	Yes	Yes	Yes	Yes	Yes	Yes	Yes	Yes	Yes	Yes	No	Yes	Yes
Medium	F6WHN4	ArfGAP with SH3 domain, ankyrin repeat and PH domain 2 OS=Equus caballus OX=9796 GN=ASAP2 PE=4 SV=4	0.01862	1.119	1	65	1	Yes	Yes	Yes	Yes	Yes	Yes	Yes	Yes	Yes	Yes	Yes	Yes	Yes	Yes	Yes	Yes	Yes	Yes	Yes	Yes	Yes	No	No	Yes
High	A0A9L0SJ52	Reelin OS=Equus caballus OX=9796 GN=RELN PE=3 SV=1	0	223.622	59	532	59	Yes	Yes	Yes	Yes	Yes	Yes	Yes	Yes	Yes	Yes	Yes	Yes	Yes	Yes	Yes	Yes	Yes	Yes	Yes	No	Yes	No	No	Yes
High	A0A5F5PM55	Inter-alpha-trypsin inhibitor heavy chain 2 OS=Equus caballus OX=9796 GN=ITIH2 PE=1 SV=1	0	128.407	26	323	26	Yes	Yes	Yes	Yes	Yes	Yes	Yes	Yes	Yes	Yes	Yes	Yes	Yes	Yes	Yes	Yes	No	Yes	Yes	Yes	Yes	No	No	Yes
High	P02791	Ferritin light chain OS=Equus caballus OX=9796 GN=FTL PE=1 SV=4	0	69.616	9	296	9	Yes	No	No	Yes	Yes	Yes	Yes	Yes	Yes	Yes	Yes	Yes	Yes	Yes	Yes	Yes	Yes	No	Yes	Yes	Yes	Yes	Yes	Yes
High	A0A9L0RB71	Collagen type I alpha 1 chain OS=Equus caballus OX=9796 GN=COL1A1 PE=1 SV=1	0	69.143	14	164	14	Yes	Yes	Yes	Yes	Yes	Yes	Yes	Yes	Yes	Yes	Yes	Yes	Yes	Yes	Yes	Yes	Yes	Yes	Yes	No	Yes	No	No	Yes
High	A0A9L0SDT1	Golgi membrane protein 1 OS=Equus caballus OX=9796 GN=GOLM1 PE=1 SV=1	0	68.239	15	177	15	Yes	Yes	Yes	Yes	Yes	Yes	Yes	Yes	Yes	Yes	Yes	Yes	Yes	Yes	Yes	Yes	No	No	Yes	Yes	Yes	No	Yes	Yes
High	A0A9L0SPB4	Elongation factor 1-alpha OS=Equus caballus OX=9796 PE=3 SV=1	0	66.269	14	104	14	Yes	No	Yes	Yes	Yes	Yes	No	Yes	Yes	Yes	Yes	Yes	Yes	Yes	Yes	Yes	Yes	Yes	Yes	Yes	Yes	No	Yes	Yes
High	A0A3Q2HM94	Solute carrier family 2, facilitated glucose transporter member 3 OS=Equus caballus OX=9796 GN=SLC2A3 PE=3 SV=1	0	58.355	9	136	9	Yes	Yes	Yes	Yes	Yes	Yes	No	Yes	Yes	Yes	No	No	Yes	Yes	Yes	Yes	Yes	Yes	Yes	Yes	Yes	Yes	Yes	Yes
High	F6Z041	Beta-2-glycoprotein 1 OS=Equus caballus OX=9796 GN=APOH PE=1 SV=2	0	44.204	14	252	14	Yes	Yes	Yes	Yes	Yes	Yes	Yes	Yes	No	Yes	Yes	Yes	Yes	Yes	Yes	Yes	Yes	Yes	Yes	Yes	Yes	No	No	Yes
High	A0A9L0SSB9	small monomeric GTPase OS=Equus caballus OX=9796 GN=RAP1A PE=4 SV=1	0	40.445	10	260	4	Yes	Yes	Yes	Yes	Yes	Yes	No	Yes	No	Yes	Yes	Yes	Yes	Yes	Yes	Yes	Yes	Yes	Yes	Yes	Yes	Yes	No	Yes
High	A0A9L0SP56	Protein S100-A9 OS=Equus caballus OX=9796 GN=S100A9 PE=1 SV=1	0	24.113	5	78	4	Yes	Yes	Yes	Yes	Yes	Yes	Yes	Yes	No	Yes	Yes	Yes	Yes	Yes	Yes	Yes	Yes	Yes	Yes	Yes	Yes	No	No	Yes
High	F6SG30	Protein S100-A9 OS=Equus caballus OX=9796 GN=LOC100061598 PE=3 SV=3	0	16.831	4	69	3	No	Yes	Yes	Yes	Yes	Yes	Yes	Yes	Yes	Yes	Yes	Yes	Yes	Yes	Yes	Yes	Yes	Yes	Yes	Yes	Yes	No	No	Yes
High	A0A5F5PTR6	Ig-like domain-containing protein OS=Equus caballus OX=9796 PE=4 SV=2	0	11.545	4	81	2	Yes	Yes	Yes	Yes	Yes	Yes	No	Yes	Yes	Yes	Yes	Yes	Yes	Yes	Yes	Yes	Yes	Yes	No	Yes	Yes	No	Yes	Yes
High	A0A9L0R9K9	Desmocollin 1 OS=Equus caballus OX=9796 GN=DSC1 PE=4 SV=1	0	11.23	4	58	4	Yes	Yes	Yes	Yes	Yes	Yes	Yes	Yes	Yes	No	Yes	Yes	Yes	Yes	Yes	Yes	Yes	Yes	Yes	Yes	Yes	No	No	Yes
High	A0A3Q2GT41	Filaggrin 2 OS=Equus caballus OX=9796 GN=FLG2 PE=3 SV=3	0	6.12	2	68	2	Yes	Yes	Yes	Yes	Yes	Yes	No	Yes	Yes	Yes	Yes	Yes	Yes	Yes	Yes	Yes	Yes	Yes	Yes	Yes	Yes	No	No	Yes
Medium	A0A3Q2I7M2	Centrosomal protein 128 OS=Equus caballus OX=9796 GN=CEP128 PE=4 SV=2	0.01162	1.299	1	279	1	Yes	Yes	Yes	Yes	Yes	Yes	Yes	Yes	No	Yes	Yes	Yes	Yes	Yes	Yes	Yes	Yes	Yes	Yes	Yes	Yes	No	No	Yes
High	A0A9L0T4M1	Collagen alpha-1(VII) chain OS=Equus caballus OX=9796 PE=4 SV=1	0	163.43	43	228	43	Yes	Yes	Yes	Yes	Yes	Yes	Yes	Yes	No	No	Yes	No	Yes	Yes	Yes	Yes	Yes	Yes	Yes	Yes	Yes	No	Yes	Yes
High	A0A9L0SQ87	Plasminogen OS=Equus caballus OX=9796 PE=1 SV=1	0	154.389	36	306	36	Yes	Yes	Yes	Yes	Yes	Yes	Yes	Yes	Yes	Yes	Yes	Yes	Yes	Yes	Yes	Yes	No	No	Yes	Yes	Yes	No	No	Yes
High	F6YUK8	Sushi, von Willebrand factor type A, EGF and pentraxin domain-containing protein 1 OS=Equus caballus OX=9796 GN=SVEP1 PE=4 SV=2	0	152.486	51	364	51	Yes	Yes	Yes	Yes	Yes	Yes	Yes	Yes	Yes	Yes	Yes	Yes	Yes	Yes	Yes	Yes	No	Yes	Yes	No	Yes	No	No	Yes
High	F6VJR6	Alpha-1-B glycoprotein OS=Equus caballus OX=9796 GN=A1BG PE=1 SV=3	0	132.993	20	451	20	Yes	Yes	Yes	Yes	Yes	Yes	Yes	Yes	Yes	Yes	No	No	Yes	Yes	Yes	Yes	Yes	No	Yes	Yes	Yes	No	Yes	Yes
High	F6TMF6	Prenylcysteine oxidase 1 OS=Equus caballus OX=9796 GN=PCYOX1 PE=1 SV=3	0	123.911	18	399	18	Yes	Yes	Yes	Yes	Yes	Yes	Yes	Yes	No	Yes	Yes	Yes	Yes	Yes	Yes	Yes	Yes	Yes	Yes	No	Yes	No	No	Yes
High	F6YG82	Endoplasmic reticulum chaperone BIP OS=Equus caballus OX=9796 GN=HSPA5 PE=1 SV=3	0	104.87	28	165	26	Yes	Yes	Yes	Yes	No	Yes	Yes	Yes	Yes	Yes	Yes	Yes	Yes	Yes	Yes	Yes	No	Yes	Yes	Yes	Yes	No	Yes	No
High	F7BM31	Serpin family D member 1 OS=Equus caballus OX=9796 GN=SERPIND1 PE=1 SV=1	0	93.856	22	283	22	Yes	Yes	Yes	Yes	Yes	Yes	Yes	Yes	Yes	Yes	Yes	Yes	Yes	Yes	Yes	Yes	No	No	Yes	Yes	Yes	No	No	Yes
High	Q2V905	Transferrin receptor protein 1 OS=Equus caballus OX=9796 GN=TFRC PE=2 SV=1	0	81.302	25	254	25	Yes	Yes	Yes	Yes	Yes	Yes	Yes	Yes	Yes	No	Yes	No	Yes	Yes	Yes	Yes	Yes	Yes	Yes	Yes	Yes	No	Yes	No
High	A0A9L0RZP4	Heat shock 70kDa protein 1A OS=Equus caballus OX=9796 GN=HSPA1A PE=1 SV=1	0	80.241	19	185	17	Yes	Yes	Yes	Yes	Yes	Yes	No	Yes	Yes	No	Yes	No	Yes	Yes	Yes	Yes	Yes	Yes	Yes	Yes	Yes	No	Yes	Yes
High	A0A9L0S4R5	Kallikrein B1 OS=Equus caballus OX=9796 GN=KLKB1 PE=1 SV=1	0	78.505	24	232	24	Yes	Yes	Yes	Yes	Yes	Yes	Yes	Yes	No	Yes	Yes	Yes	Yes	Yes	Yes	Yes	No	No	Yes	Yes	Yes	Yes	No	Yes
High	A0A9L0TER8	Serpin family F member 2 OS=Equus caballus OX=9796 GN=SERPINF2 PE=1 SV=1	0	78.4	14	207	14	Yes	Yes	Yes	Yes	Yes	Yes	Yes	Yes	Yes	Yes	Yes	Yes	Yes	Yes	Yes	Yes	No	No	Yes	Yes	Yes	No	No	Yes
High	F7E0P3	Thrombospondin-4 OS=Equus caballus OX=9796 GN=THBS4 PE=3 SV=2	0	71.997	17	198	15	Yes	Yes	Yes	Yes	Yes	Yes	Yes	Yes	Yes	Yes	Yes	Yes	Yes	Yes	Yes	Yes	No	No	Yes	Yes	Yes	No	No	Yes
High	F6SUS2	Serpin family A member 10 OS=Equus caballus OX=9796 GN=SERPINA10 PE=3 SV=3	0	69.02	14	155	14	Yes	Yes	Yes	Yes	Yes	Yes	Yes	Yes	No	Yes	Yes	Yes	Yes	Yes	Yes	Yes	No	Yes	Yes	Yes	Yes	No	No	Yes
High	A0A9L0SRR1	Tyrosine 3-monooxygenase/tryptophan 5-monooxygenase activation protein zeta OS=Equus caballus OX=9796 GN=YWHAZ PE=1 SV=1	0	68.69	14	262	11	Yes	Yes	Yes	Yes	Yes	Yes	No	Yes	Yes	No	Yes	No	Yes	Yes	Yes	Yes	Yes	Yes	Yes	Yes	Yes	No	Yes	Yes
High	A0A3Q2HA46	Complement C1s subcomponent OS=Equus caballus OX=9796 GN=MASP1 PE=4 SV=2	0	67.671	14	108	14	Yes	Yes	Yes	Yes	Yes	Yes	Yes	Yes	Yes	Yes	Yes	Yes	Yes	Yes	Yes	Yes	No	No	Yes	Yes	Yes	No	No	Yes
High	F6QFD9	Carboxypeptidase N subunit 2 OS=Equus caballus OX=9796 GN=CPN2 PE=1 SV=1	0	55.117	15	143	15	Yes	Yes	Yes	Yes	Yes	Yes	Yes	Yes	Yes	Yes	Yes	Yes	Yes	Yes	Yes	Yes	No	Yes	Yes	No	Yes	No	No	Yes
High	F7DXG8	Cofilin 1 OS=Equus caballus OX=9796 GN=CFL1 PE=1 SV=2	0	50.79	11	112	11	Yes	Yes	Yes	Yes	No	Yes	No	Yes	Yes	No	Yes	Yes	Yes	Yes	Yes	Yes	Yes	Yes	Yes	Yes	Yes	No	Yes	Yes
High	A0A9L0TB68	Glyceraldehyde-3-phosphate dehydrogenase OS=Equus caballus OX=9796 PE=1 SV=1	0	48.69	8	132	2	Yes	No	Yes	Yes	Yes	Yes	No	Yes	Yes	Yes	Yes	Yes	No	Yes	Yes	Yes	Yes	Yes	No	Yes	Yes	Yes	Yes	Yes
High	F7DU87	BPI fold containing family A member 2 OS=Equus caballus OX=9796 GN=BPIFA2 PE=1 SV=1	0	44.986	14	334	14	Yes	Yes	Yes	Yes	Yes	Yes	Yes	Yes	No	Yes	Yes	Yes	Yes	Yes	Yes	Yes	Yes	Yes	Yes	No	Yes	No	No	Yes
High	F7CVH6	Plakophilin-1 OS=Equus caballus OX=9796 GN=PKP1 PE=3 SV=2	0	40.176	12	93	12	Yes	Yes	Yes	Yes	No	Yes	No	Yes	Yes	No	Yes	Yes	Yes	Yes	Yes	Yes	Yes	Yes	Yes	Yes	Yes	No	Yes	Yes
High	A0A9L0SZP4	Apolipoprotein D OS=Equus caballus OX=9796 GN=APOD PE=1 SV=1	0	30.95	9	243	9	Yes	Yes	Yes	Yes	Yes	Yes	Yes	Yes	No	Yes	Yes	Yes	Yes	Yes	Yes	Yes	Yes	Yes	Yes	No	Yes	No	No	Yes
High	F6RM73	Apolipoprotein A-II OS=Equus caballus OX=9796 GN=APOA2 PE=1 SV=4	0	22.744	5	241	2	Yes	Yes	Yes	Yes	Yes	Yes	No	Yes	Yes	Yes	Yes	Yes	No	Yes	Yes	Yes	Yes	Yes	No	Yes	Yes	Yes	No	Yes
High	F6ZC75	Thy-1 membrane glycoprotein OS=Equus caballus OX=9796 GN=THY1 PE=1 SV=1	0	13.992	3	39	3	Yes	Yes	Yes	Yes	Yes	Yes	Yes	Yes	Yes	Yes	Yes	Yes	Yes	Yes	Yes	Yes	Yes	Yes	Yes	No	No	No	No	Yes
High	A0A5F5PSN9	Ig-like domain-containing protein OS=Equus caballus OX=9796 PE=4 SV=2	0	12.474	4	145	2	Yes	Yes	No	Yes	Yes	No	No	Yes	Yes	Yes	Yes	Yes	Yes	Yes	Yes	Yes	Yes	Yes	No	Yes	Yes	Yes	Yes	Yes
High	A0A9L0R7M6	Protein S100-A8 OS=Equus caballus OX=9796 PE=1 SV=1	0	8.955	4	45	3	No	Yes	Yes	Yes	Yes	Yes	Yes	Yes	Yes	No	Yes	Yes	Yes	Yes	Yes	Yes	Yes	Yes	Yes	Yes	Yes	No	No	Yes
High	A0A5F5PZW9	Phosphodiesterase OS=Equus caballus OX=9796 GN=PDE4D PE=3 SV=1	0.00763	1.489	1	105	1	Yes	Yes	Yes	No	Yes	Yes	No	Yes	Yes	No	Yes	Yes	Yes	Yes	Yes	Yes	Yes	Yes	Yes	No	Yes	Yes	Yes	Yes
High	A0A9L0SFT5	Carboxylic ester hydrolase OS=Equus caballus OX=9796 GN=LOC100050685 PE=1 SV=1	0	194.946	26	928	25	Yes	Yes	Yes	Yes	Yes	No	Yes	Yes	Yes	Yes	Yes	No	Yes	Yes	Yes	Yes	Yes	No	Yes	Yes	Yes	No	No	Yes
High	A0A3Q2IDD2	Complement factor B OS=Equus caballus OX=9796 GN=CFB PE=1 SV=2	0	157.16	31	193	31	No	Yes	Yes	Yes	Yes	Yes	Yes	Yes	No	Yes	No	Yes	Yes	Yes	Yes	Yes	Yes	Yes	Yes	Yes	Yes	No	No	Yes
High	A0A9R8N1Q4	Heat shock cognate 71 kDa protein OS=Equus caballus OX=9796 GN=HSPA8 PE=3 SV=1	0	109.78	26	250	15	Yes	Yes	Yes	Yes	Yes	Yes	Yes	Yes	Yes	Yes	No	No	Yes	Yes	Yes	Yes	Yes	Yes	Yes	Yes	Yes	No	No	No
High	A0A3Q2L6D8	Programmed cell death 6-interacting protein OS=Equus caballus OX=9796 GN=PDCD6IP PE=1 SV=2	0	104.877	31	171	31	Yes	Yes	Yes	Yes	Yes	Yes	Yes	Yes	Yes	No	Yes	No	Yes	Yes	Yes	Yes	No	Yes	Yes	Yes	Yes	No	No	Yes
High	F6UR46	Integrin beta OS=Equus caballus OX=9796 GN=ITGB1 PE=1 SV=3	0	100.977	24	263	24	Yes	Yes	Yes	Yes	Yes	Yes	No	Yes	Yes	No	Yes	No	Yes	Yes	Yes	Yes	Yes	Yes	Yes	Yes	Yes	No	No	Yes
High	A0A3Q2IEM4	phosphopyruvate hydratase OS=Equus caballus OX=9796 GN=ENO1 PE=1 SV=3	0	86.382	18	117	13	Yes	No	Yes	Yes	Yes	Yes	Yes	No	Yes	No	Yes	No	Yes	Yes	Yes	Yes	Yes	Yes	Yes	Yes	Yes	No	Yes	Yes
High	F7CJ64	Keratin 82 OS=Equus caballus OX=9796 GN=KRT82 PE=3 SV=2	0	80.991	23	1665	1	Yes	No	Yes	Yes	Yes	Yes	No	Yes	Yes	Yes	Yes	Yes	No	Yes	Yes	Yes	Yes	Yes	Yes	Yes	Yes	No	No	Yes
High	F6YV40	Glyceraldehyde-3-phosphate dehydrogenase OS=Equus caballus OX=9796 GN=GAPDH PE=1 SV=2	0	78.48	13	168	7	No	Yes	Yes	Yes	Yes	Yes	No	No	Yes	No	Yes	Yes	Yes	Yes	Yes	Yes	Yes	Yes	Yes	Yes	Yes	No	Yes	Yes
High	A0A9L0RYA4	Proteasome subunit alpha type OS=Equus caballus OX=9796 GN=PSMA7 PE=1 SV=1	0	59.728	14	246	14	Yes	Yes	Yes	No	No	No	Yes	Yes	Yes	Yes	Yes	Yes	Yes	Yes	Yes	Yes	No	Yes	Yes	Yes	Yes	No	Yes	Yes
High	A0A9L0S0F5	ATP-dependent 6-phosphofructokinase OS=Equus caballus OX=9796 GN=PFKL PE=1 SV=1	0	53.927	13	55	11	Yes	Yes	Yes	Yes	Yes	Yes	No	Yes	Yes	Yes	Yes	No	No	Yes	Yes	Yes	Yes	Yes	Yes	Yes	Yes	No	No	Yes
High	A0A9L0SLS8	Apolipoprotein M OS=Equus caballus OX=9796 GN=APOM PE=3 SV=1	0	52.41	10	200	10	Yes	Yes	Yes	Yes	Yes	Yes	Yes	Yes	No	Yes	Yes	Yes	Yes	Yes	Yes	Yes	No	Yes	Yes	No	Yes	No	No	Yes
High	A0A9L0TJ76	Guanine nucleotide-binding protein G(i) subunit alpha-2 OS=Equus caballus OX=9796 GN=GNAI2 PE=3 SV=1	0	45.723	10	90	10	Yes	Yes	Yes	Yes	Yes	Yes	No	Yes	Yes	No	Yes	Yes	Yes	Yes	Yes	Yes	Yes	Yes	Yes	No	Yes	No	No	Yes
High	A0A3Q2GX00	Ig-like domain-containing protein OS=Equus caballus OX=9796 GN=LOC100061707 PE=4 SV=2	0	34.61	9	79	7	Yes	Yes	Yes	Yes	Yes	Yes	Yes	Yes	Yes	No	No	No	Yes	Yes	Yes	Yes	Yes	Yes	Yes	Yes	Yes	No	No	Yes
High	F6ZNL2	Keratin, type I cytoskeletal 27 OS=Equus caballus OX=9796 GN=KRT25 PE=4 SV=3	0	33.545	12	526	7	Yes	Yes	No	Yes	Yes	Yes	Yes	Yes	Yes	Yes	Yes	Yes	No	Yes	Yes	Yes	Yes	Yes	No	Yes	Yes	No	No	Yes
High	F7CI62	Mannose-binding protein C OS=Equus caballus OX=9796 GN=MBL2 PE=1 SV=4	0	33.352	8	171	8	Yes	Yes	Yes	Yes	Yes	Yes	Yes	Yes	Yes	Yes	Yes	No	Yes	Yes	Yes	Yes	Yes	No	Yes	Yes	Yes	No	No	No
High	F6QYS3	Extracellular matrix protein 1 OS=Equus caballus OX=9796 GN=ECM1 PE=1 SV=4	0	30.737	14	64	14	Yes	Yes	Yes	Yes	Yes	Yes	Yes	Yes	No	Yes	Yes	Yes	Yes	Yes	Yes	Yes	No	Yes	Yes	No	Yes	No	No	Yes
High	A0A3Q2HEJ5	CD44 antigen OS=Equus caballus OX=9796 GN=CD44 PE=1 SV=2	0	27.057	7	63	7	Yes	Yes	Yes	No	Yes	Yes	Yes	Yes	Yes	No	Yes	Yes	Yes	Yes	Yes	Yes	Yes	Yes	Yes	No	Yes	No	No	Yes
High	A0A9L0SX36	Uncharacterized protein OS=Equus caballus OX=9796 PE=4 SV=1	0	18.004	5	79	5	Yes	Yes	Yes	Yes	Yes	Yes	No	Yes	Yes	Yes	Yes	Yes	Yes	Yes	Yes	Yes	Yes	Yes	Yes	No	Yes	No	No	No
High	A0A3Q2HIU8	Fc alpha and mu receptor OS=Equus caballus OX=9796 GN=FCAMR PE=4 SV=2	0	5.577	2	50	2	Yes	Yes	Yes	Yes	Yes	Yes	Yes	Yes	Yes	Yes	Yes	No	Yes	Yes	Yes	Yes	No	Yes	Yes	Yes	Yes	No	No	No
High	F6UU57	Histone H2A/H2B/H3 domain-containing protein OS=Equus caballus OX=9796 PE=3 SV=3	0	4.655	3	47	3	Yes	No	Yes	Yes	Yes	Yes	No	No	Yes	No	Yes	No	Yes	Yes	Yes	Yes	Yes	Yes	Yes	Yes	Yes	Yes	Yes	Yes
High	F6QIZ4	Talin 1 OS=Equus caballus OX=9796 GN=TLN1 PE=1 SV=3	0	527.332	99	769	99	Yes	No	Yes	Yes	Yes	Yes	No	Yes	No	Yes	No	Yes	Yes	Yes	Yes	Yes	Yes	Yes	Yes	Yes	Yes	No	No	Yes
High	A0A9L0RMF3	Complement C5 OS=Equus caballus OX=9796 GN=C5 PE=1 SV=1	0	219.14	56	341	56	Yes	Yes	Yes	Yes	Yes	Yes	Yes	No	No	Yes	Yes	Yes	Yes	Yes	Yes	Yes	No	No	Yes	Yes	Yes	No	No	Yes
High	A0A9L0SKA5	Calpain-1 catalytic subunit OS=Equus caballus OX=9796 GN=CAPN1 PE=1 SV=1	0	153.613	33	246	33	Yes	Yes	Yes	Yes	Yes	Yes	No	No	Yes	No	Yes	Yes	Yes	Yes	Yes	Yes	Yes	Yes	Yes	No	Yes	No	No	Yes
High	F6PMY4	Prolow-density lipoprotein receptor-related protein 1 OS=Equus caballus OX=9796 GN=LRP1 PE=1 SV=2	0	133.036	41	177	41	Yes	Yes	Yes	No	Yes	Yes	Yes	Yes	No	No	Yes	Yes	Yes	Yes	Yes	Yes	No	Yes	Yes	Yes	Yes	No	No	Yes
High	F6T0P6	Vitamin D-binding protein OS=Equus caballus OX=9796 GN=GC PE=1 SV=3	0	120.326	21	255	21	Yes	Yes	Yes	Yes	Yes	No	Yes	Yes	No	Yes	Yes	Yes	Yes	Yes	Yes	Yes	No	No	Yes	Yes	Yes	No	No	Yes
High	F6X1I8	Hemopexin OS=Equus caballus OX=9796 GN=HPX PE=1 SV=1	0	102.363	19	230	19	Yes	Yes	Yes	Yes	Yes	Yes	Yes	No	No	Yes	No	Yes	Yes	Yes	Yes	Yes	Yes	No	Yes	Yes	Yes	No	No	Yes
High	F6WZW6	Proteasome subunit alpha type OS=Equus caballus OX=9796 GN=PSMA1 PE=1 SV=4	0	85.221	20	232	20	Yes	Yes	Yes	No	No	No	Yes	Yes	Yes	Yes	Yes	Yes	Yes	Yes	Yes	No	No	No	Yes	Yes	Yes	Yes	Yes	Yes
High	A0A9L0S6X4	1-alkyl-2-acetylglycerophosphocholine esterase OS=Equus caballus OX=9796 GN=PLA2G7 PE=4 SV=1	0	77.049	19	180	19	Yes	Yes	Yes	Yes	Yes	Yes	Yes	Yes	No	Yes	Yes	No	Yes	Yes	Yes	Yes	Yes	Yes	Yes	No	Yes	No	No	No
High	F6WMT7	Keratin 71 OS=Equus caballus OX=9796 GN=KRT71 PE=3 SV=2	0	54.106	17	253	6	Yes	Yes	No	Yes	Yes	Yes	No	Yes	No	Yes	Yes	Yes	Yes	Yes	Yes	Yes	Yes	Yes	No	Yes	Yes	No	No	Yes
High	F6VEA3	Proteasome subunit alpha type OS=Equus caballus OX=9796 GN=PSMA5 PE=1 SV=1	0	47.499	8	135	8	Yes	Yes	Yes	No	No	No	Yes	Yes	Yes	Yes	Yes	Yes	Yes	Yes	Yes	No	No	No	Yes	Yes	Yes	Yes	Yes	Yes
High	A0A5F5PL57	Collectin-11 OS=Equus caballus OX=9796 GN=COLEC11 PE=3 SV=2	0	46.887	8	86	8	Yes	Yes	Yes	Yes	Yes	Yes	Yes	Yes	Yes	Yes	Yes	Yes	Yes	Yes	Yes	Yes	No	No	Yes	No	Yes	No	No	No
High	A0A9L0RSJ9	Histone H4 OS=Equus caballus OX=9796 PE=1 SV=1	0	42.825	9	105	9	Yes	No	Yes	Yes	No	Yes	Yes	No	Yes	No	Yes	No	Yes	Yes	Yes	Yes	Yes	No	Yes	Yes	Yes	Yes	Yes	Yes
High	A0A3Q2HNH0	Microfibril-associated glycoprotein 4 OS=Equus caballus OX=9796 GN=MFAP4 PE=4 SV=1	0	26.824	4	94	4	Yes	Yes	Yes	Yes	Yes	Yes	Yes	Yes	Yes	Yes	Yes	Yes	Yes	Yes	Yes	No	No	No	Yes	Yes	Yes	No	No	No
High	A0A3Q2HNR5	Trafficking from ER to golgi regulator OS=Equus caballus OX=9796 GN=TFG PE=1 SV=3	0	22.814	6	58	6	No	No	Yes	Yes	Yes	Yes	No	Yes	Yes	Yes	Yes	Yes	Yes	Yes	Yes	Yes	No	Yes	Yes	Yes	Yes	No	No	Yes
High	P30441	Beta-2-microglobulin OS=Equus caballus OX=9796 GN=B2M PE=1 SV=1	0	14.578	3	40	3	Yes	Yes	Yes	Yes	No	Yes	Yes	No	No	Yes	Yes	Yes	Yes	Yes	Yes	Yes	No	Yes	Yes	Yes	Yes	No	No	Yes
High	P14452	Fibrinogen alpha chain (Fragment) OS=Equus caballus OX=9796 GN=FGA PE=1 SV=1	0	9.761	1	227	1	Yes	Yes	Yes	Yes	Yes	Yes	Yes	Yes	Yes	Yes	Yes	Yes	No	No	Yes	No	No	No	Yes	Yes	Yes	Yes	No	Yes
High	A0A3Q2H839	Ig-like domain-containing protein OS=Equus caballus OX=9796 PE=1 SV=1	0	7.426	3	31	3	Yes	Yes	Yes	Yes	Yes	Yes	No	No	Yes	Yes	Yes	Yes	Yes	Yes	No	Yes	No	Yes	No	No	Yes	Yes	Yes	Yes
High	F6Z230	Protein S100 OS=Equus caballus OX=9796 GN=S100A12 PE=1 SV=2	0	7.274	2	29	2	Yes	Yes	Yes	Yes	Yes	Yes	No	Yes	No	Yes	Yes	Yes	Yes	Yes	Yes	Yes	No	Yes	Yes	No	Yes	No	No	Yes
High	A0A9L0RCA7	Tenascin XB OS=Equus caballus OX=9796 GN=TNXB PE=1 SV=1	0	126.882	46	140	46	Yes	Yes	Yes	Yes	Yes	Yes	No	Yes	No	No	Yes	Yes	Yes	Yes	Yes	Yes	No	Yes	Yes	No	Yes	No	No	Yes
High	A0A3Q2GXX5	Fibulin-1 OS=Equus caballus OX=9796 GN=FBLN1 PE=1 SV=2	0	107.313	22	208	22	Yes	Yes	Yes	Yes	Yes	Yes	Yes	Yes	Yes	Yes	Yes	Yes	Yes	Yes	Yes	No	No	No	Yes	No	Yes	No	No	No
High	A0A9L0S9G4	Scaffold protein ILK OS=Equus caballus OX=9796 GN=ILK PE=1 SV=1	0	78.168	16	261	16	Yes	Yes	Yes	Yes	Yes	Yes	No	No	Yes	No	No	No	Yes	Yes	Yes	Yes	Yes	Yes	Yes	Yes	Yes	No	No	Yes
High	A0A3Q2HN78	Fructose-bisphosphate aldolase OS=Equus caballus OX=9796 GN=ALDOA PE=1 SV=2	0	63.038	18	67	18	Yes	No	Yes	Yes	No	Yes	No	No	Yes	No	Yes	No	Yes	Yes	Yes	Yes	Yes	Yes	Yes	Yes	Yes	No	Yes	Yes
High	F6R5Y2	Serpin family A member 5 OS=Equus caballus OX=9796 GN=SERPINA5 PE=3 SV=2	0	59.683	12	115	12	No	Yes	Yes	Yes	Yes	Yes	Yes	Yes	No	Yes	Yes	Yes	Yes	Yes	Yes	Yes	No	No	Yes	No	Yes	No	No	Yes
High	A0A9L0RE17	Complement factor I OS=Equus caballus OX=9796 GN=CFI PE=1 SV=1	0	56.846	18	121	18	Yes	Yes	Yes	Yes	Yes	Yes	Yes	No	No	Yes	Yes	Yes	Yes	Yes	Yes	Yes	No	No	Yes	No	Yes	No	No	Yes
High	F6X6A6	Peptidyl-prolyl cis-trans isomerase OS=Equus caballus OX=9796 GN=PPIA PE=1 SV=2	0	47.728	11	103	11	Yes	No	Yes	Yes	Yes	Yes	No	No	Yes	No	No	No	Yes	Yes	Yes	Yes	Yes	Yes	Yes	Yes	Yes	No	Yes	Yes
High	A0A9L0T0M3	Paraoxonase OS=Equus caballus OX=9796 GN=PON1 PE=1 SV=1	0	47.461	11	104	11	Yes	Yes	Yes	Yes	Yes	Yes	Yes	Yes	Yes	Yes	Yes	Yes	No	Yes	Yes	No	No	No	Yes	No	Yes	Yes	No	No
High	A0A3Q2KRV3	ABI family member 3 binding protein OS=Equus caballus OX=9796 GN=ABI3BP PE=1 SV=3	0	47.422	13	110	13	Yes	Yes	Yes	Yes	Yes	Yes	Yes	No	No	Yes	Yes	No	Yes	Yes	Yes	Yes	Yes	Yes	Yes	No	Yes	No	No	No
High	F7BSN5	Sushi domain-containing protein OS=Equus caballus OX=9796 PE=4 SV=4	0	42.873	4	423	1	No	Yes	Yes	Yes	Yes	Yes	No	No	No	Yes	Yes	Yes	No	Yes	Yes	Yes	Yes	Yes	No	Yes	No	Yes	Yes	Yes
High	A0A9L0RCS2	Proteasome subunit beta OS=Equus caballus OX=9796 GN=PSMB3 PE=1 SV=1	0	42.423	10	139	10	No	Yes	Yes	Yes	No	No	Yes	Yes	Yes	Yes	Yes	Yes	Yes	Yes	Yes	Yes	No	No	Yes	Yes	Yes	No	No	Yes
High	A0A9L0S3K4	Protein HEG homolog 1 OS=Equus caballus OX=9796 GN=HEG1 PE=4 SV=1	0	38.652	12	57	12	Yes	Yes	Yes	Yes	Yes	Yes	No	No	Yes	No	No	Yes	Yes	Yes	Yes	Yes	Yes	Yes	Yes	No	Yes	No	No	Yes
High	A0A3Q2HRT7	Proteasome 20S subunit alpha 2 OS=Equus caballus OX=9796 GN=PSMA2 PE=3 SV=2	0	36.274	7	60	7	No	Yes	Yes	Yes	No	Yes	Yes	Yes	No	Yes	Yes	Yes	Yes	Yes	Yes	Yes	No	No	Yes	Yes	Yes	No	No	Yes
High	F7ANR3	Proteasome subunit alpha type OS=Equus caballus OX=9796 GN=PSMA3 PE=1 SV=1	0	36.087	11	157	11	Yes	Yes	Yes	No	No	No	Yes	Yes	Yes	Yes	Yes	Yes	No	Yes	Yes	No	No	Yes	Yes	Yes	Yes	No	Yes	Yes
High	A0A3Q2GT53	C-type lectin domain family 3 member B OS=Equus caballus OX=9796 GN=CLEC3B PE=1 SV=1	0	28.919	7	68	7	Yes	Yes	Yes	Yes	Yes	Yes	Yes	Yes	No	Yes	Yes	Yes	Yes	Yes	No	Yes	No	No	Yes	No	Yes	No	No	Yes
High	A0A9L0T6I4	Arginase OS=Equus caballus OX=9796 GN=ARG1 PE=1 SV=1	0	26.282	5	55	5	Yes	No	Yes	Yes	Yes	No	No	Yes	Yes	No	Yes	No	Yes	Yes	Yes	Yes	Yes	Yes	Yes	Yes	Yes	No	Yes	No
High	F6YLD8	Chromosome 13 C16orf54 homolog OS=Equus caballus OX=9796 GN=C13H16orf54 PE=4 SV=1	0	20.502	7	37	7	Yes	Yes	Yes	Yes	No	Yes	Yes	Yes	Yes	No	No	Yes	Yes	Yes	Yes	Yes	No	Yes	Yes	No	Yes	No	No	Yes
High	A0A3Q2GTN6	Heat shock protein beta-1 OS=Equus caballus OX=9796 GN=HSPB1 PE=1 SV=2	0	18.864	9	50	9	No	Yes	Yes	Yes	Yes	No	No	Yes	Yes	No	Yes	No	Yes	Yes	Yes	Yes	Yes	Yes	No	Yes	Yes	No	Yes	Yes
High	A0A3Q2I128	Complement C1q tumor necrosis factor-related protein 3 OS=Equus caballus OX=9796 GN=C1QTNF3 PE=4 SV=2	0	15.78	5	83	5	No	No	No	Yes	Yes	Yes	Yes	Yes	Yes	Yes	Yes	Yes	No	No	No	Yes	Yes	No	Yes	Yes	Yes	Yes	Yes	Yes
High	O97508	Thioredoxin OS=Equus caballus OX=9796 GN=TXN PE=3 SV=3	0	14.714	3	31	3	Yes	Yes	Yes	No	No	Yes	Yes	Yes	Yes	Yes	No	No	Yes	Yes	Yes	Yes	Yes	Yes	Yes	Yes	Yes	No	No	No
High	A0A9L0S078	High affinity immunoglobulin epsilon receptor subunit gamma OS=Equus caballus OX=9796 GN=FCER1G PE=3 SV=1	0	4.68	2	29	2	Yes	Yes	Yes	Yes	Yes	Yes	No	Yes	No	Yes	No	No	Yes	Yes	Yes	Yes	No	Yes	Yes	Yes	Yes	No	No	Yes
High	A0A3Q2HEU8	KPRP N-terminal and LCE C-terminal like protein OS=Equus caballus OX=9796 GN=KPLCE PE=4 SV=1	0.00624	1.637	1	23	1	No	No	Yes	Yes	Yes	Yes	No	Yes	No	Yes	Yes	Yes	Yes	No	Yes	Yes	Yes	Yes	Yes	Yes	Yes	No	No	Yes
Medium	A0A9L0RBF4	Tetratricopeptide repeat domain 23 OS=Equus caballus OX=9796 GN=TTC23 PE=4 SV=1	0.02482	1.037	1	29	1	Yes	Yes	Yes	Yes	Yes	Yes	Yes	No	No	Yes	Yes	Yes	Yes	Yes	Yes	Yes	No	No	Yes	No	Yes	No	No	Yes
High	F7BH02	Filamin A OS=Equus caballus OX=9796 GN=FLNA PE=1 SV=2	0	430.578	93	609	87	No	No	Yes	Yes	Yes	No	No	No	Yes	No	No	No	Yes	Yes	Yes	Yes	Yes	Yes	Yes	Yes	Yes	Yes	Yes	Yes
High	F6X485	Myosin-9 OS=Equus caballus OX=9796 GN=MYH9 PE=1 SV=2	0	237.721	60	222	51	Yes	Yes	Yes	Yes	Yes	Yes	No	No	No	Yes	Yes	No	Yes	Yes	Yes	Yes	No	Yes	Yes	No	Yes	No	Yes	No
High	A0A9L0TBG2	Vinculin OS=Equus caballus OX=9796 GN=VCL PE=1 SV=1	0	172.928	43	216	43	Yes	No	Yes	Yes	Yes	No	No	No	Yes	No	No	No	Yes	Yes	Yes	Yes	Yes	Yes	Yes	Yes	Yes	No	Yes	Yes
High	F6R1X9	Actin alpha cardiac muscle 1 OS=Equus caballus OX=9796 GN=ACTC1 PE=3 SV=3	0	130.391	22	554	5	Yes	Yes	Yes	Yes	No	No	Yes	No	Yes	No	No	No	Yes	Yes	Yes	Yes	Yes	Yes	Yes	Yes	Yes	No	No	Yes
High	P38029	Alpha-1-antiproteinase 2 OS=Equus caballus OX=9796 PE=1 SV=2	0	120.676	19	659	5	Yes	Yes	Yes	Yes	Yes	Yes	Yes	No	Yes	Yes	Yes	No	Yes	Yes	Yes	Yes	No	No	Yes	No	Yes	No	No	No
High	F6VP61	Serpin B10 OS=Equus caballus OX=9796 GN=SERPINB10 PE=1 SV=1	0	113.732	20	166	20	No	No	Yes	Yes	Yes	No	Yes	No	Yes	No	No	No	Yes	Yes	Yes	Yes	Yes	Yes	Yes	Yes	Yes	No	Yes	Yes
High	A0A3Q2HF85	Ezrin OS=Equus caballus OX=9796 GN=EZR PE=1 SV=2	0	85.818	21	272	11	Yes	Yes	Yes	Yes	No	Yes	No	No	Yes	No	No	Yes	Yes	Yes	Yes	Yes	Yes	Yes	Yes	Yes	No	No	No	Yes
High	Q9XS63	Chromogranin-A OS=Equus caballus OX=9796 GN=CHGA PE=2 SV=1	0	79.558	16	127	16	Yes	Yes	Yes	No	No	Yes	No	Yes	Yes	Yes	Yes	Yes	Yes	Yes	Yes	No	No	No	Yes	Yes	Yes	No	No	Yes
High	F6TZS9	Triosephosphate isomerase OS=Equus caballus OX=9796 GN=TPI1 PE=1 SV=3	0	55.274	11	58	11	No	Yes	Yes	Yes	No	No	No	No	Yes	No	Yes	No	Yes	Yes	Yes	Yes	Yes	Yes	Yes	Yes	Yes	No	Yes	Yes
High	F6WL01	Proteasome subunit beta OS=Equus caballus OX=9796 GN=PSMB2 PE=1 SV=1	0	47.577	13	177	13	Yes	Yes	Yes	No	No	No	Yes	Yes	Yes	Yes	Yes	Yes	No	Yes	Yes	No	No	No	Yes	Yes	Yes	No	Yes	Yes
High	F6Z688	Proteasome subunit alpha type OS=Equus caballus OX=9796 GN=PSMA4 PE=1 SV=4	0	46.652	11	137	11	No	Yes	Yes	No	No	No	Yes	Yes	Yes	Yes	Yes	Yes	Yes	Yes	Yes	Yes	No	No	Yes	Yes	Yes	No	No	Yes
High	A0A9L0RHI6	Serpin family A member 3 OS=Equus caballus OX=9796 GN=SERPINA3 PE=1 SV=1	0	46.563	12	80	12	Yes	Yes	Yes	Yes	Yes	Yes	Yes	Yes	No	Yes	Yes	Yes	Yes	Yes	Yes	No	No	No	Yes	No	Yes	No	No	No
High	A0A9L0SBR0	Proteasome subunit alpha type-6 OS=Equus caballus OX=9796 GN=PSMA6 PE=1 SV=1	0	42.169	10	109	10	No	Yes	Yes	No	No	No	Yes	Yes	Yes	Yes	Yes	Yes	Yes	Yes	Yes	No	No	No	Yes	Yes	Yes	No	Yes	Yes
High	Q8MIP0	Ferritin heavy chain OS=Equus caballus OX=9796 GN=FTH1 PE=2 SV=3	0	41.874	10	90	10	Yes	No	No	No	No	No	Yes	Yes	Yes	Yes	Yes	Yes	Yes	Yes	Yes	No	No	No	Yes	Yes	Yes	Yes	Yes	Yes
High	F6TDH5	Coagulation factor X OS=Equus caballus OX=9796 GN=F10 PE=4 SV=4	0	39.563	9	57	9	Yes	Yes	Yes	Yes	Yes	Yes	Yes	No	No	No	Yes	No	Yes	Yes	Yes	Yes	No	Yes	Yes	No	Yes	No	No	Yes
High	F6VZY5	Vasodilator-stimulated phosphoprotein OS=Equus caballus OX=9796 GN=VASP PE=1 SV=4	0	37.986	10	50	10	No	No	Yes	Yes	Yes	Yes	No	No	Yes	Yes	Yes	No	Yes	Yes	Yes	Yes	No	No	Yes	Yes	Yes	Yes	No	Yes
High	A0A9L0RYK0	Tetraspanin OS=Equus caballus OX=9796 GN=CD9 PE=3 SV=1	0	18.171	5	55	5	Yes	No	No	Yes	Yes	Yes	Yes	No	No	No	Yes	No	Yes	Yes	Yes	Yes	No	Yes	Yes	Yes	Yes	No	Yes	Yes
High	F6W2I4	Proteasome subunit beta OS=Equus caballus OX=9796 GN=PSMB6 PE=1 SV=1	0	10.307	5	39	5	Yes	Yes	No	No	No	No	Yes	Yes	Yes	Yes	Yes	Yes	Yes	Yes	No	No	No	Yes	Yes	Yes	Yes	No	Yes	Yes
High	A0A9L0S187	Ig-like domain-containing protein OS=Equus caballus OX=9796 PE=4 SV=1	0	8.531	3	82	3	Yes	Yes	Yes	Yes	Yes	Yes	No	No	No	Yes	Yes	Yes	Yes	Yes	No	Yes	Yes	No	Yes	No	No	Yes	Yes	No
High	A0A9L0TSM5	Ig-like domain-containing protein OS=Equus caballus OX=9796 PE=1 SV=1	0	5.763	2	59	2	No	Yes	Yes	Yes	Yes	Yes	Yes	No	No	Yes	Yes	Yes	No	No	No	Yes	Yes	Yes	Yes	No	No	Yes	Yes	Yes
High	A0A9L0SN34	Integrin alpha-6 OS=Equus caballus OX=9796 GN=ITGA6 PE=3 SV=1	0	213.007	45	482	45	No	No	Yes	Yes	Yes	Yes	No	No	No	No	No	No	Yes	Yes	Yes	Yes	Yes	Yes	Yes	Yes	Yes	No	Yes	Yes
High	A0A9L0R580	SPARC-like protein 1 OS=Equus caballus OX=9796 GN=SPARCL1 PE=3 SV=1	0	132.978	18	100	18	Yes	Yes	Yes	No	No	Yes	Yes	Yes	Yes	No	No	Yes	Yes	Yes	Yes	No	No	No	Yes	Yes	Yes	No	No	Yes
High	A0A3Q2HWP9	Transitional endoplasmic reticulum ATPase OS=Equus caballus OX=9796 GN=VCP PE=1 SV=2	0	107.341	28	165	28	No	Yes	Yes	No	No	No	No	Yes	Yes	Yes	Yes	Yes	Yes	Yes	Yes	Yes	No	No	No	Yes	Yes	Yes	No	Yes
High	F6YYB1	Proteasome subunit beta type-1 OS=Equus caballus OX=9796 GN=PSMB1 PE=1 SV=2	0	62.88	11	159	11	No	Yes	Yes	No	No	No	Yes	Yes	Yes	Yes	Yes	Yes	No	Yes	Yes	No	No	No	Yes	Yes	Yes	No	Yes	Yes
High	A0A3Q2HB55	Receptor-type tyrosine-protein phosphatase C OS=Equus caballus OX=9796 GN=PTPRC PE=1 SV=1	0	62.683	18	61	18	Yes	Yes	Yes	Yes	Yes	Yes	No	Yes	Yes	No	No	No	Yes	Yes	Yes	Yes	No	Yes	Yes	No	Yes	No	No	No
High	A0A5F5PZX4	Attractin OS=Equus caballus OX=9796 GN=ATRN PE=4 SV=1	0	55.127	17	69	17	No	Yes	Yes	Yes	Yes	Yes	Yes	No	No	Yes	No	No	Yes	Yes	Yes	Yes	No	Yes	Yes	No	Yes	No	No	Yes
High	A0A3Q2KN19	Nucleobindin-1 OS=Equus caballus OX=9796 GN=NUCB1 PE=1 SV=2	0	47.565	16	76	15	Yes	Yes	Yes	No	No	Yes	No	Yes	Yes	Yes	Yes	Yes	Yes	Yes	Yes	No	No	No	Yes	Yes	Yes	No	No	No
High	F6T7X3	Amine oxidase OS=Equus caballus OX=9796 GN=AOC3 PE=1 SV=2	0	43.349	8	83	8	Yes	Yes	Yes	Yes	Yes	Yes	Yes	No	No	Yes	No	No	Yes	Yes	Yes	Yes	No	No	Yes	No	Yes	No	No	Yes
High	A0A9L0R065	Proteasome subunit beta OS=Equus caballus OX=9796 GN=PSMB10 PE=3 SV=1	0	41.871	6	92	6	No	Yes	Yes	No	No	No	Yes	Yes	Yes	Yes	Yes	Yes	No	Yes	Yes	No	No	No	Yes	Yes	Yes	No	Yes	Yes
High	A0A3Q2HAN3	Vitamin K-dependent protein S OS=Equus caballus OX=9796 GN=PROS1 PE=4 SV=1	0	40.092	18	118	18	Yes	Yes	Yes	Yes	Yes	Yes	Yes	No	No	No	Yes	Yes	Yes	Yes	No	Yes	No	No	Yes	No	Yes	No	No	Yes
High	F7B0S3	Milk fat globule EGF and factor V/VIII domain containing OS=Equus caballus OX=9796 GN=MFGE8 PE=4 SV=3	0	32.265	10	70	10	Yes	Yes	Yes	Yes	Yes	Yes	No	No	No	Yes	No	No	Yes	Yes	Yes	Yes	No	Yes	Yes	No	Yes	No	No	Yes
High	A0A3Q2HIE9	Myosin light chain 6 OS=Equus caballus OX=9796 GN=MYL6 PE=1 SV=3	0	27.289	7	47	5	Yes	Yes	Yes	Yes	Yes	Yes	No	No	No	Yes	Yes	No	Yes	Yes	Yes	Yes	No	No	Yes	No	Yes	No	No	Yes
High	A0A3Q2I4Y0	IF rod domain-containing protein OS=Equus caballus OX=9796 PE=3 SV=2	0	21.279	5	307	2	No	Yes	No	Yes	Yes	No	No	Yes	Yes	No	Yes	Yes	No	Yes	Yes	Yes	Yes	Yes	Yes	Yes	No	No	No	Yes
High	F7CHU9	Collectin subfamily member 10 OS=Equus caballus OX=9796 GN=COLEC10 PE=3 SV=2	0	20.754	6	50	6	Yes	Yes	Yes	Yes	Yes	Yes	Yes	Yes	Yes	Yes	Yes	Yes	Yes	No	Yes	No	No	No	No	No	Yes	No	No	No
High	F6T114	Keratin, type I cytoskeletal 20 OS=Equus caballus OX=9796 GN=KRT20 PE=1 SV=3	0	19.851	6	217	2	No	Yes	Yes	No	No	No	No	Yes	Yes	Yes	Yes	No	Yes	Yes	Yes	Yes	Yes	No	Yes	Yes	No	No	Yes	Yes
High	A0A9L0RUP7	G protein subunit alpha 13 OS=Equus caballus OX=9796 GN=GNA13 PE=3 SV=1	0	17.913	6	30	6	Yes	Yes	Yes	Yes	No	Yes	Yes	No	Yes	No	No	Yes	Yes	No	Yes	Yes	No	Yes	Yes	No	Yes	No	No	Yes
High	F6Z4A7	Ig-like domain-containing protein OS=Equus caballus OX=9796 PE=4 SV=4	0	14.451	3	84	2	Yes	Yes	Yes	Yes	No	Yes	Yes	No	No	Yes	No	Yes	Yes	No	No	Yes	No	Yes	Yes	No	Yes	Yes	No	Yes
High	A0A9L0RBA5	Serpin domain-containing protein OS=Equus caballus OX=9796 GN=LOC100057342 PE=1 SV=1	0	4.833	2	21	2	Yes	No	Yes	No	No	No	No	No	Yes	No	Yes	No	Yes	Yes	Yes	Yes	Yes	Yes	Yes	Yes	Yes	No	Yes	Yes
High	F6XAC0	Transcriptional adaptor 2B OS=Equus caballus OX=9796 GN=TADA2B PE=4 SV=3	0.00771	1.557	1	34	1	No	Yes	Yes	Yes	Yes	No	No	Yes	Yes	Yes	Yes	Yes	No	Yes	Yes	Yes	Yes	No	Yes	Yes	No	No	No	No
High	A0A5F5PF96	Coagulation factor VIII OS=Equus caballus OX=9796 GN=F8 PE=3 SV=2	0	422.327	82	666	82	Yes	Yes	Yes	No	Yes	Yes	Yes	Yes	No	No	Yes	Yes	Yes	No	No	No	No	No	Yes	Yes	Yes	Yes	No	No
High	A0A3Q2LDB5	Maltase-glucoamylase OS=Equus caballus OX=9796 GN=MGAM PE=1 SV=2	0	112.511	32	133	32	Yes	Yes	Yes	Yes	Yes	Yes	Yes	No	No	Yes	Yes	No	Yes	Yes	Yes	No	No	Yes	Yes	No	No	No	No	No
High	A0A3Q2I9D4	Annexin OS=Equus caballus OX=9796 GN=ANXA5 PE=1 SV=1	0	112.236	23	276	23	No	No	Yes	Yes	No	No	No	No	No	No	No	No	Yes	Yes	Yes	Yes	Yes	Yes	Yes	Yes	Yes	Yes	Yes	Yes
High	A0A9L0SHJ3	Annexin OS=Equus caballus OX=9796 GN=ANXA11 PE=1 SV=1	0	109.488	23	470	23	No	No	Yes	Yes	Yes	No	No	No	No	No	No	No	Yes	Yes	Yes	Yes	Yes	Yes	Yes	Yes	Yes	No	Yes	Yes
High	A0A3Q2LBD1	Complement component C8 beta chain OS=Equus caballus OX=9796 GN=C8B PE=3 SV=2	0	59.968	16	85	16	No	Yes	Yes	No	Yes	No	Yes	No	No	Yes	Yes	No	Yes	Yes	Yes	Yes	No	No	Yes	Yes	Yes	No	No	Yes
High	F6Z8V2	Proteasome subunit beta OS=Equus caballus OX=9796 GN=PSMB8 PE=1 SV=1	0	58.058	10	110	10	No	Yes	Yes	No	No	No	Yes	Yes	Yes	Yes	Yes	Yes	No	Yes	Yes	No	No	No	Yes	Yes	Yes	No	No	Yes
High	A0A3Q2H6N9	Protein kinase C-binding protein NELL2 OS=Equus caballus OX=9796 GN=NELL2 PE=4 SV=2	0	57.605	16	162	16	Yes	Yes	Yes	No	No	Yes	Yes	Yes	Yes	Yes	Yes	Yes	Yes	No	No	No	No	No	Yes	Yes	Yes	No	No	No
High	A0A9L0SB75	Nidogen-1 OS=Equus caballus OX=9796 GN=NID1 PE=1 SV=1	0	55.552	20	110	20	Yes	Yes	Yes	No	Yes	Yes	Yes	Yes	No	No	No	No	Yes	Yes	Yes	Yes	No	No	Yes	No	Yes	No	No	Yes
High	F7AGY4	Keratin 73 OS=Equus caballus OX=9796 GN=KRT73 PE=3 SV=3	0	52.717	17	656	3	No	Yes	No	Yes	No	No	No	Yes	No	Yes	Yes	Yes	Yes	Yes	No	Yes	Yes	Yes	Yes	Yes	No	No	No	Yes
High	F7DP84	Apolipoprotein A-V OS=Equus caballus OX=9796 GN=APOA5 PE=3 SV=4	0	50.93	17	169	17	Yes	Yes	No	Yes	Yes	Yes	No	No	No	Yes	Yes	Yes	Yes	Yes	No	Yes	No	Yes	Yes	No	No	No	No	Yes
High	A0A5F5Q0F6	Versican core protein OS=Equus caballus OX=9796 GN=VCAN PE=1 SV=1	0	45.863	14	65	14	Yes	Yes	Yes	Yes	Yes	Yes	No	No	No	Yes	No	No	Yes	Yes	Yes	Yes	Yes	Yes	Yes	No	No	No	No	No
High	A0A9L0RLM0	Tyrosine 3-monooxygenase/tryptophan 5-monooxygenase activation protein beta OS=Equus caballus OX=9796 GN=YWHAB PE=1 SV=1	0	44.905	11	230	5	Yes	Yes	Yes	Yes	No	Yes	No	No	Yes	No	No	No	Yes	No	Yes	Yes	No	Yes	Yes	Yes	Yes	No	No	Yes
High	F6Y0C1	TNF receptor associated factor 2 OS=Equus caballus OX=9796 GN=TRAF2 PE=4 SV=4	0	35.386	7	55	7	Yes	Yes	Yes	Yes	Yes	No	Yes	No	No	Yes	No	No	Yes	Yes	Yes	Yes	No	No	Yes	Yes	Yes	No	No	No
High	A0A3Q2GVY9	Proteasome subunit beta OS=Equus caballus OX=9796 GN=PSMB9 PE=1 SV=1	0	34.145	8	91	8	No	Yes	Yes	No	No	No	Yes	Yes	Yes	Yes	Yes	Yes	No	Yes	Yes	No	No	No	Yes	Yes	Yes	No	No	Yes
High	F6ZHQ5	Chloride intracellular channel protein 1 OS=Equus caballus OX=9796 GN=CLIC1 PE=1 SV=2	0	33.974	7	55	7	Yes	Yes	Yes	No	No	Yes	No	Yes	No	No	No	No	Yes	No	Yes	Yes	Yes	Yes	Yes	Yes	Yes	No	No	Yes
High	A0A9L0S5X9	Serpin B13 OS=Equus caballus OX=9796 GN=SERPINB13 PE=1 SV=1	0	27.569	8	47	8	Yes	No	Yes	No	No	Yes	No	No	Yes	No	Yes	No	Yes	Yes	Yes	Yes	Yes	No	No	Yes	Yes	No	Yes	Yes
High	A0A9L0SW71	Surfactant protein D OS=Equus caballus OX=9796 GN=SFTPD PE=3 SV=1	0	20.589	4	28	4	Yes	Yes	Yes	Yes	Yes	Yes	Yes	No	Yes	Yes	No	No	Yes	Yes	Yes	Yes	No	No	Yes	No	No	No	No	No
High	F7D917	6-phosphogluconate dehydrogenase, decarboxylating OS=Equus caballus OX=9796 GN=PGD PE=1 SV=2	0	15.373	4	26	4	Yes	Yes	Yes	No	Yes	Yes	Yes	No	No	No	Yes	Yes	Yes	Yes	Yes	No	No	No	Yes	No	Yes	No	No	Yes
High	F6RMK1	Multifunctional fusion protein OS=Equus caballus OX=9796 GN=LOC100630489 PE=1 SV=3	0	14.82	3	206	3	No	No	No	Yes	Yes	Yes	Yes	No	No	Yes	Yes	No	Yes	Yes	Yes	Yes	No	No	Yes	No	Yes	No	Yes	Yes
High	F6W8W3	Keratin 24 OS=Equus caballus OX=9796 GN=KRT24 PE=3 SV=1	0	14.804	6	472	2	No	Yes	Yes	Yes	Yes	Yes	No	No	Yes	Yes	Yes	No	Yes	Yes	Yes	Yes	No	Yes	No	Yes	No	No	No	No
High	A0A5F5PN23	SRCR domain-containing protein OS=Equus caballus OX=9796 PE=4 SV=2	0	11.185	3	20	3	Yes	No	No	No	No	No	Yes	Yes	Yes	No	Yes	Yes	Yes	No	Yes	No	Yes	Yes	Yes	Yes	Yes	No	No	Yes
High	A0A3Q2HG43	Ig-like domain-containing protein OS=Equus caballus OX=9796 PE=4 SV=1	0	10.576	2	28	2	No	Yes	No	Yes	Yes	Yes	Yes	No	Yes	Yes	Yes	Yes	No	No	No	Yes	No	Yes	No	No	Yes	Yes	No	Yes
High	A0A9L0RPA7	Solute carrier family 43 member 3 OS=Equus caballus OX=9796 PE=4 SV=1	0	9.729	4	55	4	Yes	No	Yes	Yes	No	No	No	Yes	No	No	No	No	Yes	Yes	Yes	Yes	Yes	Yes	Yes	Yes	Yes	No	No	Yes
High	F7D7I2	Serpin B12 OS=Equus caballus OX=9796 GN=SERPINB12 PE=3 SV=4	0	7.468	2	23	2	No	No	Yes	No	No	No	No	Yes	Yes	Yes	Yes	No	Yes	Yes	Yes	Yes	Yes	No	Yes	Yes	Yes	No	Yes	No
High	A0A3Q2GXW5	GRAM domain containing 1B OS=Equus caballus OX=9796 GN=GRAMD1B PE=4 SV=3	0.00266	1.792	1	14	1	Yes	Yes	No	No	Yes	No	Yes	Yes	Yes	No	Yes	Yes	No	Yes	No	Yes	No	Yes	No	Yes	Yes	No	No	Yes
Medium	A0A3Q2I3E3	Serine/threonine-protein kinase TAO3 OS=Equus caballus OX=9796 GN=TAOK3 PE=3 SV=1	0.04991	0.783	1	21	1	No	No	Yes	Yes	No	Yes	Yes	No	Yes	No	Yes	No	Yes	Yes	Yes	Yes	Yes	Yes	No	Yes	Yes	No	No	No
High	F6ZQA0	Phosphate regulating endopeptidase X-linked OS=Equus caballus OX=9796 GN=PHEX PE=4 SV=1	0	153.921	33	394	33	No	No	No	Yes	Yes	No	No	No	No	No	No	No	Yes	Yes	Yes	Yes	Yes	Yes	Yes	Yes	Yes	No	Yes	Yes
High	A0A5F5Q1G3	Basement membrane-specific heparan sulfate proteoglycan core protein OS=Equus caballus OX=9796 GN=HSPG2 PE=1 SV=2	0	109.184	34	89	34	Yes	Yes	Yes	No	Yes	Yes	Yes	Yes	No	No	Yes	No	Yes	Yes	Yes	No	No	No	Yes	No	Yes	No	No	No
High	A0A9L0RAI7	Dihydropyrimidinase OS=Equus caballus OX=9796 GN=DPYS PE=1 SV=1	0	102.166	22	166	22	No	No	No	No	Yes	No	Yes	Yes	Yes	Yes	Yes	Yes	No	No	No	No	Yes	No	Yes	Yes	Yes	No	Yes	Yes
High	A0A9L0TG68	Matrix metalloproteinase-19 OS=Equus caballus OX=9796 GN=MMP19 PE=3 SV=1	0	99.906	15	213	15	Yes	Yes	Yes	Yes	Yes	Yes	Yes	Yes	Yes	Yes	Yes	Yes	No	No	No	No	No	No	Yes	No	No	No	No	No
High	A0A3Q2IDE0	Complement C2 OS=Equus caballus OX=9796 GN=C2 PE=4 SV=3	0	82.251	18	89	18	No	Yes	Yes	Yes	Yes	Yes	Yes	No	No	No	No	Yes	Yes	Yes	Yes	No	No	No	Yes	No	Yes	No	No	Yes
High	F6SJA9	Transport and Golgi organization protein 1 homolog OS=Equus caballus OX=9796 GN=LOC100055507 PE=1 SV=4	0	72.935	18	74	18	Yes	Yes	No	No	No	Yes	Yes	Yes	Yes	No	Yes	Yes	Yes	No	No	No	No	Yes	Yes	No	Yes	No	No	Yes
High	A0A5F5PZS2	Potassium channel tetramerization domain containing 12 OS=Equus caballus OX=9796 GN=KCTD12 PE=4 SV=1	0	69.777	14	168	14	Yes	No	No	No	Yes	Yes	Yes	Yes	Yes	No	Yes	Yes	Yes	No	No	No	No	No	Yes	Yes	Yes	No	No	Yes
High	A0A5F5PP70	Annexin OS=Equus caballus OX=9796 GN=ANXA7 PE=1 SV=1	0	66.873	14	166	14	No	No	Yes	Yes	No	No	No	No	No	No	No	No	Yes	Yes	Yes	Yes	Yes	Yes	Yes	Yes	Yes	No	Yes	Yes
High	F6U3D3	Cartilage oligomeric matrix protein OS=Equus caballus OX=9796 GN=COMP PE=1 SV=3	0	66.009	20	141	19	Yes	No	No	Yes	Yes	Yes	No	Yes	Yes	Yes	Yes	Yes	No	Yes	No	Yes	No	No	Yes	No	No	No	No	Yes
High	A0A3Q2I3H0	Choline transporter-like protein OS=Equus caballus OX=9796 GN=SLC44A1 PE=3 SV=2	0	60.877	14	104	14	No	No	Yes	Yes	Yes	No	No	No	No	No	No	No	Yes	Yes	Yes	Yes	Yes	Yes	Yes	Yes	Yes	No	No	Yes
High	A0A5F5PT22	Integrin beta OS=Equus caballus OX=9796 GN=ITGB2 PE=1 SV=1	0	58.894	18	68	18	Yes	Yes	Yes	Yes	Yes	Yes	No	No	No	No	No	No	Yes	No	Yes	Yes	No	Yes	Yes	No	Yes	No	No	Yes
High	F6PJ16	Angiopoietin like 6 OS=Equus caballus OX=9796 GN=ANGPTL6 PE=4 SV=2	0	53.466	13	78	13	Yes	Yes	Yes	Yes	Yes	Yes	Yes	Yes	Yes	Yes	Yes	Yes	No	No	No	No	No	No	Yes	No	No	No	No	No
High	A0A9L0TKC7	14-3-3 protein theta OS=Equus caballus OX=9796 GN=YWHAQ PE=1 SV=1	0	51.653	12	206	8	Yes	No	Yes	Yes	No	Yes	No	No	No	No	No	No	Yes	Yes	Yes	Yes	Yes	Yes	Yes	Yes	No	No	Yes	No
High	Q8HZM6	Annexin A1 OS=Equus caballus OX=9796 GN=ANXA1 PE=2 SV=3	0	50.314	11	38	11	No	Yes	Yes	No	No	No	No	Yes	No	Yes	Yes	No	Yes	Yes	Yes	No	Yes	Yes	Yes	Yes	Yes	No	No	No
High	A0A5F5Q1L6	Ras suppressor protein 1 OS=Equus caballus OX=9796 GN=RSU1 PE=1 SV=2	0	49.333	11	101	11	Yes	No	No	Yes	Yes	No	No	No	No	No	No	No	Yes	Yes	Yes	Yes	Yes	Yes	Yes	Yes	Yes	No	No	Yes
High	A0A9L0S1R9	C-type lectin domain family 11 member A OS=Equus caballus OX=9796 GN=CLEC11A PE=4 SV=1	0	46.124	11	113	11	Yes	Yes	Yes	Yes	Yes	Yes	No	Yes	Yes	Yes	Yes	Yes	No	No	No	No	Yes	No	No	No	No	No	Yes	No
High	A0A3Q2HL46	Sialophorin OS=Equus caballus OX=9796 GN=SPN PE=4 SV=2	0	45.743	7	29	7	Yes	Yes	Yes	No	Yes	Yes	No	No	No	No	No	No	Yes	Yes	Yes	No	Yes	Yes	Yes	Yes	Yes	No	No	No
High	F6SZG4	Hypoxanthine phosphoribosyltransferase OS=Equus caballus OX=9796 GN=HPRT1 PE=1 SV=2	0	31.555	9	71	9	No	No	Yes	No	Yes	No	Yes	Yes	Yes	No	Yes	No	Yes	No	Yes	No	Yes	No	Yes	Yes	Yes	No	No	Yes
High	F6SMZ4	EMILIN-1 OS=Equus caballus OX=9796 GN=EMILIN1 PE=4 SV=3	0	29.765	9	34	9	Yes	Yes	Yes	Yes	Yes	Yes	No	No	No	No	No	No	Yes	No	Yes	Yes	No	Yes	Yes	No	Yes	No	No	Yes
High	A0A9L0RXS7	small monomeric GTPase OS=Equus caballus OX=9796 GN=RAB11A PE=1 SV=1	0	27.31	8	111	7	No	No	Yes	Yes	No	No	No	No	No	No	No	No	Yes	Yes	Yes	Yes	Yes	Yes	Yes	Yes	Yes	No	Yes	Yes
High	F7D2D9	Biliverdin reductase B OS=Equus caballus OX=9796 GN=BLVRB PE=1 SV=3	0	23.616	5	26	5	Yes	No	Yes	No	No	Yes	No	No	Yes	No	Yes	No	Yes	Yes	Yes	Yes	Yes	No	Yes	Yes	Yes	No	No	No
High	A0A9L0RJJ9	H2A clustered histone 19 OS=Equus caballus OX=9796 GN=H2AC19 PE=3 SV=1	0	13.706	3	65	3	Yes	No	Yes	No	No	No	Yes	No	Yes	No	No	No	Yes	Yes	Yes	Yes	Yes	No	Yes	Yes	Yes	No	Yes	No
Medium	F6YZK3	Ig-like domain-containing protein OS=Equus caballus OX=9796 PE=4 SV=2	0.01022	1.327	1	23	1	Yes	Yes	Yes	Yes	No	No	Yes	Yes	No	Yes	No	No	Yes	No	Yes	No	No	Yes	Yes	Yes	Yes	No	No	No
High	F6T3E4	Coagulation factor XI OS=Equus caballus OX=9796 GN=F11 PE=3 SV=3	0	177.953	28	266	28	No	No	Yes	Yes	No	Yes	No	No	No	No	Yes	Yes	Yes	No	No	Yes	Yes	Yes	Yes	No	Yes	No	No	Yes
High	F7A1S2	Multimerin-1 OS=Equus caballus OX=9796 GN=MMRN1 PE=4 SV=3	0	175.38	36	231	36	No	No	No	Yes	Yes	No	No	No	No	No	No	No	Yes	Yes	Yes	Yes	Yes	Yes	Yes	Yes	Yes	No	No	Yes
High	F6U2W9	EH domain containing 1 OS=Equus caballus OX=9796 GN=EHD1 PE=4 SV=4	0	108.318	26	157	16	Yes	Yes	Yes	No	No	Yes	No	No	No	No	No	Yes	Yes	No	Yes	Yes	No	Yes	Yes	No	Yes	No	No	Yes
High	A0A9L0RDB8	Pleckstrin OS=Equus caballus OX=9796 GN=PLEK PE=4 SV=1	0	92.042	10	81	10	No	No	Yes	Yes	No	No	No	No	No	No	No	No	Yes	Yes	Yes	Yes	Yes	Yes	Yes	Yes	Yes	No	No	Yes
High	F6Z8W0	WD repeat-containing protein 1 OS=Equus caballus OX=9796 GN=WDR1 PE=1 SV=2	0	87.048	19	82	19	No	No	Yes	Yes	No	No	No	No	No	No	No	No	Yes	Yes	Yes	Yes	Yes	Yes	Yes	Yes	Yes	No	No	Yes
High	F6S9R7	Annexin OS=Equus caballus OX=9796 GN=ANXA4 PE=1 SV=2	0	78.303	20	145	20	No	No	Yes	No	No	No	No	No	No	No	No	No	Yes	Yes	Yes	Yes	Yes	Yes	Yes	Yes	Yes	No	Yes	Yes
High	F6ZSB4	Tubulin alpha chain OS=Equus caballus OX=9796 GN=LOC100059285 PE=3 SV=2	0	77.519	16	137	3	No	No	Yes	No	No	No	No	No	No	Yes	Yes	No	Yes	Yes	Yes	Yes	Yes	No	Yes	Yes	Yes	No	Yes	No
High	A0A3Q2H6E7	Calpain-5 OS=Equus caballus OX=9796 GN=CAPN5 PE=3 SV=1	0	71.5	19	112	19	No	No	Yes	Yes	No	No	No	No	No	No	No	No	Yes	Yes	Yes	Yes	Yes	Yes	Yes	Yes	Yes	No	No	Yes
High	A0A3Q2HSI9	Laminin subunit gamma-1 OS=Equus caballus OX=9796 GN=LAMC1 PE=1 SV=2	0	71.265	21	71	21	Yes	Yes	Yes	No	No	No	Yes	Yes	No	No	No	No	Yes	Yes	Yes	No	No	No	Yes	Yes	Yes	No	No	Yes
High	F6TCR6	Creatine kinase U-type, mitochondrial OS=Equus caballus OX=9796 GN=LOC100056283 PE=3 SV=1	0	70.812	14	59	14	No	Yes	Yes	No	No	No	Yes	Yes	Yes	Yes	Yes	Yes	No	No	No	No	No	No	No	Yes	Yes	No	Yes	Yes
High	F6XV19	Parvin beta OS=Equus caballus OX=9796 GN=PARVB PE=3 SV=2	0	67.383	15	103	15	No	No	No	Yes	Yes	No	No	No	No	No	No	No	Yes	Yes	Yes	Yes	Yes	Yes	Yes	Yes	Yes	No	No	Yes
High	A0A5F5PQS3	Complement C8 alpha chain OS=Equus caballus OX=9796 GN=C8A PE=3 SV=1	0	64.752	14	70	14	No	Yes	Yes	No	No	Yes	Yes	No	No	Yes	Yes	No	Yes	Yes	Yes	No	No	No	Yes	Yes	Yes	No	No	No
High	A0A5F5PF14	Brain abundant membrane attached signal protein 1 OS=Equus caballus OX=9796 GN=BASP1 PE=1 SV=2	0	62.706	11	63	11	Yes	No	No	Yes	No	Yes	No	Yes	Yes	No	No	Yes	Yes	No	No	Yes	No	No	Yes	Yes	Yes	No	No	Yes
High	F7C7J6	Coagulation factor XIII B chain OS=Equus caballus OX=9796 GN=F13B PE=4 SV=4	0	59.516	18	138	18	Yes	Yes	Yes	Yes	Yes	Yes	Yes	No	Yes	Yes	Yes	No	Yes	No	No	Yes	No	No	No	No	No	No	No	No
High	A0A5F5PSJ0	Choline transporter-like protein OS=Equus caballus OX=9796 GN=SLC44A2 PE=3 SV=2	0	51.025	11	77	11	Yes	No	Yes	No	No	Yes	No	No	No	No	No	No	Yes	Yes	Yes	Yes	Yes	Yes	Yes	Yes	Yes	No	No	No
High	A0A9L0SD12	Oncoprotein-induced transcript 3 protein OS=Equus caballus OX=9796 GN=OIT3 PE=4 SV=1	0	46.756	16	114	16	Yes	Yes	Yes	Yes	Yes	Yes	Yes	Yes	Yes	Yes	Yes	Yes	No	No	No	No	No	No	No	No	No	No	No	No
High	F7BKE1	Serpin family F member 1 OS=Equus caballus OX=9796 GN=SERPINF1 PE=1 SV=1	0	44.169	12	55	12	Yes	Yes	Yes	Yes	Yes	Yes	Yes	No	No	No	No	No	Yes	Yes	No	Yes	No	No	Yes	No	Yes	No	No	No
High	F7CR03	Phospholipid transfer protein OS=Equus caballus OX=9796 GN=PLTP PE=3 SV=3	0	39.273	10	50	10	No	Yes	Yes	Yes	Yes	Yes	No	No	No	No	Yes	No	No	Yes	Yes	Yes	No	Yes	Yes	No	No	No	No	Yes
High	F7DGR1	Coagulation factor XII OS=Equus caballus OX=9796 GN=F12 PE=1 SV=3	0	39.157	10	39	10	Yes	Yes	No	No	No	No	Yes	Yes	No	No	Yes	Yes	Yes	Yes	No	Yes	No	No	Yes	No	Yes	No	No	Yes
High	F7DWT4	Ficolin 3 OS=Equus caballus OX=9796 GN=FCN3 PE=4 SV=3	0	38.948	7	41	7	Yes	Yes	Yes	No	No	Yes	Yes	No	Yes	Yes	Yes	Yes	No	No	No	No	No	Yes	Yes	No	Yes	No	No	No
High	A0A3Q2IEQ4	Sorcin OS=Equus caballus OX=9796 GN=SRI PE=1 SV=1	0	36.408	9	257	9	No	No	No	Yes	No	No	No	No	No	No	No	No	Yes	Yes	Yes	Yes	Yes	Yes	Yes	Yes	Yes	No	Yes	Yes
High	F6RTI8	Collagen type I alpha 2 chain OS=Equus caballus OX=9796 GN=COL1A2 PE=1 SV=2	0	27.949	9	46	9	Yes	Yes	Yes	Yes	Yes	Yes	No	No	No	Yes	No	No	Yes	Yes	Yes	Yes	No	No	Yes	No	No	No	No	No
High	A0A3Q2H5J5	small monomeric GTPase OS=Equus caballus OX=9796 GN=RAB10 PE=1 SV=2	0	27.047	6	39	4	No	No	Yes	Yes	Yes	Yes	No	No	No	No	No	No	Yes	Yes	Yes	Yes	No	Yes	Yes	No	Yes	No	No	Yes
High	A0A9L0TDX1	Glycoprotein Ib platelet subunit alpha OS=Equus caballus OX=9796 GN=GP1BA PE=4 SV=1	0	24.287	9	77	9	No	No	No	Yes	Yes	No	No	No	No	No	No	No	Yes	Yes	Yes	Yes	Yes	Yes	Yes	Yes	Yes	No	No	Yes
High	A0A5F5PN84	AHNAK nucleoprotein 2 OS=Equus caballus OX=9796 PE=1 SV=2	0	21.418	8	31	8	No	Yes	Yes	No	No	Yes	No	Yes	No	Yes	Yes	Yes	Yes	Yes	Yes	Yes	No	No	No	No	Yes	No	No	No
High	F7C3C6	Aggrecan core protein OS=Equus caballus OX=9796 GN=ACAN PE=3 SV=2	0	21.27	8	27	8	Yes	No	Yes	No	Yes	Yes	No	No	No	Yes	Yes	Yes	Yes	No	Yes	No	Yes	No	Yes	No	Yes	No	No	No
High	A0A9L0RNJ4	small monomeric GTPase OS=Equus caballus OX=9796 GN=RAB27B PE=3 SV=1	0	20.612	6	40	4	No	No	Yes	Yes	Yes	No	No	No	No	No	No	No	Yes	Yes	Yes	Yes	No	Yes	Yes	Yes	Yes	No	No	Yes
High	F6YM40	Tetraspanin OS=Equus caballus OX=9796 GN=TSPAN7 PE=3 SV=2	0	17.152	3	44	3	No	No	No	Yes	No	No	No	No	No	No	No	No	Yes	Yes	Yes	Yes	Yes	Yes	Yes	Yes	Yes	Yes	No	Yes
High	A0A3Q2HEK3	Platelet glycoprotein 4 OS=Equus caballus OX=9796 GN=CD36 PE=3 SV=1	0	17.069	8	37	8	No	No	Yes	Yes	Yes	No	No	No	Yes	No	No	No	Yes	Yes	Yes	Yes	No	Yes	Yes	No	Yes	No	No	Yes
High	A0A3Q2HBH6	Glycoprotein IX platelet OS=Equus caballus OX=9796 GN=GP9 PE=4 SV=2	0	16.38	4	83	4	No	No	Yes	Yes	No	No	No	No	No	No	No	No	Yes	Yes	Yes	Yes	Yes	Yes	Yes	Yes	Yes	No	No	Yes
High	A0A9L0R472	alpha-1,2-Mannosidase OS=Equus caballus OX=9796 GN=MAN1A1 PE=3 SV=1	0	14.052	6	26	6	Yes	Yes	Yes	No	No	Yes	Yes	No	No	Yes	Yes	No	Yes	No	Yes	Yes	No	Yes	Yes	No	No	No	No	No
High	A0A9L0T9T5	Proteasome subunit beta OS=Equus caballus OX=9796 GN=PSMB7 PE=1 SV=1	0	13.381	5	44	5	No	No	Yes	No	No	No	Yes	Yes	Yes	Yes	Yes	Yes	No	Yes	No	No	No	No	Yes	Yes	Yes	No	No	Yes
High	A0A9L0S8K6	Ig-like domain-containing protein OS=Equus caballus OX=9796 PE=4 SV=1	0	7.064	3	25	3	Yes	Yes	Yes	Yes	No	No	No	Yes	No	Yes	No	No	No	Yes	Yes	Yes	No	No	Yes	Yes	Yes	No	No	No
High	A0A3Q2GW90	Ig-like domain-containing protein OS=Equus caballus OX=9796 PE=4 SV=2	0	6.699	3	27	3	No	No	Yes	Yes	No	Yes	Yes	No	No	Yes	Yes	Yes	Yes	No	No	Yes	Yes	No	Yes	No	No	No	No	Yes
High	F7DBG6	Ig-like domain-containing protein OS=Equus caballus OX=9796 PE=1 SV=2	0	5.658	1	15	1	Yes	Yes	No	Yes	Yes	Yes	Yes	No	No	Yes	Yes	Yes	Yes	No	No	Yes	No	No	No	No	No	No	No	Yes
High	A0A3Q2L4D7	Ig-like domain-containing protein OS=Equus caballus OX=9796 PE=4 SV=1	0.00056	2.347	1	23	1	No	Yes	Yes	No	Yes	No	No	Yes	Yes	No	Yes	No	No	Yes	Yes	No	Yes	No	Yes	Yes	Yes	No	No	No
High	A0A3Q2I0E6	Tetratricopeptide repeat protein 21B OS=Equus caballus OX=9796 GN=TTC21B PE=3 SV=2	0.00807	1.453	1	18	1	No	Yes	Yes	Yes	No	No	No	Yes	Yes	Yes	Yes	Yes	No	No	No	No	No	No	Yes	Yes	No	Yes	No	Yes
High	A0A9L0SAN3	ADAM metallopeptidase with thrombospondin type 1 motif 13 OS=Equus caballus OX=9796 GN=ADAMTS13 PE=4 SV=1	0	191.19	51	353	51	Yes	Yes	Yes	No	Yes	Yes	Yes	Yes	Yes	No	Yes	Yes	No	No	No	Yes	No	No	No	No	No	No	No	No
High	F7CKI7	Fibrillin-1 OS=Equus caballus OX=9796 GN=FBN1 PE=1 SV=3	0	127.461	41	123	41	Yes	No	Yes	Yes	No	Yes	Yes	Yes	Yes	Yes	Yes	Yes	Yes	No	No	No	No	No	No	No	No	No	No	No
High	A0A3Q2HUY8	adenosylhomocysteinase OS=Equus caballus OX=9796 GN=AHCY PE=1 SV=2	0	112.988	24	182	10	Yes	No	Yes	No	Yes	No	Yes	Yes	Yes	No	Yes	No	Yes	No	No	No	No	No	Yes	No	Yes	No	Yes	No
High	A0A9L0R368	Tryptophan--tRNA ligase, cytoplasmic OS=Equus caballus OX=9796 GN=WARS1 PE=1 SV=1	0	96.734	19	97	19	No	Yes	Yes	No	No	No	Yes	Yes	Yes	No	No	No	Yes	Yes	Yes	No	No	No	Yes	Yes	Yes	No	No	No
High	F6R9F5	Laminin subunit alpha-2 OS=Equus caballus OX=9796 GN=LAMA2 PE=4 SV=4	0	85.405	31	82	31	Yes	Yes	Yes	No	Yes	Yes	Yes	No	No	No	No	No	Yes	Yes	Yes	No	No	No	Yes	No	Yes	No	No	No
High	A0A3Q2H319	Complement component C7 OS=Equus caballus OX=9796 GN=C7 PE=1 SV=2	0	84.933	20	90	20	No	Yes	Yes	Yes	No	No	Yes	No	No	No	No	No	Yes	Yes	Yes	Yes	No	No	Yes	Yes	Yes	No	No	No
High	A0A9R1SKX5	Pyruvate kinase OS=Equus caballus OX=9796 GN=PKM PE=1 SV=1	0	71.315	17	61	17	No	Yes	Yes	No	No	No	No	Yes	Yes	No	No	No	Yes	Yes	Yes	Yes	No	No	Yes	No	Yes	No	No	Yes
High	A0A5F5Q155	Keratin, type II cytoskeletal 7 OS=Equus caballus OX=9796 GN=KRT7 PE=3 SV=2	0	53.821	14	508	2	No	No	Yes	No	No	No	No	Yes	No	Yes	Yes	Yes	Yes	Yes	No	No	Yes	No	Yes	No	Yes	No	No	Yes
High	F6XWG3	Keratin 79 OS=Equus caballus OX=9796 GN=KRT79 PE=3 SV=2	0	53.638	17	352	4	No	Yes	No	No	Yes	No	No	Yes	No	No	No	No	Yes	No	Yes	Yes	Yes	Yes	No	Yes	No	No	Yes	Yes
High	A0A3Q2LMR5	Copine-3 OS=Equus caballus OX=9796 GN=CPNE3 PE=1 SV=1	0	50.678	15	87	13	No	No	Yes	No	No	No	No	No	No	No	No	No	Yes	Yes	Yes	Yes	Yes	Yes	Yes	Yes	Yes	No	No	Yes
High	A0A9L0TQV6	Copine-1 OS=Equus caballus OX=9796 GN=CPNE1 PE=1 SV=1	0	46.295	13	87	12	No	No	Yes	No	No	No	No	No	No	No	No	No	Yes	Yes	Yes	Yes	Yes	Yes	Yes	Yes	Yes	No	No	Yes
High	A0A9L0SKG7	Platelet endothelial cell adhesion molecule OS=Equus caballus OX=9796 GN=PECAM1 PE=4 SV=1	0	42.708	15	77	15	No	No	No	Yes	No	No	No	No	No	No	No	No	Yes	Yes	Yes	Yes	Yes	Yes	Yes	Yes	Yes	No	No	Yes
High	F6WZA8	Carboxypeptidase N catalytic chain OS=Equus caballus OX=9796 GN=CPN1 PE=3 SV=2	0	36.961	8	47	8	Yes	Yes	Yes	Yes	No	Yes	Yes	Yes	No	Yes	No	Yes	No	Yes	No	No	No	No	Yes	No	No	No	No	No
High	A0A5F5Q1R3	Proteasome subunit beta OS=Equus caballus OX=9796 GN=PSMB5 PE=1 SV=2	0	35.755	10	70	10	No	No	Yes	No	No	No	Yes	Yes	Yes	No	No	Yes	No	Yes	Yes	No	No	No	Yes	Yes	Yes	No	No	Yes
High	A0A9L0S8S1	LIM and senescent cell antigen-like-containing domain protein OS=Equus caballus OX=9796 GN=LIMS1 PE=4 SV=1	0	34.221	11	61	11	No	No	No	Yes	No	No	No	No	No	No	No	No	Yes	Yes	Yes	Yes	Yes	Yes	Yes	Yes	Yes	No	No	Yes
High	F6ZFH9	Tyrosine 3-monooxygenase/tryptophan 5-monooxygenase activation protein gamma OS=Equus caballus OX=9796 GN=YWHAG PE=1 SV=2	0	32.705	9	206	4	No	No	Yes	Yes	No	No	No	No	Yes	No	No	No	Yes	Yes	No	Yes	No	Yes	Yes	Yes	Yes	No	No	Yes
High	F6QXN5	Transgelin OS=Equus caballus OX=9796 GN=TAGLN2 PE=1 SV=3	0	31.921	7	44	7	No	No	Yes	Yes	No	No	No	No	No	No	No	No	Yes	Yes	Yes	Yes	No	Yes	Yes	Yes	Yes	No	No	Yes
High	A0A9L0T0E0	Neurogenic locus notch homolog protein 3 OS=Equus caballus OX=9796 GN=NOTCH3 PE=3 SV=1	0	31.095	11	30	11	Yes	No	Yes	Yes	No	No	Yes	Yes	Yes	Yes	Yes	Yes	Yes	No	No	No	No	No	Yes	No	No	No	No	No
High	A0A3Q2HSH6	Protein 4.1 OS=Equus caballus OX=9796 GN=EPB41 PE=4 SV=2	0	30.057	10	64	10	Yes	No	No	Yes	No	No	No	No	No	No	No	No	Yes	Yes	Yes	Yes	Yes	Yes	Yes	Yes	Yes	No	No	No
High	A0A9L0RIR3	Integrin subunit alpha L OS=Equus caballus OX=9796 GN=ITGAL PE=3 SV=1	0	28.226	12	37	12	Yes	Yes	Yes	Yes	Yes	Yes	No	No	No	No	No	No	Yes	No	Yes	No	No	Yes	Yes	No	Yes	No	No	No
High	A0A3Q2HPX3	Collagen alpha-1(XII) chain OS=Equus caballus OX=9796 GN=COL12A1 PE=3 SV=1	0	20.135	13	23	13	No	Yes	No	No	Yes	Yes	No	No	No	No	No	Yes	Yes	Yes	Yes	Yes	No	No	Yes	No	Yes	No	No	Yes
High	F6SXQ9	Cell division control protein 42 homolog OS=Equus caballus OX=9796 PE=3 SV=2	0	18.452	6	46	5	No	No	Yes	Yes	Yes	No	No	Yes	No	No	No	No	Yes	Yes	No	Yes	No	Yes	Yes	Yes	No	No	No	Yes
High	A0A3Q2IG74	Podocalyxin OS=Equus caballus OX=9796 PE=3 SV=2	0	18.139	4	23	4	Yes	Yes	Yes	Yes	No	Yes	Yes	No	No	No	No	No	Yes	Yes	No	Yes	No	Yes	Yes	No	No	No	No	No
High	A0A3Q2GVY8	L-selectin OS=Equus caballus OX=9796 GN=SELL PE=3 SV=2	0	16.677	5	24	5	Yes	Yes	Yes	Yes	Yes	Yes	Yes	No	No	No	Yes	No	Yes	Yes	No	No	No	No	Yes	No	No	No	No	No
High	A0A3Q2HKG3	Lactotransferrin OS=Equus caballus OX=9796 GN=LTF PE=3 SV=2	0	15.411	5	95	4	Yes	No	No	Yes	No	No	No	No	No	No	No	Yes	Yes	Yes	No	Yes	No	Yes	Yes	Yes	No	No	Yes	Yes
High	F6ZEV1	Immunoglobulin kappa variable 5-2 OS=Equus caballus OX=9796 GN=IGKV5-2 PE=4 SV=4	0	9.443	3	16	3	No	Yes	Yes	Yes	No	No	No	Yes	Yes	Yes	No	No	No	Yes	Yes	Yes	No	Yes	No	No	Yes	No	No	No
High	A0A5F5PVZ6	Ig-like domain-containing protein OS=Equus caballus OX=9796 PE=4 SV=2	0	8.826	2	34	2	Yes	Yes	Yes	No	No	Yes	Yes	No	No	No	No	No	Yes	Yes	Yes	No	No	No	Yes	No	Yes	No	No	Yes
High	A0A5F5PIV8	Tyrosine 3-monooxygenase/tryptophan 5-monooxygenase activation protein epsilon OS=Equus caballus OX=9796 GN=YWHAE PE=1 SV=1	0	8.295	4	56	3	No	No	Yes	No	No	Yes	No	No	No	No	No	No	Yes	Yes	Yes	Yes	Yes	Yes	Yes	Yes	Yes	No	No	No
High	F7CEQ2	Tetraspanin OS=Equus caballus OX=9796 GN=CD63 PE=3 SV=1	0	5.852	3	36	3	No	No	No	No	No	No	No	No	No	No	No	No	Yes	Yes	Yes	Yes	Yes	Yes	Yes	Yes	Yes	No	Yes	Yes
High	F6ZJP9	Phosphatidylcholine-sterol acyltransferase OS=Equus caballus OX=9796 GN=LCAT PE=3 SV=1	0	5.606	2	16	2	Yes	No	No	Yes	Yes	Yes	No	No	No	No	Yes	Yes	Yes	Yes	No	Yes	No	No	Yes	No	Yes	No	No	No
High	F6YMM5	protein-glutamine gamma-glutamyltransferase OS=Equus caballus OX=9796 GN=TGM3 PE=1 SV=1	0.00215	1.862	1	15	1	No	No	Yes	No	No	No	No	No	Yes	No	Yes	No	Yes	Yes	Yes	Yes	Yes	Yes	Yes	Yes	No	No	No	No
High	A0A9L0R9U7	Clathrin heavy chain OS=Equus caballus OX=9796 GN=CLTC PE=1 SV=1	0	122.408	40	74	40	No	No	Yes	No	No	No	Yes	No	No	No	Yes	No	Yes	Yes	Yes	Yes	No	No	Yes	No	Yes	No	Yes	No
High	F7CVS4	EH domain containing 3 OS=Equus caballus OX=9796 GN=EHD3 PE=4 SV=2	0	99.413	25	144	12	No	No	No	No	No	No	No	No	No	No	No	No	Yes	Yes	Yes	Yes	Yes	Yes	Yes	Yes	Yes	No	No	Yes
High	F6Q666	Tubulin beta chain OS=Equus caballus OX=9796 GN=TUBB1 PE=3 SV=2	0	61.707	15	92	11	No	No	No	Yes	No	No	No	No	No	No	No	No	Yes	Yes	Yes	Yes	No	Yes	Yes	Yes	Yes	No	No	Yes
High	F6W787	Annexin OS=Equus caballus OX=9796 GN=ANXA6 PE=1 SV=4	0	57.536	18	47	18	No	No	No	Yes	No	No	No	No	No	No	No	No	Yes	Yes	Yes	Yes	Yes	Yes	Yes	Yes	Yes	No	No	No
High	A0A3Q2H905	Receptor-type tyrosine-protein phosphatase eta OS=Equus caballus OX=9796 PE=3 SV=2	0	54.101	20	65	19	No	No	Yes	Yes	No	No	No	No	No	No	No	No	Yes	Yes	Yes	No	Yes	No	Yes	Yes	Yes	No	No	Yes
High	A0A9L0T161	ADP ribosylation factor 1 OS=Equus caballus OX=9796 GN=ARF1 PE=3 SV=1	0	50.09	9	88	4	Yes	Yes	Yes	Yes	No	No	No	No	No	No	No	No	Yes	Yes	Yes	No	No	Yes	Yes	No	Yes	No	No	No
High	A0A3Q2LTH0	Selectin P OS=Equus caballus OX=9796 GN=SELP PE=3 SV=1	0	48.576	13	103	13	No	No	No	No	No	No	No	No	No	No	No	No	Yes	Yes	Yes	Yes	Yes	Yes	Yes	Yes	Yes	No	No	Yes
High	F6RRV1	Fetuin B OS=Equus caballus OX=9796 GN=FETUB PE=1 SV=3	0	42.62	14	62	14	No	No	No	Yes	Yes	Yes	Yes	No	No	No	Yes	Yes	No	No	No	Yes	No	No	Yes	No	Yes	No	No	Yes
High	A0A9L0SBW6	Protein disulfide-isomerase OS=Equus caballus OX=9796 GN=PDIA3 PE=1 SV=1	0	37.88	12	31	12	Yes	No	Yes	No	Yes	No	No	No	No	No	Yes	No	Yes	No	No	Yes	Yes	No	Yes	No	Yes	No	Yes	No
High	A0A5F5PY53	Fatty acid binding protein 5 OS=Equus caballus OX=9796 GN=FABP5 PE=1 SV=2	0	35.394	5	20	5	No	No	Yes	No	No	No	No	Yes	Yes	No	No	Yes	No	Yes	No	Yes	Yes	Yes	No	Yes	No	No	Yes	No
High	A0A9L0SM62	Ras-related protein Rab-7a OS=Equus caballus OX=9796 GN=RAB7A PE=1 SV=1	0	34.928	10	66	10	No	No	Yes	No	No	No	No	No	Yes	No	No	No	Yes	Yes	Yes	Yes	No	Yes	Yes	No	Yes	No	No	Yes
High	A0A3Q2I6K2	Ig-like domain-containing protein OS=Equus caballus OX=9796 GN=LOC100049798 PE=3 SV=3	0	34.341	6	92	2	No	No	No	Yes	Yes	Yes	Yes	No	No	Yes	Yes	Yes	Yes	No	No	Yes	No	No	No	No	No	No	No	Yes
High	F6PW39	Protein-glutamine gamma-glutamyltransferase K OS=Equus caballus OX=9796 GN=TGM1 PE=3 SV=3	0	31.93	10	37	10	No	No	Yes	No	No	No	No	No	Yes	No	No	No	No	Yes	Yes	Yes	No	Yes	Yes	Yes	Yes	No	Yes	No
High	A0A9L0RED1	Lipid-binding serum glycoprotein N-terminal domain-containing protein OS=Equus caballus OX=9796 GN=LOC106782421 PE=4 SV=1	0	31.557	8	33	8	No	Yes	Yes	Yes	Yes	Yes	No	No	No	Yes	No	No	Yes	Yes	Yes	Yes	No	No	No	No	No	No	No	No
High	F7AE68	Inter-alpha-trypsin inhibitor heavy chain H3 OS=Equus caballus OX=9796 GN=ITIH3 PE=1 SV=4	0	30.201	11	41	11	Yes	Yes	Yes	No	No	No	Yes	No	No	No	Yes	No	Yes	Yes	Yes	No	No	No	Yes	No	Yes	No	No	No
High	A0A9L0RZ59	Programmed cell death protein 6 OS=Equus caballus OX=9796 GN=PDCD6 PE=1 SV=1	0	27.486	7	45	7	No	No	Yes	No	No	No	No	No	No	No	No	No	Yes	Yes	Yes	Yes	No	Yes	Yes	Yes	Yes	No	No	Yes
High	A0A9L0STB2	Ig-like domain-containing protein OS=Equus caballus OX=9796 GN=LY6G6D PE=4 SV=1	0	26.151	4	39	4	No	No	No	No	No	No	No	No	No	No	No	No	Yes	Yes	Yes	Yes	Yes	Yes	Yes	Yes	Yes	No	No	Yes
High	A0A3Q2I2V3	Cathepsin D OS=Equus caballus OX=9796 GN=CTSD PE=1 SV=2	0	25.219	4	24	4	No	Yes	Yes	No	Yes	No	No	No	Yes	No	No	No	Yes	No	Yes	Yes	No	No	Yes	No	Yes	No	Yes	No
High	F6Y5N5	Tetraspanin OS=Equus caballus OX=9796 GN=TSPAN9 PE=3 SV=4	0	24.688	4	52	4	No	No	Yes	No	No	No	No	No	No	No	No	No	Yes	Yes	Yes	Yes	No	Yes	Yes	Yes	Yes	No	No	Yes
High	A0A9L0T0B4	Sphingomyelin phosphodiesterase acid like 3B OS=Equus caballus OX=9796 GN=SMPDL3B PE=3 SV=1	0	24.328	7	24	7	No	No	No	Yes	Yes	No	Yes	No	No	No	No	No	Yes	Yes	Yes	Yes	No	Yes	Yes	Yes	No	No	No	No
High	A0A5F5PQ61	Protein S100 OS=Equus caballus OX=9796 PE=3 SV=2	0	23.735	3	21	3	No	No	Yes	Yes	No	Yes	No	No	No	No	Yes	Yes	No	No	No	Yes	Yes	Yes	No	No	No	No	Yes	Yes
High	A0A9L0S7C9	Intercellular adhesion molecule 2 OS=Equus caballus OX=9796 GN=ICAM2 PE=3 SV=1	0	22.27	5	36	5	No	No	No	Yes	No	No	No	No	No	No	No	No	Yes	Yes	Yes	Yes	No	Yes	Yes	Yes	Yes	No	No	Yes
High	A0A3Q2GTT0	Ig-like domain-containing protein OS=Equus caballus OX=9796 PE=1 SV=1	0	20.354	4	32	4	No	No	No	Yes	Yes	Yes	Yes	No	No	Yes	Yes	Yes	No	No	No	Yes	No	Yes	No	No	No	No	No	Yes
High	A0A9L0R4H8	Protein 4.2 OS=Equus caballus OX=9796 GN=EPB42 PE=1 SV=1	0	19.943	8	18	7	No	No	No	Yes	No	Yes	No	No	Yes	No	No	No	Yes	Yes	Yes	Yes	Yes	No	Yes	No	Yes	No	No	No
High	A0A9L0SNS8	Interleukin-1 receptor accessory protein OS=Equus caballus OX=9796 GN=IL1RAP PE=1 SV=1	0	19.315	8	40	8	No	Yes	Yes	No	Yes	Yes	Yes	No	No	No	No	No	Yes	No	Yes	Yes	No	No	Yes	No	Yes	No	No	No
High	F7B6C3	Junctional adhesion molecule A OS=Equus caballus OX=9796 GN=F11R PE=3 SV=3	0	17.116	5	26	5	No	No	No	Yes	No	No	No	No	No	No	No	No	Yes	Yes	Yes	Yes	Yes	Yes	Yes	Yes	Yes	No	No	No
High	A0A9L0SS69	small monomeric GTPase OS=Equus caballus OX=9796 GN=RAC1 PE=1 SV=1	0	15.996	6	45	4	No	No	Yes	Yes	No	Yes	No	No	No	No	No	No	Yes	Yes	Yes	Yes	No	Yes	Yes	Yes	No	No	No	No
High	F6RLT8	Calpain small subunit 1 OS=Equus caballus OX=9796 GN=CAPNS1 PE=1 SV=3	0	15.719	6	35	6	No	No	Yes	Yes	Yes	Yes	No	No	No	No	No	No	Yes	Yes	Yes	Yes	No	No	Yes	No	Yes	No	No	No
High	A0A5F5PIR2	thioredoxin-dependent peroxiredoxin OS=Equus caballus OX=9796 GN=PRDX1 PE=1 SV=1	0	14.858	5	31	4	No	No	Yes	No	No	No	No	No	Yes	No	Yes	No	No	Yes	Yes	Yes	Yes	No	Yes	No	Yes	No	Yes	No
High	A0A9L0S113	Golgi-associated plant pathogenesis-related protein 1 OS=Equus caballus OX=9796 GN=GLIPR2 PE=3 SV=1	0	6.783	2	11	2	Yes	Yes	Yes	No	Yes	Yes	Yes	No	Yes	No	Yes	No	Yes	No	No	No	Yes	No	No	No	No	No	No	No
High	F7AJV4	small monomeric GTPase OS=Equus caballus OX=9796 GN=RAC3 PE=3 SV=3	0	3.439	3	19	2	No	No	Yes	Yes	No	Yes	No	No	Yes	No	No	No	Yes	No	Yes	Yes	Yes	Yes	Yes	No	No	No	No	No
Medium	F6ZUD8	Janus kinase and microtubule interacting protein 2 OS=Equus caballus OX=9796 GN=JAKMIP2 PE=3 SV=1	0.02301	1.05	1	10	1	No	Yes	Yes	Yes	Yes	No	No	No	Yes	No	No	Yes	No	No	No	No	No	Yes	Yes	Yes	No	No	No	Yes
Medium	A0A3Q2KYR7	Centromere protein F OS=Equus caballus OX=9796 GN=CENPF PE=4 SV=2	0.04178	0.848	1	51	1	Yes	Yes	Yes	Yes	Yes	Yes	No	Yes	No	Yes	Yes	Yes	No	No	No	No	No	No	No	No	No	No	No	No
High	F6RXD9	Malic enzyme OS=Equus caballus OX=9796 GN=ME1 PE=1 SV=3	0	114.894	18	219	18	No	No	Yes	No	No	No	No	Yes	Yes	No	Yes	Yes	No	No	No	No	No	No	No	Yes	Yes	No	Yes	Yes
High	F7DP13	Villin-1 OS=Equus caballus OX=9796 GN=AVIL PE=3 SV=3	0	104.039	26	110	26	No	No	No	No	No	No	No	No	No	No	No	No	Yes	Yes	Yes	Yes	No	Yes	Yes	Yes	Yes	No	No	Yes
High	A0A3Q2GZ58	Heat shock protein 90 alpha family class A member 1 OS=Equus caballus OX=9796 GN=HSP90AA1 PE=3 SV=1	0	92.497	27	74	15	No	No	Yes	No	No	No	No	Yes	No	No	No	No	Yes	Yes	Yes	No	Yes	No	Yes	Yes	Yes	No	No	No
High	A0A9L0TMJ7	Tubulin alpha 4a OS=Equus caballus OX=9796 GN=TUBA4A PE=1 SV=1	0	83.301	17	138	4	No	No	Yes	No	No	No	No	No	No	No	No	No	Yes	Yes	Yes	Yes	Yes	No	Yes	Yes	Yes	No	No	No
High	F6YQL3	Complement component C6 OS=Equus caballus OX=9796 GN=C6 PE=3 SV=3	0	80.084	19	67	19	No	Yes	No	No	No	No	Yes	No	No	No	No	No	Yes	Yes	Yes	Yes	No	No	Yes	Yes	Yes	No	No	No
High	A0A3Q2HJF2	AHNAK nucleoprotein OS=Equus caballus OX=9796 GN=AHNAK PE=1 SV=2	0	70.368	32	58	32	Yes	No	Yes	No	No	No	No	No	No	No	No	No	Yes	No	Yes	Yes	Yes	No	Yes	Yes	Yes	No	No	No
High	A0A3Q2HRV1	Uncharacterized protein OS=Equus caballus OX=9796 PE=3 SV=2	0	64.118	14	113	3	No	No	Yes	No	No	No	No	No	Yes	No	No	No	Yes	Yes	Yes	Yes	No	No	No	Yes	Yes	No	Yes	No
High	A0A9L0RY85	Integrin alpha-2 OS=Equus caballus OX=9796 GN=ITGA2 PE=3 SV=1	0	58.71	17	59	17	No	No	Yes	No	Yes	No	No	No	No	No	No	No	Yes	Yes	Yes	Yes	No	No	Yes	Yes	Yes	No	No	No
High	A0A3Q2HNX9	RAS p21 protein activator 3 OS=Equus caballus OX=9796 GN=RASA3 PE=4 SV=2	0	57.2	22	59	22	No	No	No	Yes	No	Yes	No	No	No	No	No	No	Yes	Yes	Yes	Yes	No	Yes	Yes	No	Yes	No	No	No
High	F7B821	Protein disulfide-isomerase OS=Equus caballus OX=9796 GN=P4HB PE=1 SV=2	0	56.396	19	55	19	No	Yes	Yes	No	No	No	No	No	Yes	No	No	No	Yes	Yes	Yes	No	No	No	Yes	Yes	Yes	No	No	No
High	A0A3Q2GX59	Lymphocyte cytosolic protein 1 OS=Equus caballus OX=9796 GN=LCP1 PE=1 SV=1	0	43.825	14	38	12	No	No	Yes	No	No	No	Yes	Yes	Yes	No	No	No	Yes	No	Yes	No	No	Yes	Yes	No	Yes	No	No	No
High	F7CIM1	Palmitoyltransferase OS=Equus caballus OX=9796 PE=1 SV=2	0	41.151	10	200	7	No	No	Yes	No	No	No	No	No	Yes	No	Yes	No	No	No	Yes	Yes	Yes	No	No	No	Yes	No	Yes	Yes
High	A0A3Q2HTR4	Exostosin-like 2 OS=Equus caballus OX=9796 GN=EXTL2 PE=3 SV=2	0	35.804	10	64	10	No	Yes	Yes	No	No	No	Yes	Yes	Yes	No	No	No	No	Yes	Yes	No	No	No	No	Yes	Yes	No	No	No
High	A0A9L0S7B8	L-lactate dehydrogenase OS=Equus caballus OX=9796 GN=LDHA PE=1 SV=1	0	33.612	13	51	11	No	No	Yes	No	No	No	No	No	Yes	No	No	No	Yes	No	Yes	Yes	Yes	No	Yes	No	No	No	Yes	Yes
High	F7BHZ4	POF1B actin binding protein OS=Equus caballus OX=9796 GN=POF1B PE=4 SV=2	0	31.724	10	25	10	No	Yes	Yes	No	No	No	No	No	Yes	No	Yes	No	No	Yes	Yes	Yes	No	Yes	No	Yes	No	No	No	No
High	A0A9L0RGP1	Pentraxin family member OS=Equus caballus OX=9796 GN=CRP PE=1 SV=1	0	31.627	8	46	8	No	Yes	Yes	No	No	No	Yes	No	No	No	No	No	Yes	Yes	Yes	No	No	No	Yes	Yes	Yes	No	No	No
High	A0A9L0RPC4	Glutathione S-transferase OS=Equus caballus OX=9796 GN=LOC100059533 PE=1 SV=1	0	31.284	6	21	6	Yes	No	Yes	No	Yes	No	No	No	No	No	No	No	Yes	Yes	Yes	No	Yes	No	Yes	Yes	No	No	No	No
High	A0A3Q2HX90	Lipocalin/cytosolic fatty-acid binding domain-containing protein OS=Equus caballus OX=9796 GN=LOC111770574 PE=3 SV=1	0	28.102	8	67	5	No	No	No	No	No	No	Yes	Yes	Yes	Yes	No	Yes	No	No	No	No	Yes	Yes	No	No	Yes	No	No	Yes
High	F6QJ27	Isochorismatase domain-containing protein 1 OS=Equus caballus OX=9796 GN=ISOC1 PE=1 SV=3	0	27.522	4	21	4	No	No	Yes	No	No	Yes	Yes	No	Yes	No	No	Yes	No	No	Yes	No	No	No	Yes	No	Yes	No	No	Yes
High	A0A5F5PI70	Calmodulin 1 OS=Equus caballus OX=9796 GN=CALM1 PE=3 SV=1	0	27.036	8	32	8	Yes	No	Yes	Yes	No	No	No	No	No	No	No	No	Yes	Yes	No	No	No	Yes	Yes	No	Yes	No	Yes	No
High	F7AQZ6	Tyrosine-protein kinase OS=Equus caballus OX=9796 GN=LYN PE=3 SV=1	0	19.989	9	37	7	Yes	No	Yes	Yes	Yes	No	No	No	No	No	No	No	Yes	No	Yes	Yes	No	No	Yes	No	Yes	No	No	No
High	A0A9L0SW24	Glutathione peroxidase OS=Equus caballus OX=9796 GN=GPX3 PE=3 SV=1	0	19.257	7	27	7	No	Yes	Yes	No	No	No	Yes	No	Yes	Yes	No	No	Yes	No	Yes	No	No	No	Yes	No	Yes	No	No	No
High	F6PNM1	45 kDa calcium-binding protein OS=Equus caballus OX=9796 GN=SDF4 PE=3 SV=2	0	17.074	7	28	7	Yes	Yes	Yes	No	No	No	No	No	No	No	No	No	Yes	Yes	Yes	No	No	No	Yes	Yes	Yes	No	No	No
High	F6S981	Major histocompatibility complex, class II, DR alpha OS=Equus caballus OX=9796 GN=HLA-DRA PE=1 SV=2	0	16.378	4	22	3	Yes	Yes	No	Yes	No	Yes	Yes	No	No	No	No	No	Yes	No	Yes	No	No	Yes	Yes	No	No	No	No	No
High	A0A9L0RBB6	MYC target 1 OS=Equus caballus OX=9796 GN=MYCT1 PE=4 SV=1	0	16.326	5	20	5	No	No	No	Yes	Yes	No	No	No	No	No	No	No	Yes	Yes	Yes	Yes	Yes	No	Yes	No	Yes	No	No	No
High	P19857	Serum amyloid A protein OS=Equus caballus OX=9796 GN=SAA1 PE=1 SV=2	0	15.87	6	26	1	Yes	No	No	Yes	Yes	Yes	Yes	No	No	No	No	No	Yes	No	Yes	Yes	No	No	Yes	No	No	No	No	No
High	A0A3Q2I3N3	Collagen type IV alpha 2 chain OS=Equus caballus OX=9796 GN=COL4A2 PE=4 SV=2	0	15.807	3	16	3	Yes	Yes	Yes	No	No	Yes	No	No	No	No	No	No	Yes	Yes	Yes	No	No	No	Yes	No	Yes	No	No	No
High	F6Q9S8	CD81 molecule OS=Equus caballus OX=9796 GN=CD81 PE=3 SV=3	0	14.35	2	14	2	Yes	Yes	Yes	Yes	No	Yes	Yes	Yes	No	No	No	No	No	No	No	Yes	No	No	Yes	No	No	No	No	No
High	Q28396	Collagen type II alpha 1 chain OS=Equus caballus OX=9796 GN=COL2A1 PE=2 SV=1	0	14.19	2	12	2	Yes	No	Yes	No	Yes	Yes	No	No	No	No	No	No	Yes	Yes	Yes	Yes	No	No	Yes	No	No	No	No	No
High	F7AUX9	Pulmonary surfactant-associated protein A OS=Equus caballus OX=9796 GN=SFTPA1 PE=3 SV=2	0	11.876	2	15	2	No	Yes	Yes	No	No	No	Yes	No	Yes	Yes	Yes	No	Yes	Yes	Yes	No	No	No	No	No	No	No	No	No
High	A0A3Q2HY39	Ig-like domain-containing protein OS=Equus caballus OX=9796 PE=4 SV=1	0	10.901	1	21	1	Yes	No	Yes	No	No	No	No	No	Yes	Yes	No	No	Yes	No	Yes	Yes	No	No	Yes	No	Yes	No	No	No
High	F6WU42	Serglycin OS=Equus caballus OX=9796 GN=SRGN PE=4 SV=2	0	9.945	3	20	3	No	No	No	Yes	No	No	Yes	No	No	No	No	No	Yes	Yes	Yes	Yes	No	No	Yes	No	Yes	No	No	Yes
High	P68121	Fibrinogen beta chain (Fragment) OS=Equus caballus OX=9796 GN=FGB PE=1 SV=1	0	9.715	3	73	2	Yes	Yes	No	Yes	Yes	Yes	No	Yes	No	Yes	Yes	Yes	No	No	No	No	No	No	No	No	No	No	No	No
High	F6RLK0	CD151 molecule OS=Equus caballus OX=9796 GN=CD151 PE=1 SV=4	0	8.516	3	13	3	No	No	No	No	No	No	No	No	No	No	No	No	Yes	Yes	Yes	Yes	Yes	No	Yes	Yes	Yes	No	No	Yes
High	F6SQZ6	Membrane cofactor protein OS=Equus caballus OX=9796 PE=4 SV=4	0	3.357	1	13	1	No	No	No	Yes	Yes	No	No	No	No	No	No	No	Yes	No	Yes	Yes	Yes	Yes	Yes	No	No	No	No	Yes
High	F7A389	Lactase/phlorizin hydrolase OS=Equus caballus OX=9796 GN=LCT PE=3 SV=3	0.00999	1.391	1	11	1	No	No	Yes	Yes	No	Yes	No	No	Yes	No	Yes	No	No	No	Yes	Yes	No	Yes	No	No	Yes	No	No	No
High	A0A9R1SR95	Tubulin beta chain OS=Equus caballus OX=9796 GN=TUBB PE=3 SV=1	0	93.657	19	120	4	No	No	Yes	No	No	No	No	No	No	No	Yes	No	Yes	Yes	Yes	No	Yes	No	No	No	Yes	No	Yes	No
High	A0A5F5PWG4	Neuropilin OS=Equus caballus OX=9796 GN=NRP1 PE=3 SV=2	0	70.636	18	44	18	No	No	No	No	No	No	No	No	No	No	No	No	Yes	Yes	Yes	Yes	Yes	No	Yes	No	Yes	No	No	Yes
High	A0A3Q2IB08	Elongation factor 2 OS=Equus caballus OX=9796 GN=EEF2 PE=1 SV=2	0	65.716	22	49	22	No	No	Yes	Yes	No	No	No	No	Yes	No	Yes	No	No	Yes	Yes	Yes	No	No	No	No	No	No	Yes	No
High	A0A9L0TJI5	Apolipoprotein B receptor OS=Equus caballus OX=9796 GN=APOBR PE=4 SV=1	0	52.924	11	39	11	No	No	No	No	No	Yes	No	No	No	No	Yes	Yes	Yes	No	No	No	No	Yes	Yes	No	Yes	No	No	Yes
High	A0A3Q2H0W2	Ankyrin-1 OS=Equus caballus OX=9796 GN=ANK1 PE=4 SV=1	0	46.749	18	45	18	Yes	No	No	No	No	No	No	No	Yes	No	No	No	Yes	Yes	Yes	Yes	No	No	Yes	No	Yes	No	No	No
High	A0A9L0TN67	Laminin subunit beta-1 OS=Equus caballus OX=9796 GN=LAMB1 PE=1 SV=1	0	45.053	14	31	14	Yes	Yes	Yes	No	No	No	Yes	No	No	No	No	No	Yes	Yes	Yes	No	No	No	Yes	No	No	No	No	No
High	F6U6V3	Disintegrin and metalloproteinase domain-containing protein 10 OS=Equus caballus OX=9796 GN=ADAM10 PE=4 SV=3	0	44.463	11	56	11	No	No	No	No	No	No	No	No	No	No	No	No	Yes	Yes	Yes	Yes	No	Yes	Yes	No	Yes	No	No	Yes
High	A0A3Q2HRV7	Profilin OS=Equus caballus OX=9796 PE=3 SV=3	0	30.427	6	81	1	No	No	Yes	Yes	Yes	Yes	No	No	No	No	No	No	Yes	No	No	Yes	No	Yes	Yes	No	No	No	No	No
High	A0A3Q2LCX5	Major vault protein OS=Equus caballus OX=9796 GN=MVP PE=1 SV=3	0	30.205	12	39	12	No	No	Yes	No	No	No	No	No	No	No	No	No	Yes	Yes	Yes	Yes	No	No	Yes	No	Yes	No	No	Yes
High	F6ZIA3	Protocadherin Fat 4 OS=Equus caballus OX=9796 GN=FAT4 PE=4 SV=3	0	29.513	10	21	10	Yes	Yes	No	No	Yes	Yes	No	Yes	Yes	Yes	Yes	No	No	No	No	No	No	No	No	No	No	No	No	No
High	A0A3Q2HPM2	Ras homolog family member A OS=Equus caballus OX=9796 GN=RHOA PE=1 SV=1	0	26.41	8	28	8	No	No	Yes	Yes	No	No	No	No	No	No	No	No	Yes	No	Yes	Yes	No	Yes	Yes	No	Yes	No	No	No
High	F7CMH2	Proliferation-associated protein 2G4 OS=Equus caballus OX=9796 GN=PA2G4 PE=3 SV=3	0	24.374	11	21	11	No	Yes	Yes	No	No	No	No	Yes	No	No	No	No	No	Yes	No	Yes	No	Yes	No	Yes	No	No	No	Yes
High	F6ZBW3	Tropomyosin 4 OS=Equus caballus OX=9796 GN=TPM4 PE=3 SV=3	0	24.035	7	22	5	No	No	Yes	No	No	No	No	No	No	No	No	No	Yes	Yes	Yes	No	No	No	Yes	Yes	Yes	No	Yes	No
High	F6X256	Platelet glycoprotein V OS=Equus caballus OX=9796 GN=GP5 PE=4 SV=2	0	23.035	8	25	8	No	No	No	No	No	No	No	No	No	No	No	No	Yes	Yes	Yes	Yes	Yes	Yes	Yes	No	No	No	No	Yes
High	F6PVG3	EGF-containing fibulin-like extracellular matrix protein 1 OS=Equus caballus OX=9796 GN=EFEMP1 PE=1 SV=2	0	21.807	7	21	7	No	No	No	Yes	Yes	Yes	Yes	No	No	No	Yes	Yes	No	No	No	No	No	No	No	No	Yes	No	No	Yes
High	F6TZ18	Neurogenic locus notch homolog protein 1 OS=Equus caballus OX=9796 GN=NOTCH1 PE=3 SV=2	0	21.623	7	16	7	No	No	No	No	No	No	Yes	Yes	Yes	Yes	Yes	Yes	No	No	Yes	No	No	No	Yes	No	No	No	No	No
High	A0A5F5PLR4	2',3'-cyclic-nucleotide 3'-phosphodiesterase OS=Equus caballus OX=9796 GN=CNP PE=3 SV=2	0	20.602	7	21	7	Yes	No	No	Yes	No	No	No	No	No	No	No	No	Yes	No	Yes	No	Yes	Yes	Yes	No	Yes	No	No	No
High	A0A3Q2H444	Mucin 2, oligomeric mucus/gel-forming OS=Equus caballus OX=9796 PE=4 SV=2	0	20.215	6	17	6	No	Yes	No	No	No	No	Yes	Yes	No	No	No	No	No	Yes	Yes	No	No	No	Yes	Yes	Yes	No	No	No
High	F6PNF5	Protein tweety homolog OS=Equus caballus OX=9796 GN=TTYH3 PE=3 SV=2	0	20.134	6	17	6	No	No	No	No	Yes	No	No	No	No	No	No	No	Yes	No	Yes	Yes	No	Yes	Yes	No	Yes	No	No	Yes
High	A0A9L0T2L8	CD226 antigen OS=Equus caballus OX=9796 GN=CD226 PE=4 SV=1	0	16.769	4	18	4	No	No	Yes	Yes	No	No	No	No	No	No	No	No	Yes	Yes	Yes	Yes	No	No	Yes	No	Yes	No	No	No
High	A0A3Q2I5K2	Myristoylated alanine-rich C-kinase substrate OS=Equus caballus OX=9796 GN=MARCKS PE=3 SV=1	0	14.914	3	18	3	Yes	No	No	No	No	No	No	Yes	Yes	No	Yes	No	Yes	No	No	No	No	No	Yes	Yes	Yes	No	No	No
High	F6T4L9	ADP-ribosyl cyclase/cyclic ADP-ribose hydrolase 1 OS=Equus caballus OX=9796 GN=CD38 PE=3 SV=2	0	14.157	6	18	6	No	No	No	Yes	No	No	No	No	No	No	No	No	Yes	Yes	Yes	Yes	No	Yes	Yes	No	Yes	No	No	No
High	A0A9L0SYP8	Collagen type IV alpha 1 chain OS=Equus caballus OX=9796 GN=COL4A1 PE=4 SV=1	0	12.866	4	14	4	Yes	No	Yes	No	Yes	Yes	No	No	No	No	No	No	Yes	No	Yes	No	No	No	Yes	No	Yes	No	No	No
High	F7DEA6	Synaptotagmin-like protein 4 OS=Equus caballus OX=9796 GN=SYTL4 PE=4 SV=2	0	12.664	8	16	8	No	No	No	Yes	Yes	No	No	No	No	No	No	No	Yes	Yes	Yes	Yes	No	No	Yes	No	Yes	No	No	No
High	A0A9L0R8Q7	Coronin OS=Equus caballus OX=9796 GN=CORO1A PE=1 SV=1	0	10.059	4	12	4	Yes	No	Yes	No	No	No	Yes	No	No	No	No	No	Yes	No	Yes	Yes	No	Yes	Yes	No	No	No	No	No
High	F7C5Z7	Protein S100 OS=Equus caballus OX=9796 GN=S100A16 PE=3 SV=3	0	5.832	1	11	1	No	No	Yes	No	No	No	No	No	Yes	No	No	No	No	No	Yes	Yes	Yes	No	Yes	Yes	Yes	No	No	No
High	F7BND9	Protein S100 OS=Equus caballus OX=9796 GN=S100A11 PE=1 SV=3	0	5.685	3	8	3	No	Yes	No	No	Yes	Yes	Yes	No	Yes	No	No	No	No	No	Yes	Yes	No	Yes	No	No	No	No	No	No
High	A0A3Q2H088	Ig-like domain-containing protein OS=Equus caballus OX=9796 GN=LOC102150150 PE=4 SV=3	0	4.639	1	11	1	Yes	No	Yes	Yes	No	No	No	No	No	No	No	No	Yes	No	Yes	No	No	Yes	Yes	No	Yes	No	No	No
High	F6UN15	ATP-dependent DNA helicase OS=Equus caballus OX=9796 GN=RECQL5 PE=3 SV=2	0.00853	1.416	1	14	1	No	Yes	No	No	No	Yes	Yes	Yes	No	No	No	No	Yes	Yes	No	No	No	No	Yes	No	No	No	No	Yes
Medium	F6ZW74	KN motif and ankyrin repeat domains 3 OS=Equus caballus OX=9796 GN=KANK3 PE=4 SV=2	0.01614	1.212	1	9	1	Yes	Yes	Yes	Yes	Yes	Yes	No	No	No	No	Yes	Yes	No	No	No	No	No	No	No	No	No	No	No	No
Medium	F6SXM0	BTB domain-containing protein OS=Equus caballus OX=9796 GN=LOC100065102 PE=4 SV=1	0.03627	0.898	1	10	1	No	Yes	No	Yes	No	Yes	No	No	No	Yes	No	Yes	Yes	Yes	No	Yes	No	No	No	No	No	No	No	No
High	A0A3Q2I0A5	Actinin alpha 1 OS=Equus caballus OX=9796 GN=ACTN1 PE=1 SV=1	0	191.291	41	206	24	No	No	Yes	No	No	No	No	No	No	No	No	No	Yes	No	Yes	No	No	Yes	Yes	No	Yes	No	No	Yes
High	F6ZY40	Prelamin-A/C OS=Equus caballus OX=9796 GN=LMNA PE=1 SV=1	0	99.956	27	68	27	No	No	Yes	No	Yes	No	No	No	No	No	Yes	No	No	No	Yes	Yes	No	No	No	No	Yes	No	Yes	No
High	F6VIG9	Adenosylhomocysteinase OS=Equus caballus OX=9796 PE=1 SV=3	0	92.301	20	104	6	No	No	Yes	No	No	No	Yes	No	No	No	Yes	No	Yes	No	No	No	No	No	Yes	No	Yes	No	Yes	No
High	F7B3I5	Afamin OS=Equus caballus OX=9796 GN=AFM PE=1 SV=2	0	89.244	25	87	25	Yes	Yes	Yes	No	No	No	Yes	No	No	No	No	No	Yes	No	Yes	No	No	No	Yes	No	No	No	No	No
High	A0A3Q2KP35	Trans-golgi network protein 2 OS=Equus caballus OX=9796 GN=TGOLN2 PE=4 SV=2	0	59.382	6	42	6	Yes	No	No	No	No	No	Yes	Yes	No	No	Yes	No	Yes	No	No	No	No	No	Yes	Yes	No	No	No	No
High	F6T471	Glucosamine-6-phosphate isomerase OS=Equus caballus OX=9796 GN=GNPDA1 PE=1 SV=3	0	48.235	10	39	7	No	No	Yes	No	No	No	No	Yes	Yes	No	No	No	No	Yes	Yes	No	No	No	No	Yes	Yes	No	No	No
High	F6SSK7	RAP1B, member of RAS onco family OS=Equus caballus OX=9796 GN=RAP1B PE=4 SV=2	0	47.236	6	206	1	No	No	No	Yes	Yes	No	No	No	No	No	No	No	No	No	No	Yes	Yes	Yes	No	No	No	Yes	No	Yes
High	A0A9L0SHZ8	small monomeric GTPase OS=Equus caballus OX=9796 GN=RAB1B PE=1 SV=1	0	39.427	10	84	3	No	No	Yes	No	No	No	No	No	No	No	No	No	Yes	Yes	No	No	No	Yes	Yes	Yes	Yes	No	No	No
High	Q95182	Major allergen Equ c 1 OS=Equus caballus OX=9796 PE=1 SV=1	0	37.579	9	78	6	No	No	No	No	No	No	Yes	No	No	No	No	Yes	Yes	No	No	Yes	Yes	Yes	No	No	No	No	No	Yes
High	A0A9L0S0S2	Insulin-like growth factor-binding protein complex acid labile subunit OS=Equus caballus OX=9796 GN=IGFALS PE=4 SV=1	0	36.18	12	24	12	No	No	Yes	No	Yes	Yes	Yes	No	No	No	No	No	No	Yes	No	Yes	No	No	Yes	No	No	No	No	No
High	A0A9L0SH38	Integrin alpha-4 OS=Equus caballus OX=9796 GN=ITGA4 PE=3 SV=1	0	30.418	11	26	11	Yes	No	Yes	No	No	No	No	No	Yes	No	No	No	Yes	No	Yes	No	Yes	No	Yes	No	No	No	No	No
High	F6PMI6	Microsomal triglyceride transfer protein large subunit OS=Equus caballus OX=9796 GN=MTTP PE=1 SV=1	0	27.167	14	25	14	No	Yes	Yes	No	No	No	No	No	No	No	No	No	Yes	Yes	Yes	No	No	No	Yes	No	Yes	No	No	No
High	A0A3Q2GX72	Ig-like domain-containing protein OS=Equus caballus OX=9796 PE=3 SV=3	0	24.721	5	104	2	No	No	No	No	No	No	No	No	No	No	No	No	Yes	Yes	Yes	No	No	Yes	Yes	No	Yes	No	No	Yes
High	A0A3Q2H617	Tetraspanin OS=Equus caballus OX=9796 GN=TSPAN14 PE=3 SV=2	0	24.044	8	32	8	No	No	No	No	No	No	No	No	No	No	No	No	Yes	Yes	Yes	Yes	No	Yes	Yes	No	Yes	No	No	No
High	A0A5F5PTH3	ADP ribosylation factor 4 OS=Equus caballus OX=9796 GN=ARF4 PE=1 SV=1	0	23.56	4	20	2	No	No	Yes	No	No	No	No	No	No	No	Yes	No	No	Yes	Yes	Yes	No	No	Yes	No	Yes	No	No	No
High	A0A9L0T6J7	Phosphatidylinositol-glycan-specific phospholipase D OS=Equus caballus OX=9796 GN=GPLD1 PE=3 SV=1	0	20.838	7	22	7	Yes	Yes	Yes	No	No	No	Yes	No	No	No	No	No	Yes	No	No	No	No	No	Yes	No	Yes	No	No	No
High	A0A3Q2LBP6	Complement factor D OS=Equus caballus OX=9796 GN=CFD PE=4 SV=2	0	20.687	6	12	6	No	Yes	Yes	Yes	Yes	No	Yes	No	No	No	No	No	No	No	No	Yes	No	No	No	No	Yes	No	No	No
High	A0A9L0S3W7	Alkaline phosphatase OS=Equus caballus OX=9796 GN=ALPL PE=3 SV=1	0	19.009	5	15	5	Yes	Yes	No	Yes	Yes	Yes	No	No	Yes	No	No	No	No	No	No	Yes	No	No	No	No	No	No	No	No
High	Q28381	Hyaluronan and proteoglycan link protein 1 OS=Equus caballus OX=9796 GN=HAPLN1 PE=2 SV=1	0	14.963	7	16	7	No	No	Yes	No	Yes	No	No	No	No	No	No	No	Yes	No	Yes	Yes	Yes	No	Yes	No	No	No	No	No
High	F7B570	Actin-related protein 2/3 complex subunit 5 OS=Equus caballus OX=9796 GN=ARPC5 PE=1 SV=3	0	9.789	3	9	3	No	No	Yes	No	No	No	No	No	No	No	No	No	No	Yes	No	Yes	No	Yes	Yes	Yes	No	No	No	Yes
High	A0A3Q2I008	Ras-related protein Rap-2 OS=Equus caballus OX=9796 GN=RAP2B PE=3 SV=1	0	9.357	3	12	3	No	No	Yes	No	No	No	No	No	No	No	No	No	Yes	Yes	Yes	No	No	Yes	Yes	No	No	No	No	Yes
High	F6QG30	Transporter OS=Equus caballus OX=9796 GN=SLC6A4 PE=3 SV=1	0	9.144	3	15	3	No	No	No	Yes	No	No	No	No	No	No	No	No	Yes	Yes	Yes	No	Yes	No	Yes	No	Yes	No	No	No
High	F6WBC8	MAM domain-containing protein 2 OS=Equus caballus OX=9796 GN=MAMDC2 PE=4 SV=1	0	8.45	4	9	4	Yes	No	Yes	Yes	Yes	No	No	Yes	No	No	No	No	No	No	Yes	No	No	No	Yes	No	No	No	No	No
High	A0A3Q2I6I4	EF-hand domain-containing protein OS=Equus caballus OX=9796 PE=1 SV=2	0	5.665	2	19	1	Yes	No	Yes	No	No	No	No	Yes	No	No	No	No	No	Yes	Yes	No	No	No	Yes	No	Yes	No	No	No
High	A0A5F5PMW4	Reticulon OS=Equus caballus OX=9796 GN=RTN3 PE=4 SV=2	0	4.844	2	9	2	No	No	Yes	Yes	No	No	No	No	No	No	No	No	No	No	Yes	Yes	No	Yes	Yes	No	Yes	No	No	No
High	A0A9L0SI83	Peptidase M20 domain containing 1 OS=Equus caballus OX=9796 GN=PM20D1 PE=3 SV=1	0	4.552	3	11	3	No	Yes	No	Yes	Yes	No	No	No	No	Yes	No	No	No	No	No	Yes	Yes	Yes	No	No	No	No	No	No
High	A0A9L0RXP0	T-cell surface glycoprotein CD8 alpha chain OS=Equus caballus OX=9796 GN=CD8A PE=4 SV=1	0.00108	1.972	1	7	1	Yes	No	No	Yes	No	No	No	No	No	No	No	No	Yes	No	Yes	Yes	No	Yes	Yes	No	No	No	No	No
High	F6S1Q2	Protein FAM234A OS=Equus caballus OX=9796 GN=FAM234A PE=3 SV=2	0.00472	1.696	1	9	1	No	Yes	No	No	No	No	No	Yes	No	Yes	No	No	No	No	Yes	Yes	No	No	Yes	No	Yes	No	No	No
High	Q2TU62	Calcium-activated chloride channel regulator 1 OS=Equus caballus OX=9796 GN=CLCA1 PE=1 SV=1	0	140.683	29	159	28	Yes	No	No	No	No	No	Yes	No	Yes	No	No	No	Yes	No	No	No	No	No	Yes	No	Yes	No	No	No
High	F6PKE1	Transferrin OS=Equus caballus OX=9796 GN=INHCA PE=1 SV=4	0	134.005	32	157	28	No	Yes	Yes	No	No	No	Yes	No	No	Yes	No	No	No	No	No	No	No	No	Yes	Yes	No	No	No	No
High	A0A9L0T1B5	Angiotensinogen OS=Equus caballus OX=9796 GN=AGT PE=1 SV=1	0	91.222	16	74	16	No	Yes	Yes	No	No	No	Yes	No	No	No	No	No	No	Yes	No	No	No	No	Yes	No	Yes	No	No	No
High	A0A9L0TDM5	Leucyl-cystinyl aminopeptidase OS=Equus caballus OX=9796 GN=LNPEP PE=3 SV=1	0	77.967	22	57	22	No	No	No	No	No	No	No	No	No	No	No	No	Yes	Yes	Yes	Yes	No	No	Yes	No	Yes	No	No	No
High	F6WT76	Aspartyl aminopeptidase OS=Equus caballus OX=9796 GN=DNPEP PE=1 SV=3	0	68.518	15	57	15	No	No	No	No	No	No	No	No	No	Yes	No	No	No	No	No	No	No	Yes	Yes	Yes	Yes	No	No	Yes
High	A0A3Q2GU92	Histidine ammonia-lyase OS=Equus caballus OX=9796 GN=HAL PE=1 SV=2	0	43.266	9	19	9	No	No	Yes	No	No	No	No	No	Yes	No	No	No	Yes	No	Yes	No	Yes	No	No	No	No	No	No	Yes
High	F7B2J9	Lymphocyte antigen 9 OS=Equus caballus OX=9796 GN=LY9 PE=4 SV=2	0	42.626	12	42	12	No	No	Yes	No	No	No	No	No	No	No	No	Yes	Yes	No	Yes	No	No	No	No	No	Yes	No	No	Yes
High	A0A9L0TMV2	Rab GDP dissociation inhibitor OS=Equus caballus OX=9796 GN=GDI2 PE=1 SV=1	0	39.446	12	24	9	No	No	Yes	No	No	No	No	No	Yes	No	No	No	Yes	No	Yes	Yes	No	No	Yes	No	No	No	No	No
High	A0A3Q2HW72	Sushi domain-containing protein OS=Equus caballus OX=9796 GN=LOC100057298 PE=3 SV=1	0	39.355	12	31	12	No	No	No	No	No	No	No	No	No	No	No	No	Yes	Yes	Yes	Yes	No	No	Yes	No	Yes	No	No	No
High	F7DQS6	Phosphoglycerate mutase OS=Equus caballus OX=9796 GN=PGAM1 PE=1 SV=3	0	38.692	9	24	9	No	No	Yes	No	No	No	No	No	Yes	No	Yes	No	Yes	No	No	No	Yes	No	Yes	No	No	No	No	No
High	A0A9L0S1N2	Anoctamin OS=Equus caballus OX=9796 GN=ANO6 PE=3 SV=1	0	34.731	10	23	10	No	No	No	No	No	No	No	No	No	No	No	No	Yes	Yes	Yes	No	No	Yes	Yes	No	Yes	No	No	No
High	F7DTP2	Glutathione reductase OS=Equus caballus OX=9796 GN=GSR PE=1 SV=2	0	34.599	10	24	10	No	No	No	No	No	No	No	Yes	Yes	No	Yes	No	No	No	No	No	No	No	No	No	Yes	No	Yes	Yes
High	A0A9L0R5P4	Adenylyl cyclase-associated protein OS=Equus caballus OX=9796 GN=CAP1 PE=1 SV=1	0	34.305	10	22	10	Yes	No	Yes	No	No	No	No	No	No	No	No	No	Yes	No	Yes	No	No	No	Yes	No	Yes	No	No	No
High	F6WFI8	Histone H2B OS=Equus caballus OX=9796 GN=H2AC8 PE=3 SV=2	0	33.29	6	67	2	No	No	Yes	No	No	No	No	No	No	No	No	No	Yes	No	Yes	No	Yes	No	Yes	No	Yes	No	No	No
High	A0A5F5PI45	Butyrophilin subfamily 1 member A1-like OS=Equus caballus OX=9796 GN=LOC100059994 PE=3 SV=1	0	31.158	7	128	2	No	No	No	No	No	Yes	No	No	No	No	Yes	Yes	No	No	No	Yes	No	Yes	No	No	No	No	No	Yes
High	F7DPZ6	Olfactomedin 4 OS=Equus caballus OX=9796 GN=OLFM4 PE=4 SV=3	0	30.819	9	18	9	No	Yes	No	Yes	Yes	No	No	No	No	No	No	No	No	No	No	Yes	No	No	Yes	No	No	No	No	Yes
High	F7A676	Cytosol aminopeptidase OS=Equus caballus OX=9796 GN=LAP3 PE=1 SV=1	0	30.088	10	29	10	No	No	Yes	No	No	No	Yes	No	No	No	No	No	No	No	Yes	No	No	No	Yes	Yes	Yes	No	No	No
High	F6UJ33	Profilin OS=Equus caballus OX=9796 GN=PFN1 PE=1 SV=3	0	29.019	6	95	1	No	No	Yes	No	No	No	No	No	Yes	No	No	No	Yes	Yes	Yes	No	No	No	Yes	No	No	No	No	No
High	F6QXW2	Phosphatidylethanolamine-binding protein 1 OS=Equus caballus OX=9796 GN=PEBP1 PE=1 SV=3	0	27.252	6	15	6	Yes	No	Yes	No	No	No	No	No	Yes	No	No	No	Yes	No	Yes	No	No	No	Yes	No	No	No	No	No
High	A0A5F5PWI9	Thrombospondin-3 OS=Equus caballus OX=9796 GN=THBS3 PE=3 SV=1	0	24.409	9	40	7	No	Yes	Yes	No	Yes	Yes	No	No	No	No	Yes	Yes	No	No	No	No	No	No	No	No	No	No	No	No
High	F6X2E1	Peptidyl-prolyl cis-trans isomerase B OS=Equus caballus OX=9796 GN=PPIB PE=1 SV=3	0	23.465	6	20	6	No	No	Yes	No	No	No	No	No	No	No	No	No	Yes	Yes	Yes	Yes	No	No	Yes	No	No	No	No	No
High	A0A9L0T388	Sushi domain containing 1 OS=Equus caballus OX=9796 GN=SUSD1 PE=4 SV=1	0	22.522	7	29	7	No	No	No	No	No	No	No	No	No	No	No	No	Yes	Yes	Yes	Yes	No	No	Yes	No	Yes	No	No	No
High	A0A9L0RE37	Na(+)/H(+) exchange regulatory cofactor NHE-RF OS=Equus caballus OX=9796 GN=NHERF1 PE=1 SV=1	0	21.382	6	25	6	Yes	No	No	No	No	No	No	No	No	No	No	No	Yes	No	No	Yes	No	Yes	Yes	No	No	No	No	Yes
High	A0A3Q2KQ89	Butyrophilin-like protein 10 OS=Equus caballus OX=9796 GN=LOC100061639 PE=3 SV=1	0	20.057	8	27	6	Yes	No	No	No	No	No	No	No	No	No	No	No	Yes	Yes	Yes	No	No	No	Yes	No	Yes	No	No	No
High	F6ZLI4	Calpain-2 catalytic subunit OS=Equus caballus OX=9796 GN=CAPN2 PE=1 SV=2	0	19.421	7	11	7	No	No	No	Yes	Yes	No	No	No	No	No	No	Yes	No	No	No	No	No	No	Yes	No	Yes	Yes	No	No
High	A0A9L0RR29	Xaa-Pro dipeptidase OS=Equus caballus OX=9796 GN=PEPD PE=1 SV=1	0	16.38	5	11	5	No	No	Yes	No	No	No	Yes	Yes	Yes	No	No	No	No	No	No	No	No	No	No	Yes	Yes	No	No	No
High	A0A9L0TPP9	Syntaxin binding protein 2 OS=Equus caballus OX=9796 GN=STXBP2 PE=3 SV=1	0	16.018	7	15	7	No	No	Yes	No	No	No	No	No	No	No	No	No	Yes	Yes	Yes	Yes	No	No	Yes	No	No	No	No	No
High	A0A9L0T3T3	Collagen type III alpha 1 chain OS=Equus caballus OX=9796 GN=COL3A1 PE=1 SV=1	0	15.727	5	13	5	Yes	No	Yes	No	Yes	No	No	No	No	No	No	No	Yes	Yes	Yes	No	No	No	No	No	No	No	No	No
High	F7AX59	Glycoprotein VI platelet OS=Equus caballus OX=9796 GN=GP6 PE=4 SV=4	0	15.409	4	20	4	No	No	No	No	No	No	No	No	No	No	No	No	Yes	Yes	Yes	No	No	No	Yes	No	Yes	No	No	Yes
High	A0A3Q2I1B5	Ras-related protein Rab OS=Equus caballus OX=9796 GN=RAB38 PE=3 SV=3	0	14.723	5	15	3	No	No	No	No	No	No	No	No	No	No	No	No	Yes	Yes	Yes	Yes	No	No	Yes	No	Yes	No	No	No
High	A0A3Q2HMG5	Carbonic anhydrase OS=Equus caballus OX=9796 GN=CA2 PE=1 SV=1	0	12.773	4	13	4	Yes	No	No	No	No	No	Yes	No	Yes	No	No	No	No	No	Yes	No	No	No	No	Yes	Yes	No	No	No
High	A0A3Q2I8A3	Protein kinase C OS=Equus caballus OX=9796 GN=PRKCB PE=3 SV=1	0	12.247	6	10	6	No	No	No	No	No	No	No	No	No	No	No	No	Yes	Yes	Yes	Yes	No	No	Yes	No	Yes	No	No	No
High	A0A9L0S9U1	Actin-related protein 2/3 complex subunit 3 OS=Equus caballus OX=9796 GN=ARPC3 PE=1 SV=1	0	11.95	3	16	3	No	No	Yes	No	No	No	No	No	No	No	No	No	Yes	No	Yes	No	No	Yes	Yes	No	Yes	No	No	No
High	A0A9L0TCZ0	CD48 molecule OS=Equus caballus OX=9796 GN=CD48 PE=4 SV=1	0	10.07	5	10	5	Yes	No	Yes	No	No	No	No	No	No	No	No	No	Yes	No	Yes	No	No	Yes	Yes	No	No	No	No	No
High	A0A5F5PFW9	small monomeric GTPase OS=Equus caballus OX=9796 GN=KRAS PE=3 SV=1	0	9.303	4	16	2	Yes	Yes	No	No	Yes	No	No	No	No	No	No	No	Yes	No	No	Yes	No	No	Yes	No	No	No	No	No
High	A0A3Q2HES3	Butyrophilin subfamily 3 member A3 OS=Equus caballus OX=9796 PE=4 SV=2	0	7.938	4	23	3	Yes	No	No	No	No	No	No	No	Yes	No	No	No	Yes	Yes	Yes	No	No	No	No	Yes	No	No	No	No
High	F6QDH8	Alpha-amylase OS=Equus caballus OX=9796 GN=LOC100049851 PE=3 SV=2	0	7.579	2	9	2	No	No	No	No	No	No	No	No	Yes	No	No	No	Yes	No	Yes	No	No	No	Yes	Yes	Yes	No	No	No
High	A0A3Q2H8U6	Lysosome-associated membrane glycoprotein 2 OS=Equus caballus OX=9796 GN=LAMP2 PE=3 SV=2	0	7.357	4	12	4	No	No	Yes	No	No	No	Yes	No	Yes	No	No	No	Yes	No	Yes	No	No	No	Yes	No	No	No	No	No
High	F7DIN1	Fibrinogen-like protein 1 OS=Equus caballus OX=9796 GN=FGL1 PE=4 SV=2	0	5.556	3	11	3	No	No	No	Yes	Yes	Yes	No	Yes	No	Yes	No	No	No	No	No	No	No	No	No	No	Yes	No	No	No
High	A0A3Q2HXE2	Ig-like domain-containing protein OS=Equus caballus OX=9796 PE=4 SV=1	0	4.314	1	6	1	No	Yes	Yes	No	No	No	Yes	No	No	No	No	No	No	Yes	Yes	No	No	No	No	No	Yes	No	No	No
High	A0A9L0R6N5	F-box only protein 50 OS=Equus caballus OX=9796 GN=NCCRP1 PE=4 SV=1	0	3.606	1	8	1	No	No	Yes	No	No	No	No	No	Yes	No	Yes	No	No	No	Yes	Yes	No	No	No	No	Yes	No	No	No
High	A0A5F5PY84	Ig-like domain-containing protein OS=Equus caballus OX=9796 PE=4 SV=2	0.00317	1.737	1	7	1	No	Yes	Yes	No	No	No	Yes	No	Yes	No	No	No	No	No	Yes	No	No	No	No	No	Yes	No	No	No
High	A0A9L0S9Q4	Nucleolar RNA helicase 2 OS=Equus caballus OX=9796 GN=DDX21 PE=3 SV=1	0.00803	1.42	1	11	1	No	Yes	Yes	No	No	No	Yes	No	No	No	No	No	Yes	No	Yes	No	No	No	Yes	No	No	No	No	No
Medium	A0A3Q2I6I2	Leucine rich repeats and IQ motif containing 1 OS=Equus caballus OX=9796 GN=LRRIQ1 PE=4 SV=2	0.0387	0.877	1	6	1	Yes	No	Yes	No	No	No	No	No	No	No	No	No	No	No	Yes	No	No	No	Yes	Yes	Yes	No	No	No
Medium	A0A3Q2HX63	Uncharacterized protein OS=Equus caballus OX=9796 PE=4 SV=2	0.03989	0.868	1	6	1	No	Yes	No	Yes	No	No	No	No	No	No	No	No	No	Yes	Yes	Yes	No	Yes	No	No	No	No	No	No
High	F6Z129	Pantetheinase OS=Equus caballus OX=9796 GN=VNN1 PE=1 SV=3	0	46.684	10	31	8	No	Yes	Yes	No	No	No	Yes	No	No	No	No	No	No	Yes	No	No	No	No	Yes	No	No	No	No	No
High	F7AFC8	FAT atypical cadherin 1 OS=Equus caballus OX=9796 GN=FAT1 PE=4 SV=4	0	42.821	20	28	20	Yes	Yes	Yes	No	No	No	Yes	Yes	No	No	No	No	No	No	No	No	No	No	No	No	No	No	No	No
High	A0A3Q2H7V7	Endoplasmin OS=Equus caballus OX=9796 GN=HSP90B1 PE=1 SV=2	0	40.909	16	27	15	No	No	Yes	No	No	No	No	Yes	No	No	No	No	Yes	No	No	No	No	No	No	Yes	Yes	No	No	No
High	A0A9L0T0T0	Acylamino-acid-releasing enzyme OS=Equus caballus OX=9796 GN=APEH PE=1 SV=1	0	35.421	12	32	12	No	No	Yes	No	No	No	No	Yes	Yes	No	No	No	No	No	No	No	No	No	No	Yes	Yes	No	No	No
High	F7DE75	NSF attachment protein alpha OS=Equus caballus OX=9796 GN=NAPA PE=1 SV=4	0	31.857	8	14	8	No	No	Yes	No	No	No	No	No	No	No	No	No	Yes	No	Yes	No	No	No	Yes	No	Yes	No	No	No
High	F6WM79	Actin-related protein 2 OS=Equus caballus OX=9796 GN=ACTR2 PE=1 SV=3	0	29.387	7	20	7	No	No	Yes	No	No	No	No	No	No	No	No	No	Yes	No	Yes	No	No	Yes	Yes	No	No	No	No	No
High	A0A3Q2KV49	Nucleophosmin OS=Equus caballus OX=9796 GN=NPM1 PE=3 SV=2	0	24.215	3	9	3	Yes	No	Yes	No	No	No	No	No	No	No	No	No	Yes	No	Yes	No	No	No	No	Yes	No	No	No	No
High	F6QLC6	small monomeric GTPase OS=Equus caballus OX=9796 GN=RAB5C PE=1 SV=2	0	24.074	7	24	4	Yes	No	Yes	No	No	No	No	No	No	No	No	No	Yes	No	No	No	No	No	Yes	No	Yes	No	No	No
High	A0A3Q2HYC4	Lipoprotein lipase OS=Equus caballus OX=9796 GN=LPL PE=3 SV=1	0	22.559	5	15	5	No	Yes	Yes	No	No	No	No	No	No	No	No	No	Yes	Yes	Yes	No	No	No	No	No	No	No	No	No
High	A0A5F5PJC3	Hyaluronan-binding protein 2 OS=Equus caballus OX=9796 GN=HABP2 PE=4 SV=2	0	22.203	7	9	7	No	No	Yes	No	No	No	Yes	Yes	No	No	No	No	No	No	No	No	No	No	Yes	No	Yes	No	No	No
High	A0A3Q2I388	Arp2/3 complex 34 kDa subunit OS=Equus caballus OX=9796 GN=ARPC2 PE=1 SV=2	0	21.95	9	22	9	No	No	Yes	No	No	No	No	No	No	No	No	No	Yes	No	Yes	No	No	Yes	Yes	No	No	No	No	No
High	A0A9L0QX12	Vitamin K-dependent protein C OS=Equus caballus OX=9796 GN=PROC PE=1 SV=1	0	21.186	6	12	6	No	Yes	Yes	No	No	No	Yes	No	No	No	No	No	No	No	Yes	No	No	No	No	No	Yes	No	No	No
High	F6YHJ7	non-specific serine/threonine protein kinase OS=Equus caballus OX=9796 GN=STK10 PE=3 SV=3	0	19.797	7	15	7	No	No	Yes	No	No	No	No	No	No	No	No	No	Yes	No	No	Yes	No	Yes	Yes	No	No	No	No	No
High	A0A9L0RT99	Protein unc-13 homolog D OS=Equus caballus OX=9796 GN=UNC13D PE=3 SV=1	0	19.457	8	13	8	No	No	No	No	No	No	No	No	No	No	No	No	Yes	No	Yes	No	No	Yes	Yes	No	No	No	No	Yes
High	A0A3Q2HA57	RAB2A, member RAS onco family OS=Equus caballus OX=9796 GN=RAB2A PE=3 SV=1	0	19.288	7	19	7	No	No	Yes	No	No	No	No	No	No	No	No	No	Yes	No	Yes	No	No	No	Yes	No	Yes	No	No	No
High	A0A9L0S118	Keratin 78 OS=Equus caballus OX=9796 GN=KRT78 PE=3 SV=1	0	18.093	6	293	1	No	No	Yes	No	No	No	No	No	Yes	No	No	No	No	No	No	No	Yes	No	No	Yes	Yes	No	No	No
High	A0A5F5PQI6	Cadherin-1 OS=Equus caballus OX=9796 GN=CDH1 PE=4 SV=1	0	17.851	7	20	7	Yes	No	No	No	No	No	Yes	Yes	Yes	No	No	Yes	No	No	No	No	No	No	No	No	No	No	No	No
High	F6TQY1	Hemicentin-1 OS=Equus caballus OX=9796 GN=HMCN1 PE=4 SV=3	0	17.143	6	9	6	Yes	Yes	Yes	No	No	Yes	No	No	No	No	No	No	No	No	Yes	No	No	No	No	No	No	No	No	No
High	F7AWA5	Cadherin-5 OS=Equus caballus OX=9796 GN=CDH5 PE=4 SV=3	0	17.057	6	10	6	Yes	No	Yes	No	No	No	Yes	Yes	No	Yes	No	No	No	No	No	No	No	No	No	No	No	No	No	No
High	F7DH49	T-cell surface glycoprotein CD3 zeta chain OS=Equus caballus OX=9796 GN=CD247 PE=3 SV=2	0	16.33	3	8	3	Yes	No	No	No	No	Yes	No	No	No	No	No	No	Yes	No	No	No	No	Yes	Yes	No	No	No	No	No
High	A0A5F5PWW0	small monomeric GTPase OS=Equus caballus OX=9796 GN=RAB8A PE=3 SV=2	0	14.996	7	31	2	No	No	Yes	No	No	No	No	No	No	No	No	No	Yes	No	Yes	No	No	No	Yes	No	Yes	No	No	No
High	F6YAZ9	Myosin light chain 12A OS=Equus caballus OX=9796 GN=MYL12A PE=4 SV=2	0	14.74	4	7	4	No	Yes	Yes	No	No	No	No	No	No	No	No	No	Yes	Yes	Yes	No	No	No	No	No	No	No	No	No
High	F6WG72	Peflin OS=Equus caballus OX=9796 GN=PEF1 PE=1 SV=3	0	13.204	5	20	5	No	No	No	No	No	No	No	No	No	No	No	No	Yes	Yes	Yes	No	No	No	Yes	No	Yes	No	No	No
High	F7D823	ADAM like decysin 1 OS=Equus caballus OX=9796 GN=ADAMDEC1 PE=4 SV=2	0	12.435	2	9	2	No	No	No	No	No	No	No	No	No	No	No	No	Yes	No	Yes	No	No	No	Yes	Yes	Yes	No	No	No
High	F6QKR7	Myocilin OS=Equus caballus OX=9796 GN=MYOC PE=4 SV=2	0	11.612	5	12	5	No	No	No	No	No	No	No	Yes	Yes	Yes	No	No	No	No	Yes	No	No	No	No	No	Yes	No	No	No
High	F6SEK7	small monomeric GTPase OS=Equus caballus OX=9796 GN=RAB27A PE=3 SV=3	0	11.502	5	19	3	No	No	No	No	No	No	No	No	No	No	No	No	Yes	No	Yes	No	Yes	No	Yes	No	Yes	No	No	No
High	A0A5F5PVD2	Hippocalcin-like protein 1 OS=Equus caballus OX=9796 GN=HPCAL1 PE=3 SV=2	0	10.94	4	19	3	No	No	No	No	No	No	No	No	No	No	No	No	Yes	Yes	Yes	No	No	No	Yes	No	Yes	No	No	No
High	A0A3Q2GV00	Lysosome-associated membrane glycoprotein 1 OS=Equus caballus OX=9796 GN=LAMP1 PE=1 SV=2	0	10.66	4	14	4	No	No	No	No	No	No	No	No	No	No	No	No	Yes	Yes	Yes	No	No	No	Yes	No	Yes	No	No	No
High	F7BT93	Neural cell adhesion molecule 1 OS=Equus caballus OX=9796 GN=NCAM1 PE=4 SV=3	0	10.121	5	8	5	No	No	No	No	No	No	Yes	No	No	Yes	No	No	Yes	No	No	No	No	No	Yes	No	Yes	No	No	No
High	F6TF18	Transmembrane BAX inhibitor motif containing 1 OS=Equus caballus OX=9796 GN=TMBIM1 PE=3 SV=3	0	10.074	2	7	2	Yes	No	No	No	No	No	No	No	No	No	No	No	Yes	Yes	No	Yes	No	No	Yes	No	No	No	No	No
High	A0A9L0TPQ3	Mesencephalic astrocyte derived neurotrophic factor OS=Equus caballus OX=9796 GN=MANF PE=3 SV=1	0	9.559	4	9	4	No	No	No	No	No	No	No	Yes	Yes	Yes	No	No	No	No	No	No	No	No	No	Yes	Yes	No	No	No
High	F7ABW7	Coagulation factor VII OS=Equus caballus OX=9796 GN=F7 PE=4 SV=2	0	8.799	2	8	2	No	Yes	Yes	No	No	No	Yes	No	No	No	No	No	No	No	Yes	No	No	No	Yes	No	No	No	No	No
High	A0A9L0R6E3	Gasdermin A OS=Equus caballus OX=9796 GN=GSDMA PE=3 SV=1	0	8.226	4	9	4	No	No	Yes	Yes	No	No	No	No	Yes	No	No	No	No	No	Yes	Yes	No	No	No	No	No	No	No	No
High	F7A7E6	vesicle-fusing ATPase OS=Equus caballus OX=9796 GN=VPS4B PE=3 SV=2	0	7.684	5	9	5	No	No	Yes	No	No	No	No	No	No	No	No	No	Yes	No	Yes	No	No	No	Yes	No	Yes	No	No	No
High	A0A3Q2GZ84	Ig-like domain-containing protein OS=Equus caballus OX=9796 PE=4 SV=1	0	7.275	2	7	2	Yes	No	Yes	No	No	No	No	No	No	No	No	No	Yes	No	Yes	No	No	No	Yes	No	No	No	No	No
High	F7CD26	Syntaxin-11 OS=Equus caballus OX=9796 GN=STX11 PE=3 SV=3	0	6.982	4	8	4	Yes	No	No	No	No	No	No	No	No	No	No	No	Yes	No	Yes	No	No	No	Yes	No	Yes	No	No	No
High	F6T4Y5	Purinergic receptor P2Y12 OS=Equus caballus OX=9796 GN=P2RY12 PE=4 SV=4	0	6.969	3	8	3	No	No	No	No	No	No	No	No	No	No	No	No	Yes	Yes	Yes	No	No	No	Yes	No	Yes	No	No	No
High	F6ZTF2	Tetraspanin OS=Equus caballus OX=9796 GN=CD53 PE=3 SV=2	0	6.471	1	5	1	Yes	No	Yes	No	No	No	No	No	No	No	No	No	Yes	No	Yes	No	No	No	Yes	No	No	No	No	No
High	H9GZQ3	Ig-like domain-containing protein OS=Equus caballus OX=9796 PE=4 SV=2	0	6.316	2	6	2	No	No	No	No	No	No	No	No	No	Yes	No	Yes	No	No	No	No	No	No	No	Yes	No	Yes	Yes	No
High	A0A9L0R5V1	Platelet-activating factor receptor OS=Equus caballus OX=9796 GN=PTAFR PE=3 SV=1	0	5.857	1	7	1	No	No	No	No	No	No	No	No	No	No	No	No	Yes	Yes	Yes	No	No	No	Yes	No	Yes	No	No	No
High	A0A9L0R3E8	Proteinase-activated receptor 4 OS=Equus caballus OX=9796 GN=F2RL3 PE=3 SV=1	0	5.829	3	14	3	No	No	No	No	No	No	No	No	No	No	No	No	Yes	Yes	Yes	No	No	No	Yes	No	Yes	No	No	No
High	F6XBQ7	Sushi domain-containing protein OS=Equus caballus OX=9796 PE=3 SV=3	0	5.544	2	6	2	No	No	Yes	No	No	No	No	No	No	No	No	No	Yes	No	Yes	No	No	No	Yes	No	Yes	No	No	No
High	A0A9L0R568	SEA domain-containing protein OS=Equus caballus OX=9796 PE=4 SV=1	0	5.482	3	8	3	Yes	No	No	No	No	No	No	No	No	No	No	No	Yes	No	Yes	No	No	No	Yes	No	Yes	No	No	No
High	A0A3Q2LCZ6	Adenosylhomocysteinase like 1 OS=Equus caballus OX=9796 GN=AHCYL1 PE=3 SV=3	0	4.341	3	12	1	No	No	Yes	No	No	No	Yes	No	No	No	Yes	No	Yes	No	No	No	No	No	Yes	No	No	No	No	No
High	A0A5F5PPE4	Growth factor receptor-bound protein 2 OS=Equus caballus OX=9796 GN=GRB2 PE=1 SV=2	0	4.241	2	6	2	No	No	Yes	Yes	Yes	Yes	No	No	No	No	No	No	No	No	No	No	No	No	Yes	No	No	No	No	No
High	A0A3Q2GWT4	Corneodesmosin OS=Equus caballus OX=9796 GN=CDSN PE=1 SV=1	0.00059	2.655	2	8	2	No	No	Yes	No	No	No	No	No	Yes	No	Yes	No	No	Yes	Yes	No	No	No	No	No	No	No	No	No
High	A0A9L0T8I6	Intraflagellar transport 43 OS=Equus caballus OX=9796 GN=IFT43 PE=3 SV=1	0.00626	1.67	1	6	1	No	Yes	No	Yes	No	Yes	Yes	No	No	No	No	No	No	No	No	No	No	No	Yes	No	No	No	No	No
High	F7DIE1	Uncharacterized protein OS=Equus caballus OX=9796 PE=1 SV=2	0.01002	1.405	1	13	1	No	No	Yes	No	No	No	No	No	No	No	Yes	No	No	No	No	Yes	Yes	No	No	No	No	No	Yes	No
Medium	A0A3Q2IF74	Centrosomal protein 112 OS=Equus caballus OX=9796 GN=CEP112 PE=4 SV=3	0.01042	1.363	1	9	1	No	No	No	No	No	No	No	No	No	No	Yes	No	Yes	Yes	No	Yes	No	Yes	No	No	No	No	No	No
Medium	A0A9L0R2T0	Uteroglobin OS=Equus caballus OX=9796 PE=3 SV=1	0.01207	1.286	1	5	1	No	No	Yes	No	No	No	Yes	No	No	No	No	No	No	Yes	No	Yes	No	No	Yes	No	No	No	No	No
Medium	F6Z4U0	hyaluronoglucosaminidase OS=Equus caballus OX=9796 GN=CEMIP2 PE=3 SV=2	0.01701	1.198	1	5	1	No	Yes	No	Yes	No	No	No	No	No	No	Yes	No	No	No	No	Yes	No	Yes	No	No	No	No	No	No
Medium	A0A9L0R052	Ig-like domain-containing protein OS=Equus caballus OX=9796 PE=4 SV=1	0.01774	1.139	1	5	1	No	No	No	No	No	No	No	No	No	No	No	No	Yes	No	No	Yes	Yes	No	No	No	No	No	Yes	Yes
Medium	A0A9L0RU17	ATPase family AAA domain containing 3A OS=Equus caballus OX=9796 GN=ATAD3A PE=3 SV=1	0.04553	0.811	1	9	1	No	No	No	Yes	Yes	No	No	No	No	Yes	No	No	No	No	No	Yes	No	Yes	No	No	No	No	No	No
High	A0A3Q2H3R5	Tubulin beta chain OS=Equus caballus OX=9796 GN=TUBB4B PE=3 SV=2	0	99.873	19	119	3	No	No	Yes	No	No	No	No	No	No	No	No	No	Yes	No	No	No	No	No	Yes	No	No	No	Yes	No
High	A0A5F5PQE5	Plectin OS=Equus caballus OX=9796 GN=PLEC PE=1 SV=2	0	99.012	36	45	35	No	No	Yes	No	No	No	No	No	Yes	No	No	No	No	No	No	Yes	No	No	No	No	No	No	Yes	No
High	F6XT77	Filamin B OS=Equus caballus OX=9796 GN=FLNB PE=1 SV=2	0	95.323	32	86	26	No	No	Yes	No	No	No	No	No	Yes	No	No	No	No	No	Yes	No	No	No	Yes	No	No	No	No	No
High	A0A3Q2LPX0	Heat shock protein 90 alpha family class B member 1 OS=Equus caballus OX=9796 GN=HSP90AB1 PE=3 SV=1	0	85.236	23	61	10	No	No	Yes	No	No	No	No	No	No	No	No	No	No	No	Yes	No	No	No	Yes	No	No	No	Yes	No
High	A0A3Q2KZJ6	aldehyde dehydrogenase (NAD(+)) OS=Equus caballus OX=9796 GN=ALDH1A1 PE=1 SV=1	0	54.547	14	31	14	Yes	No	Yes	No	No	No	No	No	No	No	No	No	Yes	No	No	No	No	No	Yes	No	No	No	No	No
High	A0A3Q2H094	Cytoplasmic FMR1-interacting protein OS=Equus caballus OX=9796 GN=CYFIP1 PE=3 SV=1	0	43.276	16	33	7	No	No	Yes	No	No	No	No	No	No	No	No	No	Yes	No	Yes	No	No	No	Yes	No	No	No	No	No
High	A0A3Q2L4I6	Alpha-mannosidase OS=Equus caballus OX=9796 GN=MAN2B1 PE=1 SV=1	0	42.272	15	33	15	No	No	No	No	No	No	No	Yes	Yes	No	No	No	No	No	No	No	No	No	No	Yes	Yes	No	No	No
High	A0A3Q2GS38	Fibrinogen C-terminal domain-containing protein OS=Equus caballus OX=9796 PE=1 SV=3	0	41.572	7	99	3	No	No	No	No	No	Yes	No	No	No	No	No	Yes	No	No	No	No	No	Yes	No	No	No	No	No	Yes
High	A0A9L0TKA3	H(+)-transporting two-sector ATPase OS=Equus caballus OX=9796 GN=ATP5F1B PE=1 SV=1	0	41.438	9	17	9	No	No	Yes	No	No	No	No	No	No	No	No	No	Yes	No	No	No	No	No	Yes	No	No	No	Yes	No
High	A0A9L0T4E3	small monomeric GTPase OS=Equus caballus OX=9796 GN=RAB1A PE=1 SV=1	0	39.989	10	79	3	No	No	Yes	No	No	No	No	No	No	No	No	No	Yes	No	Yes	No	No	No	No	Yes	No	No	No	No
High	F6WWW7	F-actin-capping protein subunit alpha OS=Equus caballus OX=9796 GN=CAPZA1 PE=1 SV=4	0	36.34	7	18	6	Yes	No	Yes	No	No	No	No	No	No	No	No	No	Yes	No	No	No	No	No	Yes	No	No	No	No	No
High	A0A3Q2I6Z1	Beta-enolase OS=Equus caballus OX=9796 GN=ENO3 PE=1 SV=1	0	35.32	8	43	3	No	No	Yes	No	No	No	No	No	No	No	No	No	Yes	No	No	No	No	No	Yes	No	No	No	No	Yes
High	F6XUJ2	ATP synthase subunit alpha OS=Equus caballus OX=9796 GN=ATP5F1A PE=1 SV=2	0	35.311	12	15	12	No	No	Yes	No	No	No	No	No	Yes	No	No	No	Yes	No	No	No	No	No	No	No	No	No	Yes	No
High	F6TAZ0	Glutamine synthetase OS=Equus caballus OX=9796 GN=GLUL PE=1 SV=3	0	34.671	8	12	8	No	No	Yes	No	No	No	No	No	No	No	Yes	No	No	No	No	Yes	No	No	No	No	No	No	Yes	No
High	A0A3Q2I0E0	Ras-related protein Rab-14 OS=Equus caballus OX=9796 GN=RAB14 PE=1 SV=3	0	33.821	8	21	7	No	No	Yes	No	No	No	No	No	No	No	No	No	Yes	No	Yes	No	No	No	Yes	No	No	No	No	No
High	A0A3Q2HHV6	Lymphocyte specific protein 1 OS=Equus caballus OX=9796 GN=LSP1 PE=1 SV=1	0	33.139	6	12	6	Yes	No	No	No	No	No	No	No	No	No	No	No	Yes	No	No	No	No	Yes	Yes	No	No	No	No	No
High	A0A5F5PIJ7	Integrin subunit alpha 5 OS=Equus caballus OX=9796 GN=ITGA5 PE=3 SV=2	0	32.421	10	22	10	No	No	No	No	No	No	No	No	No	No	No	No	Yes	No	Yes	No	No	No	Yes	No	Yes	No	No	No
High	F6ZXW9	VWFD domain-containing protein OS=Equus caballus OX=9796 GN=FCGBP PE=1 SV=3	0	30.484	13	30	13	No	No	No	No	No	No	No	Yes	Yes	No	No	No	No	No	No	No	No	No	No	Yes	Yes	No	No	No
High	F7DRS2	Corticosteroid-binding globulin OS=Equus caballus OX=9796 GN=SERPINA6 PE=1 SV=4	0	27.251	6	20	6	No	No	No	No	No	No	Yes	Yes	No	No	No	No	No	Yes	No	No	No	No	No	Yes	No	No	No	No
High	F6YAM5	Complement C1s subcomponent OS=Equus caballus OX=9796 GN=MASP2 PE=4 SV=4	0	26.565	7	14	7	No	No	No	No	No	No	Yes	No	No	No	No	No	No	No	Yes	No	No	No	Yes	No	Yes	No	No	No
High	F6W354	Actin related protein 3 OS=Equus caballus OX=9796 GN=ACTR3 PE=1 SV=3	0	24.031	7	15	7	No	No	Yes	No	No	No	No	No	No	No	No	No	Yes	No	No	No	No	No	Yes	Yes	No	No	No	No
High	F6Z000	Keratin 28 OS=Equus caballus OX=9796 GN=KRT28 PE=4 SV=2	0	22.347	9	560	2	No	No	No	No	No	No	No	No	No	No	Yes	No	No	No	Yes	No	No	No	No	Yes	Yes	No	No	No
High	F7AMC4	Myosin IG OS=Equus caballus OX=9796 GN=MYO1G PE=1 SV=3	0	19.82	7	8	7	Yes	No	No	No	No	No	No	No	No	No	No	No	Yes	No	No	No	No	Yes	Yes	No	No	No	No	No
High	A0A9L0T8T9	Thromboxane-A synthase OS=Equus caballus OX=9796 GN=TBXAS1 PE=3 SV=1	0	19.729	9	20	9	No	No	No	Yes	No	No	No	No	No	No	No	No	No	Yes	No	Yes	No	No	Yes	No	No	No	No	No
High	A0A9L0TQH4	Septin OS=Equus caballus OX=9796 GN=SEPTIN7 PE=1 SV=1	0	19.654	5	13	4	No	No	Yes	No	No	No	No	No	No	No	No	No	Yes	No	No	No	No	No	Yes	No	Yes	No	No	No
High	A0A9L0SU51	Transketolase OS=Equus caballus OX=9796 GN=TKT PE=1 SV=1	0	19.279	5	10	5	No	No	Yes	No	No	No	No	No	Yes	No	No	No	Yes	No	Yes	No	No	No	No	No	No	No	No	No
High	A0A5F5PS13	Disintegrin and metalloproteinase domain-containing protein 17 OS=Equus caballus OX=9796 GN=ADAM17 PE=4 SV=2	0	18.105	6	12	6	No	No	No	No	No	No	No	No	No	No	No	No	Yes	No	Yes	No	No	No	Yes	No	Yes	No	No	No
High	A0A3Q2GSG1	protein-tyrosine-phosphatase OS=Equus caballus OX=9796 GN=PTPRB PE=3 SV=1	0	17.674	8	15	7	No	Yes	Yes	No	No	Yes	Yes	No	No	No	No	No	No	No	No	No	No	No	No	No	No	No	No	No
High	A0A9L0TUC0	Septin OS=Equus caballus OX=9796 GN=SEPTIN6 PE=3 SV=1	0	17.347	6	16	5	No	No	No	No	No	No	No	No	No	No	No	No	Yes	No	No	No	No	No	Yes	No	Yes	Yes	No	No
High	F7B5C4	Vimentin OS=Equus caballus OX=9796 GN=VIM PE=1 SV=3	0	17.325	9	40	7	Yes	No	Yes	No	No	No	No	No	No	No	No	No	No	No	No	Yes	No	No	Yes	No	No	No	No	No
High	A0A3Q2L5E5	Membrane spanning 4-domains A1 OS=Equus caballus OX=9796 GN=MS4A1 PE=3 SV=2	0	16.992	5	10	5	No	No	No	No	No	No	No	No	No	No	No	No	Yes	No	Yes	No	No	Yes	Yes	No	No	No	No	No
High	A0A3Q2IAY3	Guanine nucleotide-binding protein subunit alpha OS=Equus caballus OX=9796 GN=GNAQ PE=3 SV=2	0	15.455	5	10	5	No	No	No	Yes	No	No	No	No	No	No	No	No	Yes	No	Yes	No	No	No	Yes	No	No	No	No	No
High	F6RCZ8	Triggering receptor expressed on myeloid cells like 1 OS=Equus caballus OX=9796 GN=TREML1 PE=4 SV=3	0	14.379	3	9	3	No	No	No	No	No	No	No	No	No	No	No	No	Yes	No	No	No	No	Yes	Yes	No	Yes	No	No	No
High	F7AXI9	Peroxiredoxin-6 OS=Equus caballus OX=9796 GN=PRDX6 PE=1 SV=3	0	14.257	7	16	7	No	No	Yes	No	No	No	No	No	No	No	No	No	Yes	No	Yes	No	No	No	Yes	No	No	No	No	No
High	F6XTU4	LHFPL tetraspan subfamily member 2 protein OS=Equus caballus OX=9796 GN=LHFPL2 PE=3 SV=2	0	12.594	2	7	2	No	No	No	No	No	No	No	No	No	No	No	No	Yes	No	Yes	No	No	No	Yes	No	Yes	No	No	No
High	A0A3Q2HCF8	Actin-related protein 2/3 complex subunit OS=Equus caballus OX=9796 GN=ARPC1B PE=1 SV=2	0	12.457	4	12	4	No	No	Yes	No	No	No	No	No	No	No	No	No	Yes	No	Yes	No	No	No	Yes	No	No	No	No	No
High	A0A9L0R6Y1	Septin OS=Equus caballus OX=9796 GN=SEPTIN2 PE=1 SV=1	0	9.872	4	5	4	No	No	Yes	No	No	No	No	No	No	No	Yes	No	Yes	No	No	No	No	No	No	No	Yes	No	No	No
High	A0A9L0TQQ7	Tetraspanin OS=Equus caballus OX=9796 GN=CD37 PE=3 SV=1	0	9.772	3	10	3	No	No	No	No	No	No	No	No	Yes	No	No	No	Yes	Yes	No	No	No	No	Yes	No	No	No	No	No
High	A0A5F5PL39	Phospholipase A1 member A OS=Equus caballus OX=9796 GN=PLA1A PE=3 SV=2	0	9.697	4	6	4	No	No	No	No	No	No	No	No	No	No	No	No	Yes	Yes	No	Yes	No	No	Yes	No	No	No	No	No
High	F6YR57	Vesicle-associated membrane protein 8 OS=Equus caballus OX=9796 GN=VAMP8 PE=3 SV=4	0	9.467	2	6	2	No	No	Yes	No	No	No	No	No	No	No	No	No	Yes	No	Yes	No	No	No	Yes	No	No	No	No	No
High	F6PYA8	T-cell surface glycoprotein CD5 OS=Equus caballus OX=9796 GN=CD5 PE=1 SV=3	0	9.087	3	6	3	Yes	No	No	No	No	No	No	No	No	No	No	No	Yes	No	No	No	No	Yes	Yes	No	No	No	No	No
High	A0A3Q2HEG2	Protein-L-isoaspartate O-methyltransferase OS=Equus caballus OX=9796 GN=PCMT1 PE=1 SV=2	0	8.995	2	5	2	No	No	Yes	No	No	No	No	No	No	No	No	No	Yes	No	No	No	No	No	Yes	No	Yes	No	No	No
High	A0A5F5PGG8	SH3 domain-binding glutamic acid-rich-like protein 3 OS=Equus caballus OX=9796 GN=SH3BGRL3 PE=1 SV=1	0	8.721	3	5	3	No	No	Yes	No	No	No	No	No	No	No	No	No	Yes	No	No	No	No	Yes	No	No	No	No	Yes	No
High	A0A3Q2HRQ0	Purine nucleoside phosphorylase OS=Equus caballus OX=9796 GN=LOC100072612 PE=3 SV=2	0	8.653	4	8	4	No	No	Yes	No	No	No	No	No	No	No	No	No	Yes	Yes	No	No	No	No	Yes	No	No	No	No	No
High	A0A9L0R8V1	Calcium binding protein 39 OS=Equus caballus OX=9796 GN=CAB39 PE=3 SV=1	0	8.546	4	8	4	No	No	Yes	No	No	No	No	No	No	No	No	No	Yes	Yes	No	No	No	No	Yes	No	No	No	No	No
High	F6T1H0	Ammonium transporter Rh type A OS=Equus caballus OX=9796 GN=RHAG PE=3 SV=2	0	8.376	1	7	1	No	No	Yes	No	No	No	No	No	No	No	No	No	No	Yes	Yes	No	No	No	Yes	No	No	No	No	No
High	A0A9L0RRV2	Serpin domain-containing protein OS=Equus caballus OX=9796 PE=3 SV=1	0	8.006	1	10	1	No	Yes	No	No	No	No	Yes	No	No	No	No	No	No	Yes	No	No	No	No	No	Yes	No	No	No	No
High	F6W1S0	Resistin OS=Equus caballus OX=9796 GN=RETN PE=3 SV=3	0	7.894	3	10	3	No	No	No	Yes	No	No	No	No	No	Yes	No	No	No	No	No	Yes	No	No	Yes	No	No	No	No	No
High	A0A9L0TIM7	Unconventional myosin-Ic OS=Equus caballus OX=9796 GN=MYO1C PE=1 SV=1	0	7.874	4	5	4	No	No	Yes	No	No	No	No	No	No	No	No	No	Yes	No	No	No	No	No	Yes	No	Yes	No	No	No
High	A0A9L0T0Y9	Calcium and integrin-binding protein 1 OS=Equus caballus OX=9796 GN=CIB1 PE=4 SV=1	0	7.037	3	5	3	No	No	No	No	No	No	No	No	No	No	No	No	No	Yes	Yes	No	No	No	Yes	No	No	No	No	Yes
High	A0A3Q2HLK8	Secretoglobin family 1A member 1 OS=Equus caballus OX=9796 GN=LOC102150542 PE=3 SV=1	0	5.663	3	9	3	No	No	No	No	No	No	Yes	No	No	No	No	Yes	No	No	No	Yes	No	Yes	No	No	No	No	No	No
High	F7DZB2	Zyxin OS=Equus caballus OX=9796 GN=ZYX PE=1 SV=3	0	5.515	2	6	2	No	No	No	No	No	No	No	No	No	No	No	No	Yes	No	Yes	No	No	No	Yes	No	Yes	No	No	No
High	F6W9B1	ST13 Hsp70 interacting protein OS=Equus caballus OX=9796 GN=ST13 PE=1 SV=3	0	5.474	3	6	3	No	No	Yes	No	No	No	No	No	No	No	No	No	Yes	No	No	No	No	No	Yes	No	Yes	No	No	No
High	A0A9L0RAV5	T-cell surface glycoprotein CD3 epsilon chain OS=Equus caballus OX=9796 GN=CD3E PE=4 SV=1	0	3.999	3	6	3	Yes	No	No	No	No	No	No	No	No	No	No	No	Yes	No	No	No	No	Yes	Yes	No	No	No	No	No
High	A0A9L0SP47	PSI domain-containing protein OS=Equus caballus OX=9796 PE=4 SV=1	0	3.854	2	11	2	No	No	No	No	No	No	No	No	No	No	No	No	Yes	No	No	No	No	Yes	Yes	No	No	No	No	Yes
High	A0A3Q2HDY3	Calcium-activated chloride channel regulator 1 OS=Equus caballus OX=9796 GN=LOC100063509 PE=3 SV=3	0	3.278	2	12	1	Yes	No	No	No	No	No	Yes	No	No	No	No	No	Yes	No	No	No	No	No	Yes	No	No	No	No	No
High	F6UF75	Protein S100 OS=Equus caballus OX=9796 GN=S100A4 PE=1 SV=1	0	3.094	2	6	2	No	No	Yes	No	No	Yes	No	No	No	No	No	No	Yes	No	No	No	No	No	Yes	No	No	No	No	No
High	F7DBR0	Aldehyde oxidase 1 OS=Equus caballus OX=9796 PE=1 SV=3	0.00061	2.929	2	4	2	No	No	No	No	No	No	No	No	Yes	No	No	No	No	No	Yes	No	No	No	Yes	No	Yes	No	No	No
High	A0A9L0SH41	Vesicle associated membrane protein 7 OS=Equus caballus OX=9796 GN=VAMP7 PE=3 SV=1	0.00056	2.332	1	4	1	No	No	No	No	No	No	No	No	No	No	No	No	Yes	No	Yes	No	No	No	Yes	No	Yes	No	No	No
High	A0A3Q2IA10	trypsin OS=Equus caballus OX=9796 GN=LOC100050047 PE=4 SV=2	0.00266	1.809	1	12	1	Yes	No	No	No	No	No	No	No	No	Yes	No	Yes	No	No	No	No	Yes	No	No	No	No	No	No	No
High	F7CQ86	Lipocalin/cytosolic fatty-acid binding domain-containing protein OS=Equus caballus OX=9796 GN=LOC100051562 PE=1 SV=2	0.00471	1.694	1	4	1	No	No	No	Yes	No	No	No	No	No	No	No	No	Yes	No	No	Yes	No	No	Yes	No	No	No	No	No
High	A0A9L0RJ03	Phosphoacetylglucosamine mutase OS=Equus caballus OX=9796 GN=PGM3 PE=1 SV=1	0.00812	1.467	1	9	1	No	No	No	No	No	No	No	Yes	Yes	No	Yes	No	No	No	No	No	No	No	No	Yes	No	No	No	No
Medium	A0A3Q2HVD6	Immunoglobulin V-set domain-containing protein OS=Equus caballus OX=9796 PE=3 SV=1	0.01861	1.116	1	4	1	No	No	No	No	No	Yes	No	No	No	Yes	No	No	No	No	No	No	No	Yes	Yes	No	No	No	No	No
Medium	A0A3Q2I6V8	protein deglycase OS=Equus caballus OX=9796 GN=PARK7 PE=1 SV=1	0.02825	0.987	1	4	1	No	No	Yes	No	No	No	No	No	Yes	No	No	No	Yes	No	Yes	No	No	No	No	No	No	No	No	No
Medium	A0A3Q2GTW2	Dmx like 1 OS=Equus caballus OX=9796 GN=DMXL1 PE=4 SV=3	0.02913	0.984	1	6	1	No	No	No	No	No	Yes	No	No	No	No	No	Yes	No	No	No	No	No	Yes	No	No	No	No	No	Yes
Medium	A0A5F5PIT6	C-type lectin domain containing 16A OS=Equus caballus OX=9796 GN=CLEC16A PE=3 SV=1	0.04563	0.815	1	5	1	No	No	No	No	No	No	No	Yes	No	No	No	Yes	No	No	No	No	No	No	No	Yes	No	No	No	Yes
High	A0A3Q2KZE9	Ras GTPase-activating-like protein IQGAP1 OS=Equus caballus OX=9796 GN=IQGAP1 PE=1 SV=3	0	71.262	19	25	19	No	No	Yes	No	No	No	No	No	No	No	No	No	Yes	No	No	No	No	No	Yes	No	No	No	No	No
High	A0A9L0RR82	Insulin-degrading enzyme OS=Equus caballus OX=9796 GN=IDE PE=3 SV=1	0	65.903	28	51	28	No	No	Yes	No	No	No	No	No	Yes	No	No	No	No	No	Yes	No	No	No	No	No	No	No	No	No
High	A0A5F5PVN6	Keratin, type II cytoskeletal 8 OS=Equus caballus OX=9796 GN=KRT8 PE=1 SV=2	0	53.57	16	556	3	Yes	No	No	No	No	No	No	No	No	No	No	No	Yes	No	No	No	No	No	No	Yes	No	No	No	No
High	A0A9L0TS93	Zinc-alpha-2-glycoprotein OS=Equus caballus OX=9796 GN=AZGP1 PE=1 SV=1	0	48.182	12	30	12	No	Yes	No	No	No	No	Yes	No	No	No	No	No	No	Yes	No	No	No	No	No	No	No	No	No	No
High	A0A5F5PLV2	Carboxypeptidase B2 OS=Equus caballus OX=9796 GN=CPB2 PE=3 SV=2	0	48.179	12	27	12	No	No	No	No	No	No	Yes	No	No	No	No	No	No	No	No	No	No	No	Yes	No	Yes	No	No	No
High	A0A3Q2I9B5	Plexin-B3 OS=Equus caballus OX=9796 GN=PLXNB3 PE=3 SV=2	0	41.728	16	29	16	No	No	No	No	No	No	No	No	No	No	No	No	Yes	No	Yes	No	No	No	Yes	No	No	No	No	No
High	A0A9L0RVT4	CN hydrolase domain-containing protein OS=Equus caballus OX=9796 PE=3 SV=1	0	39.086	11	23	9	No	No	No	No	No	No	Yes	No	No	No	No	Yes	No	No	No	No	No	No	No	No	Yes	No	No	No
High	A0A9L0TQC0	Prominin 1 OS=Equus caballus OX=9796 GN=PROM1 PE=3 SV=1	0	38.834	9	20	9	No	No	No	No	No	No	No	No	No	No	No	No	Yes	No	Yes	No	No	No	Yes	No	No	No	No	No
High	A0A9L0SXU9	Glucose-6-phosphate isomerase OS=Equus caballus OX=9796 GN=GPI PE=1 SV=1	0	36.461	8	17	8	No	No	Yes	No	No	No	No	No	No	No	No	No	Yes	No	No	No	No	No	Yes	No	No	No	No	No
High	A0A9L0SVE2	Histone H2B OS=Equus caballus OX=9796 PE=3 SV=1	0	32.206	6	63	2	No	No	Yes	No	No	No	No	No	No	No	No	No	No	No	Yes	No	Yes	No	No	No	No	No	No	No
High	A0A5F5PXP6	Low-density lipoprotein receptor OS=Equus caballus OX=9796 GN=LDLR PE=3 SV=1	0	27.476	9	22	9	No	No	No	No	No	No	No	No	No	No	No	No	Yes	Yes	Yes	No	No	No	No	No	No	No	No	No
High	F6Z8D6	Keratin 12 OS=Equus caballus OX=9796 GN=KRT12 PE=3 SV=2	0	27.468	9	476	3	No	No	No	No	No	No	No	No	Yes	No	No	Yes	No	No	No	No	No	No	No	No	No	No	No	Yes
High	F6SZJ2	EH domain containing 4 OS=Equus caballus OX=9796 GN=EHD4 PE=4 SV=3	0	26.487	10	42	5	No	No	No	No	No	No	No	No	No	No	No	No	Yes	No	Yes	No	No	No	Yes	No	No	No	No	No
High	A0A3Q2HYB9	Ig-like domain-containing protein OS=Equus caballus OX=9796 PE=3 SV=3	0	26.165	5	62	2	No	No	No	No	No	No	No	No	No	No	No	No	Yes	Yes	No	No	No	No	Yes	No	No	No	No	No
High	A0A9L0TI00	Anthrax toxin receptor OS=Equus caballus OX=9796 GN=ANTXR2 PE=3 SV=1	0	25.772	10	19	10	No	Yes	No	No	No	No	No	No	No	No	No	No	No	No	No	No	No	No	Yes	No	No	No	No	Yes
High	A0A9L0S2W4	Immunoglobulin heavy constant epsilon OS=Equus caballus OX=9796 GN=IGHE PE=1 SV=1	0	23.91	6	11	6	No	No	No	Yes	No	No	Yes	No	No	Yes	No	No	No	No	No	No	No	No	No	No	No	No	No	No
High	A0A9L0RW42	Serpin B5 OS=Equus caballus OX=9796 GN=SERPINB5 PE=1 SV=1	0	23.132	5	21	5	No	No	Yes	No	No	No	No	No	Yes	No	No	No	No	No	Yes	No	No	No	No	No	No	No	No	No
High	F6PWL9	Rab GDP dissociation inhibitor OS=Equus caballus OX=9796 GN=GDI1 PE=1 SV=3	0	22.587	6	11	3	No	No	Yes	No	No	No	No	No	No	No	No	No	Yes	No	No	No	No	No	Yes	No	No	No	No	No
High	A0A9L0SJ74	Cornulin OS=Equus caballus OX=9796 GN=CRNN PE=4 SV=1	0	22.363	5	8	5	No	No	No	No	No	No	No	No	Yes	No	No	No	No	Yes	No	No	No	No	No	No	Yes	No	No	No
High	A0A3Q2HL82	F-actin-capping protein subunit beta OS=Equus caballus OX=9796 GN=CAPZB PE=1 SV=1	0	21.868	7	10	7	No	No	Yes	No	No	No	No	No	No	No	No	No	Yes	No	No	No	No	No	Yes	No	No	No	No	No
High	F6SKT2	Lumican OS=Equus caballus OX=9796 GN=LUM PE=1 SV=1	0	21.199	6	12	6	No	No	No	No	No	No	Yes	No	No	Yes	Yes	No	No	No	No	No	No	No	No	No	No	No	No	No
High	F7BBJ0	Rho GDP dissociation inhibitor beta OS=Equus caballus OX=9796 GN=ARHGDIB PE=1 SV=2	0	21.109	3	5	3	Yes	No	No	No	No	No	No	No	No	No	No	No	Yes	No	No	No	No	No	Yes	No	No	No	No	No
High	F6VUW2	Cathepsin S OS=Equus caballus OX=9796 GN=CTSS PE=1 SV=2	0	19.295	4	9	4	No	No	No	Yes	No	No	Yes	No	No	No	No	No	No	No	No	No	No	No	Yes	No	No	No	No	No
High	A0A9L0SD47	DUF2452 domain-containing protein OS=Equus caballus OX=9796 GN=C2H1orf50 PE=1 SV=1	0	18.789	4	15	4	No	No	No	No	No	No	Yes	No	No	No	Yes	No	No	No	No	No	No	No	Yes	No	No	No	No	No
High	A0A3Q2H8G8	Carboxylic ester hydrolase OS=Equus caballus OX=9796 GN=LOC100050764 PE=1 SV=2	0	18.354	5	31	2	No	Yes	No	No	No	No	Yes	No	No	No	No	No	No	No	No	Yes	No	No	No	No	No	No	No	No
High	F6YU15	Latherin OS=Equus caballus OX=9796 GN=LOC111769984 PE=1 SV=2	0	17.686	5	11	5	No	No	No	No	No	No	Yes	No	No	No	No	No	No	No	No	No	No	Yes	Yes	No	No	No	No	No
High	A0A9L0RRS1	Nucleoside diphosphate kinase OS=Equus caballus OX=9796 GN=NME1 PE=3 SV=1	0	17.612	4	12	4	No	No	Yes	No	No	No	No	No	Yes	No	No	No	No	No	No	No	No	No	No	No	No	No	Yes	No
High	F6YA47	Alpha-2-macroglobulin like 1 OS=Equus caballus OX=9796 GN=A2ML1 PE=1 SV=2	0	17.329	6	11	6	No	No	Yes	No	No	No	No	No	No	No	No	No	No	No	Yes	No	No	No	No	No	Yes	No	No	No
High	A0A3Q2LQH7	G protein subunit beta 1 OS=Equus caballus OX=9796 GN=GNB1 PE=3 SV=1	0	17.301	6	23	3	No	No	No	No	No	Yes	No	No	No	No	No	No	Yes	No	No	No	No	No	Yes	No	No	No	No	No
High	A0A5F5PQU7	Peptidylglycine alpha-amidating monooxygenase OS=Equus caballus OX=9796 GN=PAM PE=3 SV=1	0	16.48	4	8	4	No	No	No	No	No	Yes	No	No	No	No	No	No	No	No	No	No	No	No	Yes	No	Yes	No	No	No
High	F6X3M3	Polyunsaturated fatty acid lipoxygenase ALOX15 OS=Equus caballus OX=9796 GN=ALOX12 PE=3 SV=2	0	16.333	5	9	5	No	No	No	No	No	No	No	No	No	No	No	No	Yes	No	Yes	No	No	No	Yes	No	No	No	No	No
High	A0A9L0RJG7	Neurogenic locus notch homolog protein 2 OS=Equus caballus OX=9796 GN=NOTCH2 PE=1 SV=1	0	16.028	6	11	6	No	No	No	No	No	No	No	No	Yes	Yes	Yes	No	No	No	No	No	No	No	No	No	No	No	No	No
High	F7D3H6	small monomeric GTPase OS=Equus caballus OX=9796 GN=RALB PE=3 SV=3	0	15.455	5	13	4	No	No	No	No	No	No	No	No	No	No	No	No	Yes	No	Yes	No	No	No	Yes	No	No	No	No	No
High	A0A9L0SK92	Destrin, actin depolymerizing factor OS=Equus caballus OX=9796 GN=DSTN PE=1 SV=1	0	13.85	5	8	5	No	No	Yes	No	No	No	No	No	No	No	No	No	Yes	No	No	No	No	No	Yes	No	No	No	No	No
High	A0A9L0RBQ7	Calreticulin OS=Equus caballus OX=9796 GN=CALR PE=1 SV=1	0	13.586	4	7	4	No	No	Yes	No	No	No	No	No	No	No	No	No	Yes	No	No	No	No	No	Yes	No	No	No	No	No
High	A0A5F5PKC5	Titin OS=Equus caballus OX=9796 GN=TTN PE=1 SV=2	0	13.347	8	17	8	No	No	No	No	No	No	No	No	No	No	No	No	Yes	No	No	No	No	No	Yes	No	No	No	No	Yes
High	A0A9L0S8L8	60 kDa heat shock protein, mitochondrial OS=Equus caballus OX=9796 GN=HSPD1 PE=1 SV=1	0	13.154	7	8	7	No	No	Yes	No	No	No	No	No	No	No	No	No	No	No	No	No	No	No	Yes	No	No	No	Yes	No
High	A0A3Q2HAH3	Peptidoglycan recognition protein 2 OS=Equus caballus OX=9796 PE=4 SV=2	0	12.801	3	5	3	Yes	No	No	No	No	No	Yes	No	No	No	No	No	Yes	No	No	No	No	No	No	No	No	No	No	No
High	F6ZBG0	Carbonic anhydrase OS=Equus caballus OX=9796 GN=CA1 PE=1 SV=1	0	12.782	4	10	4	No	No	No	No	No	No	No	No	Yes	No	No	No	No	No	Yes	No	No	Yes	No	No	No	No	No	No
High	A0A3Q2KP58	Keratin 23 OS=Equus caballus OX=9796 GN=KRT23 PE=3 SV=1	0	12.409	4	308	2	No	No	Yes	No	No	No	No	No	No	Yes	No	No	No	Yes	No	No	No	No	No	No	No	No	No	No
High	F6ZNY8	Ubiquitin conjugating enzyme E2 N OS=Equus caballus OX=9796 GN=LOC102150222 PE=2 SV=1	0	12.036	4	6	4	No	No	Yes	No	No	No	No	No	No	No	No	No	Yes	No	No	No	No	No	Yes	No	No	No	No	No
High	A0A9L0S414	Nck-associated protein 1 OS=Equus caballus OX=9796 GN=NCKAP1 PE=3 SV=1	0	11.84	7	7	7	No	No	Yes	No	No	No	No	No	No	No	No	No	Yes	No	No	No	No	No	Yes	No	No	No	No	No
High	K9K4B2	small monomeric GTPase OS=Equus caballus OX=9796 GN=RAB8B PE=1 SV=1	0	11.683	6	28	1	No	No	No	No	No	No	No	No	No	No	No	No	Yes	No	Yes	No	No	No	Yes	No	No	No	No	No
High	F7CH38	small monomeric GTPase OS=Equus caballus OX=9796 GN=RAB37 PE=3 SV=3	0	11.599	4	14	3	No	No	No	No	No	No	No	No	No	No	No	No	Yes	No	Yes	No	No	No	Yes	No	No	No	No	No
High	F7DXY0	Glutathione hydrolase OS=Equus caballus OX=9796 PE=3 SV=3	0	11.45	3	4	3	No	No	No	No	No	No	No	No	No	No	No	No	Yes	No	Yes	No	No	No	Yes	No	No	No	No	No
High	A0A9L0TG60	Tyrosine-protein kinase OS=Equus caballus OX=9796 GN=LCK PE=3 SV=1	0	11.028	4	19	2	Yes	No	No	No	No	No	No	No	No	No	No	No	Yes	No	No	No	No	No	Yes	No	No	No	No	No
High	F6WM25	Aquaporin-1 OS=Equus caballus OX=9796 GN=AQP1 PE=1 SV=2	0	11.002	2	4	2	Yes	No	No	No	No	No	No	No	No	No	No	No	Yes	No	No	No	No	No	Yes	No	No	No	No	No
High	F6ZV00	Perilipin OS=Equus caballus OX=9796 GN=PLIN1 PE=1 SV=2	0	10.933	5	8	5	No	No	No	Yes	Yes	No	No	No	No	No	No	No	No	No	No	Yes	No	No	No	No	No	No	No	No
High	F6RMM1	SH3 domain-binding glutamic acid-rich-like protein 1 OS=Equus caballus OX=9796 GN=SH3BGRL PE=1 SV=4	0	9.915	3	5	3	No	No	Yes	No	No	No	No	No	No	No	No	No	Yes	No	No	No	No	No	Yes	No	No	No	No	No
High	F6PM07	DnaJ heat shock protein family (Hsp40) member B4 OS=Equus caballus OX=9796 GN=DNAJB4 PE=1 SV=1	0	9.847	5	7	5	No	No	No	No	No	No	No	No	No	No	No	No	Yes	No	Yes	No	No	No	Yes	No	No	No	No	No
High	F6SX57	Leucine rich repeat containing 15 OS=Equus caballus OX=9796 GN=LRRC15 PE=4 SV=3	0	9.835	4	6	4	No	Yes	No	No	No	No	No	No	No	No	No	No	Yes	No	No	Yes	No	No	No	No	No	No	No	No
High	F6RFT9	Coagulation factor IX OS=Equus caballus OX=9796 GN=F9 PE=1 SV=1	0	9.744	4	4	4	No	No	No	No	No	No	Yes	No	No	No	No	No	No	No	No	No	No	No	Yes	No	Yes	No	No	No
High	A0A3Q2IEP2	Coronin OS=Equus caballus OX=9796 GN=CORO1C PE=1 SV=1	0	9.623	3	5	3	No	No	Yes	No	No	No	No	No	No	No	No	No	Yes	No	No	No	No	No	Yes	No	No	No	No	No
High	F7AR26	CD40 ligand OS=Equus caballus OX=9796 GN=CD40LG PE=3 SV=2	0	9.477	4	8	4	No	No	No	No	No	No	No	No	No	No	No	No	Yes	No	Yes	No	No	No	Yes	No	No	No	No	No
High	F6ZED2	Ras-related protein Rab-21 OS=Equus caballus OX=9796 GN=RAB21 PE=1 SV=2	0	9.276	3	4	3	No	No	Yes	No	No	No	No	No	No	No	No	No	Yes	No	Yes	No	No	No	No	No	No	No	No	No
High	A0A5F5PNY8	LIM and SH3 domain protein 1 OS=Equus caballus OX=9796 GN=LASP1 PE=1 SV=2	0	9.273	3	6	3	No	No	No	No	No	No	No	No	No	No	No	No	Yes	No	Yes	No	No	No	Yes	No	No	No	No	No
High	A0A9L0R2P7	BRO1 domain-containing protein BROX OS=Equus caballus OX=9796 GN=BROX PE=3 SV=1	0	9.14	3	4	3	No	No	Yes	No	No	No	No	No	No	No	No	No	Yes	No	No	No	No	No	Yes	No	No	No	No	No
High	F7AGX1	Pleckstrin homology domain containing B2 OS=Equus caballus OX=9796 GN=PLEKHB2 PE=4 SV=2	0	8.8	3	5	3	No	No	No	No	No	No	No	No	No	No	No	No	Yes	No	No	No	No	No	Yes	No	Yes	No	No	No
High	F6YTR6	Inactive rhomboid protein OS=Equus caballus OX=9796 GN=RHBDF2 PE=3 SV=2	0	8.721	4	6	4	No	No	No	No	No	No	No	No	No	No	No	No	Yes	No	Yes	No	No	No	Yes	No	No	No	No	No
High	A0A3Q2H5U7	Immunoglobulin superfamily member 8 OS=Equus caballus OX=9796 GN=IGSF8 PE=4 SV=2	0	8.477	3	7	3	No	No	No	No	No	No	No	No	No	No	No	No	Yes	No	Yes	No	No	No	Yes	No	No	No	No	No
High	F6PNU9	ADP-ribosylation factor 6 OS=Equus caballus OX=9796 GN=ARF6 PE=3 SV=3	0	8.386	3	8	3	No	No	Yes	No	No	No	No	No	No	No	No	No	Yes	No	No	No	No	No	Yes	No	No	No	No	No
High	F7CLQ3	FAM20C golgi associated secretory pathway kinase OS=Equus caballus OX=9796 GN=FAM20C PE=3 SV=3	0	8.374	3	4	3	No	No	No	No	No	No	No	Yes	Yes	No	No	No	No	No	No	No	No	No	No	No	Yes	No	No	No
High	A0A5F5Q365	Protein tyrosine phosphatase 4A1 OS=Equus caballus OX=9796 GN=PTP4A1 PE=4 SV=1	0	8.32	1	3	1	No	No	No	No	No	No	No	No	No	No	No	No	Yes	No	Yes	No	No	No	Yes	No	No	No	No	No
High	A0A9L0RPX9	Dihydropteridine reductase OS=Equus caballus OX=9796 GN=QDPR PE=1 SV=1	0	8.306	3	4	3	Yes	No	No	No	No	No	No	No	No	No	No	No	No	No	Yes	No	No	No	Yes	No	No	No	No	No
High	A0A3Q2HGY5	Tyrosine-protein kinase OS=Equus caballus OX=9796 GN=CSK PE=3 SV=2	0	8.236	4	5	4	No	No	Yes	No	No	No	No	No	No	No	No	No	Yes	No	No	No	No	No	Yes	No	No	No	No	No
High	A0A9L0THG8	Ig-like domain-containing protein OS=Equus caballus OX=9796 GN=CD58 PE=4 SV=1	0	8.233	2	6	2	No	No	No	No	No	No	No	No	No	No	No	No	Yes	No	Yes	No	No	No	Yes	No	No	No	No	No
High	A0A9L0R5W4	Syntaxin-12 OS=Equus caballus OX=9796 GN=STX12 PE=3 SV=1	0	8.167	3	4	3	No	No	Yes	No	No	No	No	No	No	No	No	No	Yes	No	No	No	No	No	Yes	No	No	No	No	No
High	F6ZD04	Alpha-1,4 glucan phosphorylase OS=Equus caballus OX=9796 GN=PYGB PE=1 SV=2	0	7.901	4	7	2	No	No	Yes	No	No	No	No	No	No	No	No	No	No	No	No	No	No	No	Yes	No	Yes	No	No	No
High	A0A3Q2GVR9	Basigin OS=Equus caballus OX=9796 GN=BSG PE=1 SV=1	0	7.523	3	4	3	No	Yes	No	No	No	No	No	No	No	No	No	No	Yes	No	No	No	No	No	Yes	No	No	No	No	No
High	F6T580	Phosphatidylinositol 5-phosphate 4-kinase type-2 alpha OS=Equus caballus OX=9796 GN=PIP4K2A PE=4 SV=2	0	7.308	3	3	3	No	No	No	No	No	No	No	No	No	No	No	No	Yes	No	No	No	No	No	Yes	No	Yes	No	No	No
High	A0A9L0RZN9	KIAA1549 OS=Equus caballus OX=9796 GN=KIAA1549 PE=4 SV=1	0	6.748	3	4	3	No	No	Yes	No	No	No	No	No	No	No	No	No	Yes	No	Yes	No	No	No	No	No	No	No	No	No
High	F6VM62	Transmembrane p24 trafficking protein 9 OS=Equus caballus OX=9796 GN=TMED9 PE=3 SV=2	0	6.746	4	5	4	No	No	Yes	No	No	No	No	No	No	No	No	No	No	No	No	No	No	Yes	No	No	No	No	Yes	No
High	A0A9L0T557	DnaJ homolog subfamily A member 2 OS=Equus caballus OX=9796 GN=DNAJA2 PE=3 SV=1	0	6.604	3	5	3	No	No	Yes	No	No	No	No	No	No	No	No	No	No	No	Yes	No	No	No	Yes	No	No	No	No	No
High	A0A3Q2H789	Ig-like domain-containing protein OS=Equus caballus OX=9796 PE=4 SV=2	0	6.082	2	9	1	Yes	No	No	No	No	No	No	No	No	No	No	No	Yes	No	No	No	No	No	Yes	No	No	No	No	No
High	F6Q6W4	Fatty acid binding protein 3 OS=Equus caballus OX=9796 GN=FABP3 PE=1 SV=4	0	5.963	2	3	2	No	No	No	No	No	No	No	No	No	No	No	No	Yes	No	No	No	No	Yes	No	No	No	Yes	No	No
High	F6VTF3	Galectin OS=Equus caballus OX=9796 GN=LOC100058771 PE=4 SV=3	0	5.943	2	4	2	No	No	No	No	No	No	No	No	No	No	No	No	Yes	No	Yes	No	No	No	Yes	No	No	No	No	No
High	A0A1K0FUK6	Globin B2 OS=Equus caballus OX=9796 GN=GLNB2 PE=3 SV=1	0	5.917	2	116	1	No	No	No	No	No	No	No	No	Yes	No	No	No	No	No	Yes	No	No	No	No	No	Yes	No	No	No
High	A0A5F5PLH1	Vesicle associated membrane protein 2 OS=Equus caballus OX=9796 GN=VAMP2 PE=3 SV=1	0	5.801	1	3	1	No	No	Yes	No	No	No	No	No	No	No	No	No	Yes	No	Yes	No	No	No	No	No	No	No	No	No
High	P18907	Sodium/potassium-transporting ATPase subunit alpha-1 OS=Equus caballus OX=9796 GN=ATP1A1 PE=3 SV=1	0	5.689	2	4	2	No	No	No	No	No	No	No	No	No	No	No	No	Yes	No	Yes	No	No	No	Yes	No	No	No	No	No
High	A0A9L0SW93	Grancalcin OS=Equus caballus OX=9796 GN=GCA PE=4 SV=1	0	5.679	3	9	3	No	No	No	No	No	No	No	No	No	No	No	No	Yes	Yes	Yes	No	No	No	No	No	No	No	No	No
High	A0A5F5PHV0	Abl interactor 1 OS=Equus caballus OX=9796 GN=ABI1 PE=3 SV=1	0	5.558	3	4	3	No	No	No	No	No	No	No	No	No	No	No	No	Yes	No	Yes	No	No	No	Yes	No	No	No	No	No
High	F6QFQ3	Plexin domain containing 2 OS=Equus caballus OX=9796 GN=PLXDC2 PE=3 SV=2	0	5.365	2	5	2	Yes	No	Yes	No	No	Yes	No	No	No	No	No	No	No	No	No	No	No	No	No	No	No	No	No	No
High	F7BP09	Carboxypeptidase A1 OS=Equus caballus OX=9796 GN=CPA4 PE=3 SV=1	0	5.1	2	4	2	No	No	Yes	No	No	No	No	No	Yes	No	No	No	No	No	Yes	No	No	No	No	No	No	No	No	No
High	F6X0K3	CCN family member 2 OS=Equus caballus OX=9796 GN=CCN2 PE=3 SV=3	0	5.006	3	5	3	No	No	No	No	No	No	No	No	No	No	No	No	No	No	Yes	No	No	No	Yes	No	Yes	No	No	No
High	A0A5F5Q3Q3	Thymosin beta OS=Equus caballus OX=9796 PE=3 SV=1	0	4.911	2	3	2	No	No	No	No	No	No	No	No	Yes	No	No	No	No	Yes	No	No	No	No	No	Yes	No	No	No	No
High	F6YYY0	EF-hand domain family member D1 OS=Equus caballus OX=9796 GN=EFHD1 PE=1 SV=2	0	4.879	2	6	2	No	No	Yes	No	No	No	No	No	No	No	No	No	Yes	No	No	No	No	No	Yes	No	No	No	No	No
High	A0A9L0SC36	Ig-like domain-containing protein OS=Equus caballus OX=9796 GN=LOC102149751 PE=3 SV=1	0	4.758	2	5	2	No	No	No	No	No	No	No	No	No	No	No	No	Yes	No	Yes	No	No	No	Yes	No	No	No	No	No
High	W0UVF5	Ribonuclease 4 OS=Equus caballus OX=9796 GN=RNASE4 PE=3 SV=1	0	4.74	1	3	1	No	No	No	Yes	No	No	No	No	No	No	No	No	Yes	No	No	Yes	No	No	No	No	No	No	No	No
High	A0A3Q2HCD2	Aldo-keto reductase family 1 member B1 OS=Equus caballus OX=9796 GN=AKR1B1 PE=1 SV=2	0	4.587	2	6	2	No	No	Yes	No	No	No	No	No	No	No	No	No	Yes	No	Yes	No	No	No	No	No	No	No	No	No
High	F7AQW0	T-cell differentiation antigen CD6 OS=Equus caballus OX=9796 GN=CD6 PE=4 SV=2	0	4.412	1	3	1	No	No	No	Yes	No	No	No	No	No	No	No	No	Yes	No	No	No	No	Yes	No	No	No	No	No	No
High	A0A3Q2HTR2	Rho GTPase-activating protein 18 OS=Equus caballus OX=9796 GN=ARHGAP18 PE=4 SV=1	0	4.317	2	4	2	No	No	No	No	No	No	No	No	No	No	No	No	Yes	No	Yes	No	No	No	Yes	No	No	No	No	No
High	A0A9L0R7T6	Complement component C1q receptor OS=Equus caballus OX=9796 GN=CD93 PE=4 SV=1	0	4.184	2	3	2	No	No	Yes	No	No	No	No	No	No	No	No	No	No	No	Yes	No	No	No	Yes	No	No	No	No	No
High	A0A3Q2LJQ0	Microtubule-associated protein OS=Equus caballus OX=9796 GN=MAP4 PE=1 SV=2	0	4.022	2	5	2	No	No	No	No	No	No	No	No	No	No	No	No	Yes	No	No	No	No	No	Yes	No	Yes	No	No	No
High	F6WFS0	Ephrin-A1 OS=Equus caballus OX=9796 GN=EFNA1 PE=3 SV=2	0	3.729	1	3	1	No	No	Yes	No	No	No	No	No	No	No	No	No	No	Yes	Yes	No	No	No	No	No	No	No	No	No
High	A0A9L0RDV0	Ubiquitin conjugating enzyme E2 V1 OS=Equus caballus OX=9796 GN=UBE2V1 PE=1 SV=1	0	3.552	2	4	2	No	No	Yes	No	No	No	No	No	No	No	No	No	No	No	Yes	No	No	No	Yes	No	No	No	No	No
High	A0A9L0RBY0	Large ribosomal subunit protein eL22 OS=Equus caballus OX=9796 GN=RPL22 PE=3 SV=1	0	3.51	1	6	1	No	No	Yes	No	No	No	No	No	No	No	No	No	No	No	No	Yes	No	No	No	No	No	No	Yes	No
High	F6RHD5	Adenine phosphoribosyltransferase OS=Equus caballus OX=9796 GN=APRT PE=1 SV=3	0	3.459	2	3	2	No	No	Yes	No	No	No	No	No	No	No	No	No	No	No	Yes	No	No	No	Yes	No	No	No	No	No
High	A0A3Q2I681	Ig-like domain-containing protein OS=Equus caballus OX=9796 PE=4 SV=2	0	3.451	1	3	1	No	No	Yes	No	No	No	No	No	No	No	No	No	No	No	No	No	No	No	Yes	No	Yes	No	No	No
High	F6V407	IST1 homolog OS=Equus caballus OX=9796 GN=IST1 PE=3 SV=1	0	3.316	3	4	3	No	No	Yes	No	No	No	No	No	No	No	No	No	No	No	Yes	No	No	No	Yes	No	No	No	No	No
High	F7D7E9	Sushi domain-containing protein OS=Equus caballus OX=9796 PE=3 SV=4	0	3.168	2	3	2	No	No	No	No	No	No	No	No	No	No	No	No	Yes	Yes	Yes	No	No	No	No	No	No	No	No	No
High	F6Z841	non-specific serine/threonine protein kinase OS=Equus caballus OX=9796 GN=TNIK PE=3 SV=2	0.00061	2.91	2	3	2	No	No	Yes	No	No	No	No	No	No	No	No	No	Yes	No	No	No	No	No	Yes	No	No	No	No	No
High	A0A9L0RD83	Receptor expression-enhancing protein OS=Equus caballus OX=9796 GN=REEP5 PE=1 SV=1	0.0006	2.825	2	3	2	No	No	Yes	No	No	No	No	No	No	No	No	No	No	No	Yes	No	No	No	Yes	No	No	No	No	No
High	F6YL75	Microtubule-associated protein RP/EB family member 3 OS=Equus caballus OX=9796 PE=3 SV=4	0.00059	2.773	2	3	2	No	No	Yes	No	No	No	No	No	No	No	No	No	No	No	Yes	No	No	No	Yes	No	No	No	No	No
High	F6VYL1	Nidogen 2 OS=Equus caballus OX=9796 GN=NID2 PE=1 SV=4	0.00058	2.629	1	4	1	No	No	No	No	No	No	Yes	No	No	No	No	No	No	No	No	No	No	No	Yes	No	Yes	No	No	No
High	A0A3Q2IKQ5	Ig-like domain-containing protein OS=Equus caballus OX=9796 PE=4 SV=2	0.00058	2.549	2	3	2	No	No	No	No	No	No	Yes	No	No	No	No	No	No	No	Yes	No	No	No	No	No	Yes	No	No	No
High	A0A3Q2HE96	Synaptophysin like 1 OS=Equus caballus OX=9796 GN=SYPL1 PE=1 SV=3	0.00161	1.878	1	3	1	No	No	No	No	No	No	No	No	No	No	No	No	Yes	No	Yes	No	No	No	Yes	No	No	No	No	No
High	A0A9L0RMQ1	Serpin family B member 8 OS=Equus caballus OX=9796 GN=SERPINB8 PE=3 SV=1	0.00161	1.875	2	4	2	Yes	No	Yes	No	No	No	No	No	No	No	No	No	Yes	No	No	No	No	No	No	No	No	No	No	No
High	F7B2B9	Unconventional myosin-Ib OS=Equus caballus OX=9796 GN=MYO1B PE=3 SV=3	0.00764	1.498	1	3	1	No	No	Yes	No	No	No	No	No	No	No	Yes	No	No	No	Yes	No	No	No	No	No	No	No	No	No
High	A0A9L0S0P5	Solute carrier family 18 member A2 OS=Equus caballus OX=9796 GN=SLC18A2 PE=3 SV=1	0.00811	1.467	1	3	1	No	No	No	No	No	No	No	No	No	No	No	No	Yes	No	No	No	No	No	Yes	No	Yes	No	No	No
High	A0A9L0R605	Kinesin-like protein OS=Equus caballus OX=9796 GN=KIF9 PE=3 SV=1	0.01	1.395	1	4	1	No	No	No	No	Yes	No	No	No	No	No	No	No	No	No	No	No	No	No	No	Yes	No	No	Yes	No
High	A0A9L0SMR7	Protein tyrosine phosphatase receptor type C associated protein OS=Equus caballus OX=9796 GN=PTPRCAP PE=4 SV=1	0.00997	1.378	1	3	1	No	No	No	No	No	No	No	No	No	No	No	No	Yes	No	Yes	No	No	No	Yes	No	No	No	No	No
Medium	A0A9L0TQL3	Inositol polyphosphate-4-phosphatase type I A OS=Equus caballus OX=9796 GN=INPP4A PE=3 SV=1	0.01396	1.274	1	7	1	No	No	Yes	No	No	No	No	No	No	No	No	No	No	No	Yes	No	No	No	No	No	Yes	No	No	No
Medium	A0A9L0TPA3	NAD(P)H pyrophosphatase NUDT13, mitochondrial OS=Equus caballus OX=9796 GN=NUDT13 PE=4 SV=1	0.02081	1.085	1	4	1	No	No	No	No	No	No	No	Yes	No	No	No	No	No	No	No	No	No	No	No	Yes	No	No	Yes	No
Medium	A0A3Q2HRQ8	Solute carrier family 29 member 1 OS=Equus caballus OX=9796 GN=SLC29A1 PE=1 SV=2	0.03084	0.97	1	3	1	No	No	Yes	No	No	No	No	No	No	No	No	No	No	No	Yes	No	No	No	No	No	Yes	No	No	No
Medium	F6PZH5	Neogenin OS=Equus caballus OX=9796 GN=NEO1 PE=3 SV=3	0.03197	0.953	1	16	1	Yes	No	No	No	No	No	No	No	Yes	No	No	No	No	No	No	No	No	No	No	No	Yes	No	No	No
Medium	F6X6C8	Protein O-linked-mannose beta-1,4-N-acetylglucosaminyltransferase 2 OS=Equus caballus OX=9796 GN=POMGNT2 PE=3 SV=1	0.03646	0.91	1	3	1	No	No	Yes	Yes	No	No	No	No	No	Yes	No	No	No	No	No	No	No	No	No	No	No	No	No	No
Medium	A0A5F5PH65	Septin 9 OS=Equus caballus OX=9796 GN=SEPTIN9 PE=1 SV=1	0.03632	0.904	1	3	1	No	No	Yes	No	No	No	No	No	No	No	No	No	No	No	No	No	No	No	Yes	No	Yes	No	No	No
Medium	A0A9L0STM6	MYB binding protein 1a OS=Equus caballus OX=9796 GN=MYBBP1A PE=3 SV=1	0.03628	0.902	1	3	1	No	No	Yes	No	No	No	No	No	Yes	No	No	No	No	No	No	No	No	No	No	No	Yes	No	No	No
Medium	F7CXF6	Erythroid differentiation regulatory factor 1 OS=Equus caballus OX=9796 GN=EDRF1 PE=4 SV=2	0.03794	0.884	1	4	1	No	Yes	Yes	No	Yes	No	No	No	No	No	No	No	No	No	No	No	No	No	No	No	No	No	No	No
Medium	F7D587	Transportin 2 OS=Equus caballus OX=9796 GN=TNPO2 PE=4 SV=3	0.03831	0.88	1	3	1	No	Yes	No	No	No	Yes	No	No	No	No	Yes	No	No	No	No	No	No	No	No	No	No	No	No	No
Medium	F6SBX5	Hermansky-Pudlak syndrome 6 protein homolog OS=Equus caballus OX=9796 GN=HPS6 PE=4 SV=2	0.04052	0.853	1	3	1	No	Yes	No	No	No	No	No	Yes	No	No	No	No	No	No	Yes	No	No	No	No	No	No	No	No	No
Medium	A0A9L0RCK0	Teashirt zinc finger homeobox 3 OS=Equus caballus OX=9796 GN=TSHZ3 PE=3 SV=1	0.04551	0.81	1	4	1	No	No	No	No	Yes	No	Yes	Yes	No	No	No	No	No	No	No	No	No	No	No	No	No	No	No	No
High	A0A3Q2HLJ4	Tubulin beta chain OS=Equus caballus OX=9796 GN=TUBB PE=1 SV=1	0	85.638	17	106	3	No	No	Yes	No	No	No	No	No	No	No	No	No	Yes	No	No	No	No	No	No	No	No	No	No	No
High	F6VDK7	Keratin 33B OS=Equus caballus OX=9796 GN=KRT33B PE=3 SV=2	0	70.061	22	260	1	No	No	No	No	No	No	No	No	No	No	No	No	Yes	No	No	Yes	No	No	No	No	No	No	No	No
High	A0A3Q2I1T1	F-actin cross-linking protein OS=Equus caballus OX=9796 GN=ACTN2 PE=1 SV=1	0	64.915	16	62	3	No	No	Yes	Yes	No	No	No	No	No	No	No	No	No	No	No	No	No	No	No	No	No	No	No	No
High	P00559	Phosphoglycerate kinase 1 OS=Equus caballus OX=9796 GN=PGK1 PE=1 SV=2	0	63.359	14	55	1	No	No	Yes	No	No	No	No	No	Yes	No	No	No	No	No	No	No	No	No	No	No	No	No	No	No
High	F7AHF3	Actin beta like 2 OS=Equus caballus OX=9796 GN=ACTBL2 PE=1 SV=2	0	58.615	11	322	2	No	No	No	No	No	No	No	No	No	No	No	No	Yes	Yes	No	No	No	No	No	No	No	No	No	No
High	A0A9L0R7R8	Phosphoglycerate kinase OS=Equus caballus OX=9796 GN=PGK1 PE=1 SV=1	0	47.99	13	53	1	No	No	No	No	No	No	No	No	No	No	No	No	Yes	No	No	No	No	No	Yes	No	No	No	No	No
High	F7AYC1	Secreted phosphoprotein 1 OS=Equus caballus OX=9796 GN=SPP1 PE=4 SV=1	0	47.685	6	14	6	Yes	No	No	No	No	No	No	No	No	No	No	No	Yes	No	No	No	No	No	No	No	No	No	No	No
High	A0A9L0TQW9	IF rod domain-containing protein OS=Equus caballus OX=9796 PE=3 SV=1	0	45.289	17	71	2	No	Yes	No	No	No	No	No	No	No	No	No	No	No	No	No	Yes	No	No	No	No	No	No	No	No
High	F7BXA6	Aminopeptidase OS=Equus caballus OX=9796 GN=NPEPPS PE=1 SV=3	0	44.055	14	17	14	No	No	Yes	No	No	No	No	No	No	No	No	No	No	No	Yes	No	No	No	No	No	No	No	No	No
High	A0A9L0RWW3	IF rod domain-containing protein OS=Equus caballus OX=9796 PE=4 SV=1	0	43.295	11	171	2	No	No	No	No	No	No	No	No	No	No	No	No	Yes	No	No	Yes	No	No	No	No	No	No	No	No
High	F6X200	Cadherin-6 OS=Equus caballus OX=9796 GN=CDH6 PE=4 SV=1	0	42.411	16	32	16	Yes	No	No	No	No	No	No	No	No	No	Yes	No	No	No	No	No	No	No	No	No	No	No	No	No
High	A0A5F5PU72	Small ribosomal subunit protein RACK1 OS=Equus caballus OX=9796 GN=RACK1 PE=3 SV=1	0	39.195	10	15	10	No	No	Yes	No	No	No	No	No	No	No	No	No	No	No	Yes	No	No	No	No	No	No	No	No	No
High	A0A9L0RJP7	Argininosuccinate lyase OS=Equus caballus OX=9796 GN=ASL PE=1 SV=1	0	32.758	11	18	11	No	No	No	No	No	No	No	No	No	No	Yes	No	No	No	No	No	No	No	No	No	Yes	No	No	No
High	A0A3Q2KYS2	Bactericidal permeability-increasing protein OS=Equus caballus OX=9796 GN=BPI PE=3 SV=2	0	32.387	11	20	11	No	No	No	No	No	No	No	No	No	No	No	No	Yes	No	No	No	No	No	Yes	No	No	No	No	No
High	A0A5F5PHD7	Cytoplasmic FMR1-interacting protein OS=Equus caballus OX=9796 GN=CYFIP2 PE=3 SV=2	0	31.199	13	28	4	No	No	No	No	No	No	No	No	No	No	No	No	Yes	No	No	No	No	No	Yes	No	No	No	No	No
High	F7BA94	Small ribosomal subunit protein uS3 OS=Equus caballus OX=9796 GN=RPS3 PE=1 SV=2	0	28.684	9	19	9	No	No	Yes	No	No	No	No	No	No	No	No	No	No	No	Yes	No	No	No	No	No	No	No	No	No
High	F6T650	Keratin 72 OS=Equus caballus OX=9796 GN=KRT72 PE=3 SV=3	0	27.123	9	282	1	No	No	No	No	No	No	No	No	No	No	No	Yes	No	No	No	No	No	No	No	Yes	No	No	No	No
High	F6UQI3	26S proteasome non-ATPase regulatory subunit 2 OS=Equus caballus OX=9796 GN=PSMD2 PE=1 SV=3	0	26.564	9	13	9	No	No	Yes	No	No	No	No	No	No	No	No	No	No	No	No	No	No	No	No	No	Yes	No	No	No
High	A0A9L0STX8	Non-selective voltage-gated ion channel VDAC2 OS=Equus caballus OX=9796 GN=VDAC2 PE=3 SV=1	0	25.891	6	8	6	No	No	Yes	No	No	No	No	No	Yes	No	No	No	No	No	No	No	No	No	No	No	No	No	No	No
High	A0A9L0RUH2	Cadherin-17 OS=Equus caballus OX=9796 GN=CDH17 PE=1 SV=1	0	24.744	8	13	8	No	No	No	No	No	No	No	Yes	Yes	No	No	No	No	No	No	No	No	No	No	No	No	No	No	No
High	F6TYW4	Malate dehydrogenase OS=Equus caballus OX=9796 GN=MDH2 PE=1 SV=1	0	22.245	5	7	5	No	No	Yes	No	No	No	No	No	No	No	No	No	No	No	No	No	No	No	No	No	No	No	Yes	No
High	F7C113	Heteroous nuclear ribonucleoprotein H1 OS=Equus caballus OX=9796 GN=HNRNPH1 PE=1 SV=3	0	21.405	6	9	1	No	No	Yes	No	No	No	No	No	Yes	No	No	No	No	No	No	No	No	No	No	No	No	No	No	No
High	F6PQT9	Non-selective voltage-gated ion channel VDAC1 OS=Equus caballus OX=9796 GN=VDAC1 PE=1 SV=4	0	21.164	6	10	5	No	No	Yes	No	No	No	No	No	Yes	No	No	No	No	No	No	No	No	No	No	No	No	No	No	No
High	F6RIG2	ADP-ribosylation factor-like protein 8B OS=Equus caballus OX=9796 GN=ARL8B PE=3 SV=1	0	20.628	6	8	6	No	No	Yes	No	No	No	No	No	No	No	No	No	No	No	Yes	No	No	No	No	No	No	No	No	No
High	F6R449	26S proteasome regulatory subunit 6A OS=Equus caballus OX=9796 GN=PSMC3 PE=1 SV=3	0	20.613	8	11	8	No	No	Yes	No	No	No	No	No	No	No	No	No	No	No	No	No	No	No	No	No	Yes	No	No	No
High	A0A9L0RCL8	Collagen type VI alpha 6 chain OS=Equus caballus OX=9796 GN=COL6A6 PE=3 SV=1	0	20.446	6	33	2	Yes	No	No	No	No	No	No	No	No	No	No	No	No	No	No	No	No	No	Yes	No	No	No	No	No
High	F7C373	Stress-70 protein, mitochondrial OS=Equus caballus OX=9796 GN=HSPA9 PE=1 SV=2	0	19.766	6	6	6	No	No	Yes	No	No	No	No	No	Yes	No	No	No	No	No	No	No	No	No	No	No	No	No	No	No
High	F7BA40	Transaldolase OS=Equus caballus OX=9796 GN=TALDO1 PE=1 SV=4	0	19.359	7	19	7	No	No	Yes	No	No	No	No	No	Yes	No	No	No	No	No	No	No	No	No	No	No	No	No	No	No
High	F6SPH9	Calnexin OS=Equus caballus OX=9796 GN=CANX PE=1 SV=4	0	19.187	5	6	5	No	No	Yes	No	No	No	No	No	No	No	No	No	No	No	No	Yes	No	No	No	No	No	No	No	No
High	A0A9L0SCB7	Cellular retinoic acid binding protein 2 OS=Equus caballus OX=9796 GN=CRABP2 PE=3 SV=1	0	18.414	5	7	5	No	No	Yes	No	No	No	No	No	No	No	No	No	No	No	No	No	Yes	No	No	No	No	No	No	No
High	F6RMA4	Ribosomal protein L15 OS=Equus caballus OX=9796 GN=RPL15 PE=1 SV=1	0	17.394	5	9	5	No	No	Yes	No	No	No	No	No	No	No	No	No	No	No	No	No	No	No	No	No	No	No	Yes	No
High	A0A3Q2I1Q0	Retinol-binding protein OS=Equus caballus OX=9796 GN=LOC111773844 PE=3 SV=3	0	17.383	6	7	6	No	No	No	No	No	No	Yes	No	No	No	No	No	No	No	No	No	No	No	No	Yes	No	No	No	No
High	A0A9L0RYF0	Voltage-gated hydrogen channel 1 OS=Equus caballus OX=9796 GN=HVCN1 PE=3 SV=1	0	17.374	4	5	4	No	No	No	No	No	No	No	No	No	No	No	No	Yes	No	No	No	No	No	Yes	No	No	No	No	No
High	A0A9L0TIA5	Nucleobindin 2 OS=Equus caballus OX=9796 GN=NUCB2 PE=1 SV=1	0	16.517	5	8	4	No	No	Yes	No	No	No	No	No	No	No	No	No	No	Yes	No	No	No	No	No	No	No	No	No	No
High	A0A9L0RB59	Rho-related GTP-binding protein RhoG OS=Equus caballus OX=9796 GN=RHOG PE=1 SV=1	0	15.867	4	20	3	No	No	No	No	No	No	No	No	No	No	No	No	Yes	No	No	No	No	No	Yes	No	No	No	No	No
High	F6WQ61	G protein subunit beta 2 OS=Equus caballus OX=9796 GN=GNB2 PE=3 SV=2	0	15.804	4	22	1	No	No	Yes	No	No	No	No	No	No	No	No	No	No	No	No	No	No	No	Yes	No	No	No	No	No
High	F6ZLP8	L-lactate dehydrogenase OS=Equus caballus OX=9796 GN=LDHB PE=1 SV=1	0	14.809	5	22	3	No	No	No	No	No	No	No	No	No	No	No	No	No	No	No	No	No	No	Yes	Yes	No	No	No	No
High	A0A9L0TG29	Myosin heavy chain 14 OS=Equus caballus OX=9796 GN=MYH14 PE=3 SV=1	0	14.756	6	24	2	Yes	No	Yes	No	No	No	No	No	No	No	No	No	No	No	No	No	No	No	No	No	No	No	No	No
High	F6SKY2	Keratin 36 OS=Equus caballus OX=9796 GN=KRT36 PE=3 SV=3	0	14.33	7	162	1	No	No	No	No	No	No	No	No	No	No	No	No	Yes	No	No	Yes	No	No	No	No	No	No	No	No
High	A0A3Q2GTY7	26S proteasome non-ATPase regulatory subunit 1 OS=Equus caballus OX=9796 GN=PSMD1 PE=1 SV=2	0	13.249	4	8	4	No	No	Yes	No	No	No	No	No	No	No	No	No	No	No	No	No	No	No	No	Yes	No	No	No	No
High	A0A3Q2HZX9	Azurocidin OS=Equus caballus OX=9796 GN=AZU1 PE=1 SV=3	0	12.878	2	6	2	No	No	No	No	No	No	No	No	No	No	No	No	Yes	No	No	No	No	No	Yes	No	No	No	No	No
High	A0A3Q2LLZ6	Fascin OS=Equus caballus OX=9796 GN=FSCN1 PE=1 SV=2	0	12.839	5	8	5	No	No	Yes	No	No	No	No	No	No	No	No	No	No	No	No	No	No	No	Yes	No	No	No	No	No
High	F7A1C3	Sorbitol dehydrogenase OS=Equus caballus OX=9796 GN=SORD PE=1 SV=2	0	12.834	5	7	5	Yes	No	Yes	No	No	No	No	No	No	No	No	No	No	No	No	No	No	No	No	No	No	No	No	No
High	F6RVI6	Secretoglobin family 2A member 2 OS=Equus caballus OX=9796 PE=1 SV=2	0	12.784	1	2	1	No	No	No	No	No	No	No	No	No	No	No	No	No	No	No	Yes	No	Yes	No	No	No	No	No	No
High	F6WJB5	26S proteasome regulatory subunit 4 OS=Equus caballus OX=9796 GN=PSMC1 PE=1 SV=2	0	12.76	7	10	6	No	No	Yes	No	No	No	No	No	No	No	No	No	No	No	No	No	No	No	No	No	Yes	No	No	No
High	A0A3Q2GWC1	26S proteasome regulatory subunit 8 OS=Equus caballus OX=9796 GN=PSMC5 PE=1 SV=2	0	12.454	5	8	4	No	No	Yes	No	No	No	No	No	No	No	No	No	No	No	No	No	No	No	No	No	Yes	No	No	No
High	A0A3Q2LD29	Fructose-bisphosphate aldolase OS=Equus caballus OX=9796 GN=ALDOC PE=1 SV=2	0	12.393	3	6	3	No	No	Yes	No	No	No	No	No	No	No	No	No	Yes	No	No	No	No	No	No	No	No	No	No	No
High	F6UVE7	Ras-related protein Rab OS=Equus caballus OX=9796 GN=RAB32 PE=3 SV=3	0	11.946	5	11	3	No	No	No	No	No	No	No	No	No	No	No	No	No	No	Yes	No	No	No	Yes	No	No	No	No	No
High	A0A9L0R6X7	Glutathione synthetase OS=Equus caballus OX=9796 GN=GSS PE=1 SV=1	0	11.726	6	7	6	No	No	No	No	No	No	No	No	No	No	No	No	No	No	No	No	No	No	No	Yes	Yes	No	No	No
High	A0A9L0SB12	NCK associated protein 1 like OS=Equus caballus OX=9796 GN=NCKAP1L PE=4 SV=1	0	11.639	6	8	6	No	No	No	No	No	No	No	No	No	No	No	No	Yes	No	No	No	No	No	Yes	No	No	No	No	No
High	F6TKY7	Cystathionine beta-synthase OS=Equus caballus OX=9796 GN=LOC100057612 PE=1 SV=3	0	11.269	6	7	6	No	No	No	No	No	No	No	No	No	No	No	No	No	No	No	No	No	No	No	No	Yes	No	No	Yes
High	A0A9L0RGE7	26S proteasome non-ATPase regulatory subunit 7 OS=Equus caballus OX=9796 GN=PSMD7 PE=1 SV=1	0	11.246	4	5	4	No	No	Yes	No	No	No	No	No	No	No	No	No	No	No	No	No	No	No	No	No	Yes	No	No	No
High	A0A9L0RIQ9	Proteasome activator complex subunit 1 OS=Equus caballus OX=9796 GN=PSME1 PE=1 SV=1	0	11.147	5	13	5	No	No	Yes	No	No	No	No	No	No	No	No	No	No	No	No	No	No	No	Yes	No	No	No	No	No
High	F6WTL6	Glucosidase 2 subunit beta OS=Equus caballus OX=9796 GN=PRKCSH PE=1 SV=2	0	11.116	4	4	4	No	No	Yes	No	No	No	No	No	No	Yes	No	No	No	No	No	No	No	No	No	No	No	No	No	No
High	F6S535	Transmembrane p24 trafficking protein 10 OS=Equus caballus OX=9796 GN=TMED10 PE=1 SV=2	0	11.094	3	5	3	No	No	Yes	No	No	No	No	No	No	No	No	No	No	No	No	Yes	No	No	No	No	No	No	No	No
High	A0A3Q2H6Q8	Tyrosine-protein kinase OS=Equus caballus OX=9796 GN=SRC PE=3 SV=2	0	10.996	5	19	2	No	No	No	No	No	No	No	No	No	No	No	No	Yes	No	Yes	No	No	No	No	No	No	No	No	No
High	A0A3Q2KIZ6	Ras-related protein Rab-18 OS=Equus caballus OX=9796 GN=RAB18 PE=3 SV=2	0	10.791	3	3	3	No	No	Yes	No	No	No	No	No	No	No	No	No	Yes	No	No	No	No	No	No	No	No	No	No	No
High	A0A9L0TR27	Transcobalamin-2 OS=Equus caballus OX=9796 GN=TCN2 PE=3 SV=1	0	10.241	4	6	4	No	No	No	No	No	No	No	No	No	No	No	No	No	No	No	No	No	No	No	No	Yes	No	No	Yes
High	A0A3Q2IF21	Beta-1,4 N-acetylgalactosaminyltransferase OS=Equus caballus OX=9796 GN=B4GALNT1 PE=3 SV=2	0	10.222	6	7	6	No	No	No	No	No	No	No	Yes	No	No	No	No	No	No	No	No	No	No	No	No	Yes	No	No	No
High	A0A9L0SQ40	Twinfilin actin binding protein 2 OS=Equus caballus OX=9796 GN=TWF2 PE=3 SV=1	0	10.1	3	3	2	No	No	No	No	No	No	No	No	No	No	No	No	Yes	No	No	No	No	No	Yes	No	No	No	No	No
High	F6R8R0	Serine/threonine-protein phosphatase OS=Equus caballus OX=9796 GN=PPP1CA PE=1 SV=2	0	9.967	4	6	1	No	No	Yes	No	No	No	No	No	No	No	No	No	Yes	No	No	No	No	No	No	No	No	No	No	No
High	A0A9L0RTX8	Small ribosomal subunit protein uS9 OS=Equus caballus OX=9796 GN=RPS16 PE=1 SV=1	0	9.885	4	8	4	No	No	Yes	No	No	No	No	No	No	No	No	No	No	No	Yes	No	No	No	No	No	No	No	No	No
High	F7CTS5	Eukaryotic translation initiation factor 2 subunit 1 OS=Equus caballus OX=9796 GN=EIF2S1 PE=1 SV=1	0	9.752	5	7	5	No	No	Yes	No	No	No	No	No	No	No	No	No	No	No	No	No	No	No	Yes	No	No	No	No	No
High	A0A3Q2GSE1	Latent-transforming growth factor beta-binding protein 4 OS=Equus caballus OX=9796 GN=LTBP4 PE=3 SV=3	0	9.369	3	4	3	No	No	No	No	No	No	No	No	No	Yes	Yes	No	No	No	No	No	No	No	No	No	No	No	No	No
High	F6XNU6	C-type lectin domain family 1 member B OS=Equus caballus OX=9796 GN=CLEC1B PE=4 SV=1	0	9.122	4	9	4	No	No	No	No	No	No	No	No	No	No	No	No	Yes	No	No	No	No	No	Yes	No	No	No	No	No
High	F6W039	Rho GDP-dissociation inhibitor 1 OS=Equus caballus OX=9796 GN=ARHGDIA PE=1 SV=2	0	8.982	3	3	3	No	No	Yes	No	No	No	No	No	No	No	No	No	Yes	No	No	No	No	No	No	No	No	No	No	No
High	A0A9L0THA7	Niban apoptosis regulator 1 OS=Equus caballus OX=9796 GN=NIBAN1 PE=1 SV=1	0	8.88	2	3	2	No	No	No	No	No	No	No	No	No	No	No	No	Yes	No	No	No	No	No	Yes	No	No	No	No	No
High	A0A9L0RCY0	Eukaryotic translation initiation factor 6 OS=Equus caballus OX=9796 GN=EIF6 PE=1 SV=1	0	8.553	3	7	3	No	No	Yes	No	No	No	No	No	No	No	No	No	No	Yes	No	No	No	No	No	No	No	No	No	No
High	F6QWH2	Fibrocystin-L OS=Equus caballus OX=9796 GN=PKHD1L1 PE=4 SV=4	0	8.499	4	4	4	No	Yes	Yes	No	No	No	No	No	No	No	No	No	No	No	No	No	No	No	No	No	No	No	No	No
High	A0A3Q2HVS2	Rab11 family-interacting protein 1 OS=Equus caballus OX=9796 GN=RAB11FIP1 PE=4 SV=1	0	8.237	2	3	2	No	No	No	No	No	No	No	No	No	No	No	No	Yes	No	No	No	No	No	Yes	No	No	No	No	No
High	A0A9L0SXX0	Copine-2 OS=Equus caballus OX=9796 GN=CPNE2 PE=3 SV=1	0	8.178	4	8	3	No	No	No	No	No	No	No	No	No	No	No	No	No	Yes	No	No	No	No	Yes	No	No	No	No	No
High	A0A9L0S7N4	Formin homology 2 domain containing 1 OS=Equus caballus OX=9796 GN=FHOD1 PE=3 SV=1	0	8.176	4	6	4	No	No	No	No	No	No	No	No	No	No	No	No	No	No	Yes	No	No	No	Yes	No	No	No	No	No
High	A0A3Q2HC57	GTP-binding nuclear protein Ran OS=Equus caballus OX=9796 GN=RAN PE=1 SV=1	0	8.058	3	6	3	Yes	No	Yes	No	No	No	No	No	No	No	No	No	No	No	No	No	No	No	No	No	No	No	No	No
High	A0A3Q2GX84	Tropomyosin 1 OS=Equus caballus OX=9796 GN=TPM1 PE=1 SV=2	0	8.034	3	9	1	No	No	Yes	No	No	No	No	No	No	No	No	No	No	Yes	No	No	No	No	No	No	No	No	No	No
High	A0A9L0TC00	GMP reductase OS=Equus caballus OX=9796 GN=GMPR PE=3 SV=1	0	7.418	4	5	4	No	No	No	No	No	No	No	No	No	No	No	No	No	No	Yes	No	No	No	No	No	Yes	No	No	No
High	A0A5F5PIA9	Sushi domain-containing protein OS=Equus caballus OX=9796 GN=LOC100060815 PE=4 SV=1	0	7.298	3	59	1	No	No	Yes	No	No	No	No	No	Yes	No	No	No	No	No	No	No	No	No	No	No	No	No	No	No
High	F6SI58	Neurocalcin-delta OS=Equus caballus OX=9796 GN=NCALD PE=3 SV=1	0	7.256	3	9	1	No	No	No	No	No	No	No	No	No	No	No	No	No	No	Yes	No	No	No	No	No	Yes	No	No	No
High	A0A9L0TIW6	Tetraspanin 32 OS=Equus caballus OX=9796 GN=TSPAN32 PE=4 SV=1	0	7.095	1	3	1	No	No	No	No	No	No	No	No	No	No	No	No	Yes	No	No	No	No	No	Yes	No	No	No	No	No
High	F6ZK25	Spectrin alpha, erythrocytic 1 OS=Equus caballus OX=9796 GN=SPTA1 PE=1 SV=4	0	7.002	2	2	2	No	No	No	No	No	No	No	No	No	No	No	No	No	No	Yes	Yes	No	No	No	No	No	No	No	No
High	F7C4H8	Neutral alpha-glucosidase AB OS=Equus caballus OX=9796 GN=GANAB PE=1 SV=3	0	6.999	3	3	3	No	No	Yes	No	No	No	No	No	No	Yes	No	No	No	No	No	No	No	No	No	No	No	No	No	No
High	A0A3Q2H238	Leukocyte surface antigen CD47 OS=Equus caballus OX=9796 GN=CD47 PE=4 SV=1	0	6.986	3	5	3	No	No	No	No	No	No	No	No	No	No	No	No	Yes	No	No	No	No	No	Yes	No	No	No	No	No
High	A0A5F5PP62	Interferon-induced transmembrane protein 1-like OS=Equus caballus OX=9796 GN=LOC100050797 PE=3 SV=1	0	6.902	1	2	1	No	No	No	No	No	No	No	No	No	No	No	No	Yes	No	No	No	No	No	Yes	No	No	No	No	No
High	F7CAR6	Chemokine C-C motif receptor-like 2 OS=Equus caballus OX=9796 GN=CCRL2 PE=4 SV=2	0	6.82	2	4	2	No	No	No	No	No	No	No	No	No	No	No	No	No	No	Yes	No	No	No	Yes	No	No	No	No	No
High	F6X0L9	RAS related OS=Equus caballus OX=9796 GN=RRAS PE=1 SV=3	0	6.577	2	4	1	No	No	No	No	No	No	No	No	No	No	No	No	Yes	No	No	No	No	No	Yes	No	No	No	No	No
High	F6VFB4	Reticulon OS=Equus caballus OX=9796 GN=RTN4 PE=1 SV=2	0	6.344	1	3	1	No	No	Yes	No	No	No	No	No	No	No	No	No	No	No	No	No	No	No	Yes	No	No	No	No	No
High	F6Y3Z2	small monomeric GTPase OS=Equus caballus OX=9796 GN=RALA PE=3 SV=3	0	6.253	2	7	1	No	No	Yes	No	No	No	No	No	No	No	No	No	No	No	Yes	No	No	No	No	No	No	No	No	No
High	F6YEV8	Barrier-to-autointegration factor OS=Equus caballus OX=9796 GN=BANF1 PE=3 SV=2	0	6.171	2	5	2	No	No	Yes	No	No	No	No	No	No	No	No	No	No	No	Yes	No	No	No	No	No	No	No	No	No
High	A0A3Q2I7K9	Adhesion G protein-coupled receptor E4P OS=Equus caballus OX=9796 GN=LOC102150647 PE=3 SV=1	0	6.085	2	3	2	No	No	No	No	No	No	No	No	No	No	No	No	No	No	Yes	No	No	No	Yes	No	No	No	No	No
High	F6ZA94	Tumor susceptibility 101 OS=Equus caballus OX=9796 GN=TSG101 PE=3 SV=2	0	6.02	3	3	3	No	No	Yes	No	No	No	No	No	No	No	No	No	No	No	No	No	No	No	Yes	No	No	No	No	No
High	A0A9L0TGC2	Aspartate aminotransferase OS=Equus caballus OX=9796 GN=GOT1 PE=1 SV=1	0	5.835	2	5	2	No	No	Yes	No	No	No	Yes	No	No	No	No	No	No	No	No	No	No	No	No	No	No	No	No	No
High	A0A9L0SKG8	Dynein light chain OS=Equus caballus OX=9796 GN=DYNLL2 PE=1 SV=1	0	5.7	2	4	2	No	No	Yes	No	No	No	No	No	No	No	No	No	Yes	No	No	No	No	No	No	No	No	No	No	No
High	F6Q841	C-X-C motif chemokine OS=Equus caballus OX=9796 GN=PPBP PE=1 SV=4	0	5.694	3	4	3	No	No	No	No	No	No	No	No	No	No	No	No	Yes	No	No	No	No	No	Yes	No	No	No	No	No
High	A0A9L0TU59	Elongation factor 1-delta OS=Equus caballus OX=9796 GN=EEF1D PE=1 SV=1	0	5.673	2	3	2	No	No	Yes	No	No	No	No	No	No	No	No	No	No	No	No	Yes	No	No	No	No	No	No	No	No
High	F6S9S3	alpha-N-acetylgalactosaminide alpha-2,6-sialyltransferase OS=Equus caballus OX=9796 GN=ST6GALNAC1 PE=3 SV=2	0	5.557	3	5	3	No	No	No	No	No	No	No	No	No	No	No	No	No	No	No	No	No	No	Yes	No	Yes	No	No	No
High	F6Y0G5	Periostin OS=Equus caballus OX=9796 GN=POSTN PE=4 SV=3	0	5.326	2	2	2	No	No	Yes	No	Yes	No	No	No	No	No	No	No	No	No	No	No	No	No	No	No	No	No	No	No
High	A0A5F5PZ86	Large ribosomal subunit protein uL29 OS=Equus caballus OX=9796 GN=RPL35 PE=1 SV=1	0	5.302	2	3	2	No	No	Yes	No	No	No	No	No	No	No	No	No	No	No	No	No	No	No	Yes	No	No	No	No	No
High	A0A9L0TM48	Endoplasmic reticulum resident protein 44 OS=Equus caballus OX=9796 GN=ERP44 PE=1 SV=1	0	5.186	3	5	2	No	No	Yes	No	No	No	No	No	No	No	No	No	No	No	No	Yes	No	No	No	No	No	No	No	No
High	A0A9L0TMN4	Translation elongation factor IF5A C-terminal domain-containing protein OS=Equus caballus OX=9796 PE=1 SV=1	0	5.119	2	4	2	No	No	Yes	No	No	No	No	No	No	No	No	No	No	No	Yes	No	No	No	No	No	No	No	No	No
High	A0A9L0TC63	Hematopoietic cell-specific Lyn substrate 1 OS=Equus caballus OX=9796 GN=HCLS1 PE=1 SV=1	0	5.101	2	3	2	No	No	No	No	No	No	No	No	No	No	No	No	Yes	No	No	No	No	No	Yes	No	No	No	No	No
High	F7AZU4	Sphingosine-1-phosphate transporter MFSD2B OS=Equus caballus OX=9796 GN=MFSD2B PE=3 SV=2	0	4.973	1	2	1	No	No	No	No	No	No	No	No	No	No	No	No	No	No	Yes	No	No	No	No	No	Yes	No	No	No
High	A0A3Q2KSV4	Transmembrane glycoprotein NMB OS=Equus caballus OX=9796 GN=GPNMB PE=1 SV=3	0	4.936	3	5	3	No	No	No	Yes	No	No	No	No	No	Yes	No	No	No	No	No	No	No	No	No	No	No	No	No	No
High	A0A3Q2H3X2	CD109 antigen OS=Equus caballus OX=9796 GN=CD109 PE=3 SV=2	0	4.907	2	3	2	No	No	Yes	No	No	No	No	No	No	No	No	No	No	No	Yes	No	No	No	No	No	No	No	No	No
High	A0A9L0S9C2	Pentraxin-related protein PTX3 OS=Equus caballus OX=9796 GN=PTX3 PE=4 SV=1	0	4.771	2	3	2	No	No	No	No	No	No	No	No	No	No	No	No	Yes	No	No	No	No	No	Yes	No	No	No	No	No
High	A0A3Q2GTG1	Nucleosome assembly protein 1 like 1 OS=Equus caballus OX=9796 GN=NAP1L1 PE=1 SV=2	0	4.761	2	2	2	No	No	Yes	No	No	No	No	No	No	No	No	No	No	No	No	No	No	No	No	No	Yes	No	No	No
High	F7AGS9	Solute carrier family 38 member 10 OS=Equus caballus OX=9796 GN=SLC38A10 PE=3 SV=3	0	4.697	2	2	2	Yes	No	No	No	No	No	No	No	No	No	No	No	Yes	No	No	No	No	No	No	No	No	No	No	No
High	A0A5F5PJZ0	Acyl-CoA-binding protein OS=Equus caballus OX=9796 GN=DBI PE=1 SV=2	0	4.693	2	2	2	No	No	No	No	No	No	No	No	No	No	No	No	Yes	No	No	No	No	No	Yes	No	No	No	No	No
High	A0A3Q2HGP1	Tetraspanin OS=Equus caballus OX=9796 GN=CD82 PE=3 SV=2	0	4.649	1	2	1	No	No	No	No	No	No	No	No	No	No	No	Yes	No	No	No	No	No	No	No	No	No	No	No	Yes
High	Q9TTT3	Monocyte differentiation antigen CD14 OS=Equus caballus OX=9796 GN=CD14 PE=2 SV=1	0	4.537	2	3	2	No	No	No	No	No	No	Yes	No	No	No	No	No	No	No	No	No	No	No	Yes	No	No	No	No	No
High	A0A9L0T782	Desmocollin 3 OS=Equus caballus OX=9796 GN=DSC3 PE=4 SV=1	0	4.532	1	3	1	No	No	Yes	No	No	No	No	No	Yes	No	No	No	No	No	No	No	No	No	No	No	No	No	No	No
High	F6V2B6	Charged multivesicular body protein 4B OS=Equus caballus OX=9796 GN=CHMP4B PE=3 SV=2	0	4.506	2	2	2	No	No	No	No	No	No	No	No	No	No	No	No	No	No	Yes	No	No	No	No	No	Yes	No	No	No
High	F6Z7J2	Thioredoxin-dependent peroxide reductase, mitochondrial OS=Equus caballus OX=9796 GN=PRDX3 PE=1 SV=3	0	4.389	2	2	2	No	No	Yes	No	No	No	No	No	No	No	No	No	No	No	No	No	No	No	Yes	No	No	No	No	No
High	A0A3Q2GXC1	RING-type E3 ubiquitin transferase OS=Equus caballus OX=9796 GN=MARCHF8 PE=4 SV=3	0	4.327	2	3	2	No	No	No	No	No	No	No	No	No	No	No	No	Yes	No	No	No	No	No	Yes	No	No	No	No	No
High	F6Y6I7	Protein diaphanous homolog 1 OS=Equus caballus OX=9796 GN=DIAPH1 PE=3 SV=3	0	4.306	2	2	2	No	No	Yes	No	No	No	No	No	No	No	No	No	No	No	No	No	No	No	No	No	Yes	No	No	No
High	A0A9L0RBN2	Secretory carrier-associated membrane protein OS=Equus caballus OX=9796 GN=SCAMP2 PE=3 SV=1	0	4.263	1	2	1	No	No	No	No	No	No	No	No	No	No	No	No	Yes	No	No	No	No	No	Yes	No	No	No	No	No
High	A0A5F5Q2D7	Vascular cell adhesion protein 1 OS=Equus caballus OX=9796 GN=VCAM1 PE=4 SV=1	0	4.077	2	3	2	Yes	No	No	No	Yes	No	No	No	No	No	No	No	No	No	No	No	No	No	No	No	No	No	No	No
High	A0A9L0S7E1	Serine incorporator 3 OS=Equus caballus OX=9796 GN=SERINC3 PE=3 SV=1	0	4.036	2	3	2	No	No	No	No	No	No	No	No	No	No	No	No	No	No	Yes	No	No	No	Yes	No	No	No	No	No
High	F6Z0M9	Flotillin OS=Equus caballus OX=9796 GN=FLOT1 PE=3 SV=3	0	3.953	1	2	1	No	No	No	No	No	No	No	No	No	Yes	No	No	No	No	No	No	No	No	Yes	No	No	No	No	No
High	A0A9L0S526	Arrestin domain containing 1 OS=Equus caballus OX=9796 GN=ARRDC1 PE=3 SV=1	0	3.933	2	2	2	No	No	No	No	No	Yes	No	No	No	No	No	No	No	No	No	No	No	No	Yes	No	No	No	No	No
High	F6Z8T7	Endothelial cell adhesion molecule OS=Equus caballus OX=9796 GN=ESAM PE=4 SV=4	0	3.895	1	2	1	No	No	No	No	No	No	No	No	No	No	No	No	No	Yes	Yes	No	No	No	No	No	No	No	No	No
High	A0A9L0RJD6	folate gamma-glutamyl hydrolase OS=Equus caballus OX=9796 GN=GGH PE=3 SV=1	0	3.86	2	3	2	No	No	Yes	No	No	No	No	No	Yes	No	No	No	No	No	No	No	No	No	No	No	No	No	No	No
High	Q6X9Z5	Large ribosomal subunit protein P2 OS=Equus caballus OX=9796 GN=RPLP2 PE=3 SV=1	0	3.829	1	3	1	No	No	Yes	No	No	No	No	No	No	No	No	No	No	No	No	No	No	No	Yes	No	No	No	No	No
High	A0A3Q2LNJ4	Vesicle-fusing ATPase OS=Equus caballus OX=9796 GN=NSF PE=3 SV=1	0	3.788	4	5	4	No	No	Yes	No	No	No	No	No	No	No	No	No	No	No	Yes	No	No	No	No	No	No	No	No	No
High	A0A9L0R4P2	Calcium-transporting ATPase OS=Equus caballus OX=9796 GN=ATP2B4 PE=3 SV=1	0	3.764	2	2	2	No	No	No	No	No	No	No	No	No	No	No	No	Yes	No	No	No	No	No	Yes	No	No	No	No	No
High	A0A3Q2HQM0	Ig-like domain-containing protein OS=Equus caballus OX=9796 PE=4 SV=1	0	3.692	1	2	1	No	No	Yes	No	No	No	No	No	No	No	No	No	No	No	No	No	No	No	No	No	Yes	No	No	No
High	F7BRF5	Spectrin beta chain OS=Equus caballus OX=9796 GN=SPTBN4 PE=3 SV=4	0	3.66	2	5	1	No	Yes	No	No	No	No	No	Yes	No	No	No	No	No	No	No	No	No	No	No	No	No	No	No	No
High	A0A5F5Q2P3	Collagen type IV alpha 3 chain OS=Equus caballus OX=9796 GN=COL4A3 PE=4 SV=2	0	3.612	1	3	1	No	No	Yes	No	No	No	No	No	No	No	No	No	Yes	No	No	No	No	No	No	No	No	No	No	No
High	A0A3Q2HTF1	Synaptosomal-associated protein OS=Equus caballus OX=9796 GN=SNAP23 PE=3 SV=2	0	3.473	1	3	1	No	No	No	No	No	No	No	No	No	No	No	No	No	No	Yes	No	No	No	Yes	No	No	No	No	No
High	F6XHQ3	Serpin family B member 2 OS=Equus caballus OX=9796 GN=SERPINB2 PE=3 SV=2	0	3.449	1	2	1	No	No	Yes	No	No	No	No	No	Yes	No	No	No	No	No	No	No	No	No	No	No	No	No	No	No
High	A0A3Q2L9S0	Ig-like domain-containing protein OS=Equus caballus OX=9796 PE=4 SV=1	0	3.254	2	8	2	No	No	No	No	No	No	No	No	No	No	No	No	No	No	No	Yes	No	No	No	No	No	No	No	Yes
High	A0A9L0RYL1	Tripeptidyl-peptidase 2 OS=Equus caballus OX=9796 GN=TPP2 PE=1 SV=1	0	3.23	2	2	2	No	No	No	No	No	No	No	No	No	Yes	No	No	Yes	No	No	No	No	No	No	No	No	No	No	No
High	F6XPN8	Serine incorporator 5 OS=Equus caballus OX=9796 GN=SERINC5 PE=3 SV=2	0	3.169	2	4	2	No	No	No	No	No	No	No	No	No	No	No	No	Yes	No	No	No	No	No	Yes	No	No	No	No	No
High	Q9TUL9	Metalloproteinase inhibitor 3 OS=Equus caballus OX=9796 GN=TIMP3 PE=2 SV=1	0	3.161	2	2	2	No	No	No	No	No	No	No	No	No	No	No	No	Yes	No	No	No	No	No	No	No	Yes	No	No	No
High	F6YCN2	Fibulin-2 OS=Equus caballus OX=9796 GN=FBLN2 PE=3 SV=2	0	3.146	2	2	2	No	No	Yes	No	No	No	No	No	No	Yes	No	No	No	No	No	No	No	No	No	No	No	No	No	No
High	F7C456	UPAR/Ly6 domain-containing protein OS=Equus caballus OX=9796 PE=1 SV=3	0	3.112	2	3	2	No	No	No	No	No	No	No	No	No	No	No	No	Yes	No	No	No	No	No	Yes	No	No	No	No	No
High	F7BD89	small monomeric GTPase OS=Equus caballus OX=9796 GN=SAR1A PE=1 SV=1	0	3.082	1	2	1	No	No	Yes	No	No	No	No	No	No	No	No	No	No	No	Yes	No	No	No	No	No	No	No	No	No
High	F6SS87	Family with sequence similarity 177 member A1 OS=Equus caballus OX=9796 GN=FAM177A1 PE=4 SV=3	0	3.053	1	2	1	No	No	No	No	No	No	No	No	No	No	No	No	Yes	No	No	No	No	No	Yes	No	No	No	No	No
High	F6ZGM4	Retinoic acid induced 2 OS=Equus caballus OX=9796 GN=RAI2 PE=4 SV=1	0	3.012	1	2	1	No	No	Yes	No	No	No	No	No	No	No	No	No	No	Yes	No	No	No	No	No	No	No	No	No	No
High	F6R9W9	Plexin-A4 OS=Equus caballus OX=9796 GN=PLXNA4 PE=3 SV=3	0.00061	2.955	1	2	1	No	No	No	No	No	No	No	No	No	No	No	No	No	No	Yes	No	No	No	Yes	No	No	No	No	No
High	F7D4V9	Cytochrome c, somatic OS=Equus caballus OX=9796 GN=CYCS PE=3 SV=1	0.0006	2.874	1	2	1	No	No	Yes	No	No	No	Yes	No	No	No	No	No	No	No	No	No	No	No	No	No	No	No	No	No
High	A0A3Q2L058	Ig-like domain-containing protein OS=Equus caballus OX=9796 PE=1 SV=1	0.0006	2.84	2	8	1	No	No	No	No	No	No	No	No	No	No	No	No	Yes	No	No	No	No	No	Yes	No	No	No	No	No
High	F7D0U2	Solute carrier family 25 member 3 OS=Equus caballus OX=9796 GN=SLC25A3 PE=1 SV=4	0.00059	2.665	1	3	1	No	No	Yes	No	No	No	No	No	No	No	No	No	No	No	No	No	No	No	No	No	No	No	Yes	No
High	A0A3Q2H306	Ig-like domain-containing protein OS=Equus caballus OX=9796 PE=1 SV=1	0.00058	2.621	2	4	2	No	No	No	No	No	No	Yes	No	No	No	No	No	Yes	No	No	No	No	No	No	No	No	No	No	No
High	F6QJ78	Carboxypeptidase OS=Equus caballus OX=9796 GN=CTSA PE=3 SV=4	0.00056	2.384	1	2	1	No	No	Yes	No	No	No	No	No	No	No	No	No	No	No	Yes	No	No	No	No	No	No	No	No	No
High	A0A9L0TGW4	T-cell surface glycoprotein CD4 OS=Equus caballus OX=9796 GN=CD4 PE=4 SV=1	0.00056	2.369	2	3	2	No	No	No	No	No	No	No	No	No	No	No	No	Yes	No	No	No	No	No	Yes	No	No	No	No	No
High	F6TJX5	Tripeptidyl-peptidase 1 OS=Equus caballus OX=9796 GN=TPP1 PE=1 SV=4	0.00056	2.27	1	2	1	No	No	Yes	No	No	No	No	No	No	No	No	No	No	No	No	No	No	No	No	No	No	No	Yes	No
High	F6UPH6	Tyrosine-protein phosphatase non-receptor type OS=Equus caballus OX=9796 GN=LOC100146191 PE=3 SV=3	0.0011	2.155	1	2	1	No	No	No	No	No	No	No	No	No	No	No	No	Yes	No	No	No	No	No	Yes	No	No	No	No	No
High	F7DH20	AP-2 complex subunit alpha OS=Equus caballus OX=9796 GN=AP2A1 PE=3 SV=3	0.0011	2.107	2	2	2	No	No	Yes	No	No	No	No	No	No	No	No	No	No	No	No	No	No	Yes	No	No	No	No	No	No
High	F6SR87	Vitamin K-dependent protein Z OS=Equus caballus OX=9796 GN=PROZ PE=4 SV=4	0.00109	2.064	1	2	1	No	No	No	No	No	No	No	No	No	Yes	No	No	No	No	No	Yes	No	No	No	No	No	No	No	No
High	F6QSC5	Thyroglobulin OS=Equus caballus OX=9796 GN=TG PE=4 SV=4	0.00109	1.98	2	2	2	No	No	No	No	No	No	Yes	No	No	Yes	No	No	No	No	No	No	No	No	No	No	No	No	No	No
High	A0A3Q2LHV6	Dipeptidyl peptidase 1 OS=Equus caballus OX=9796 GN=CTSC PE=1 SV=2	0.00162	1.926	1	2	1	No	No	Yes	No	No	No	Yes	No	No	No	No	No	No	No	No	No	No	No	No	No	No	No	No	No
High	A0A3Q2HTN1	Four and a half LIM domains protein 1 OS=Equus caballus OX=9796 GN=FHL1 PE=1 SV=3	0.00162	1.902	1	2	1	No	No	No	No	No	No	No	No	No	No	No	No	Yes	No	No	No	No	No	Yes	No	No	No	No	No
High	F6R2H7	Inositol-1-monophosphatase OS=Equus caballus OX=9796 GN=IMPA2 PE=1 SV=3	0.00214	1.842	1	2	1	No	No	Yes	No	No	No	No	No	No	No	No	No	No	No	Yes	No	No	No	No	No	No	No	No	No
High	F6YZ58	Solute carrier organic anion transporter family member OS=Equus caballus OX=9796 GN=SLCO4C1 PE=3 SV=3	0.00769	1.555	1	2	1	No	No	No	No	No	No	No	No	No	No	No	No	No	No	Yes	No	No	No	Yes	No	No	No	No	No
High	A0A9L0RNQ0	Vesicle trafficking 1 OS=Equus caballus OX=9796 GN=VTA1 PE=1 SV=1	0.00763	1.486	1	2	1	No	No	Yes	No	No	No	No	No	No	No	No	No	Yes	No	No	No	No	No	No	No	No	No	No	No
High	A0A9L0RHP6	RNA exonuclease 5 OS=Equus caballus OX=9796 GN=REXO5 PE=4 SV=1	0.00804	1.428	1	2	1	No	No	Yes	No	No	No	No	No	No	No	No	No	No	No	Yes	No	No	No	No	No	No	No	No	No
High	F7DSK9	Atypical chemokine receptor 1 OS=Equus caballus OX=9796 GN=ACKR1 PE=3 SV=2	0.00903	1.411	1	2	1	Yes	No	No	No	No	No	No	No	No	No	No	No	No	No	No	No	No	No	Yes	No	No	No	No	No
High	Q3S4D6	GM2 activator protein OS=Equus caballus OX=9796 GN=GM2A PE=1 SV=1	0.00999	1.394	1	3	1	No	No	Yes	No	No	No	No	No	No	No	No	No	No	No	No	No	No	No	No	No	No	No	Yes	No
Medium	A0A9L0S0R5	Prosaposin OS=Equus caballus OX=9796 GN=PSAP PE=1 SV=1	0.0104	1.355	1	2	1	No	No	No	No	No	No	No	No	No	No	No	No	Yes	No	No	No	No	No	Yes	No	No	No	No	No
Medium	A0A9L0S1U5	S100 calcium binding protein A2 OS=Equus caballus OX=9796 GN=S100A2 PE=3 SV=1	0.01022	1.328	1	2	1	No	No	Yes	No	No	No	No	No	No	No	No	No	No	No	No	No	No	No	No	No	No	No	Yes	No
Medium	A0A9L0TES5	P2X purinoceptor OS=Equus caballus OX=9796 GN=P2RX1 PE=3 SV=1	0.01117	1.314	1	2	1	No	No	No	No	No	No	No	No	No	No	No	No	Yes	No	No	No	No	No	Yes	No	No	No	No	No
Medium	A0A9L0T141	Rubicon like autophagy enhancer OS=Equus caballus OX=9796 GN=RUBCNL PE=4 SV=1	0.01115	1.308	1	2	1	No	No	No	No	No	No	No	No	No	No	Yes	No	No	No	No	Yes	No	No	No	No	No	No	No	No
Medium	A0A5F5PJZ2	Vascular endothelial growth factor B OS=Equus caballus OX=9796 GN=VEGFB PE=3 SV=2	0.01393	1.266	1	2	1	No	No	No	No	No	No	No	No	No	No	No	No	Yes	No	No	No	No	No	Yes	No	No	No	No	No
Medium	A0A9L0RY92	Lectin, mannose binding 1 OS=Equus caballus OX=9796 GN=LMAN1 PE=1 SV=1	0.01387	1.248	1	2	1	No	No	No	No	No	No	No	Yes	Yes	No	No	No	No	No	No	No	No	No	No	No	No	No	No	No
Medium	A0A9L0SSA5	Caspase-14 OS=Equus caballus OX=9796 GN=CASP14 PE=3 SV=1	0.02259	1.056	1	3	1	No	No	No	No	No	No	No	No	No	No	No	No	No	No	No	No	Yes	No	No	No	No	No	Yes	No
Medium	F6Z3B6	Spindlin family member 4 OS=Equus caballus OX=9796 GN=SPIN4 PE=3 SV=2	0.03118	0.962	1	2	1	No	No	No	No	No	No	No	No	Yes	No	No	No	No	No	Yes	No	No	No	No	No	No	No	No	No
Medium	A0A5F5PMA7	trypsin OS=Equus caballus OX=9796 PE=3 SV=2	0.03195	0.949	1	3	1	Yes	No	No	No	No	No	No	No	No	No	No	Yes	No	No	No	No	No	No	No	No	No	No	No	No
Medium	F6RU01	Mitochondrial calcium uptake family member 3 OS=Equus caballus OX=9796 GN=MICU3 PE=4 SV=2	0.03236	0.942	1	2	1	No	Yes	No	No	No	No	No	No	No	No	No	No	No	Yes	No	No	No	No	No	No	No	No	No	No
Medium	A0A9L0RUF8	Chromosome 8 open reading frame 76 OS=Equus caballus OX=9796 GN=C8orf76 PE=4 SV=1	0.03279	0.94	1	2	1	No	No	No	No	No	No	No	No	Yes	No	No	No	No	No	No	No	No	No	No	No	Yes	No	No	No
Medium	A0A3Q2HJN8	Interleukin-1 OS=Equus caballus OX=9796 GN=IL1RN PE=3 SV=3	0.03408	0.934	1	2	1	No	No	Yes	No	No	No	No	No	No	No	No	No	No	No	No	No	Yes	No	No	No	No	No	No	No
Medium	F7BNN7	Serine/threonine-protein kinase 26 OS=Equus caballus OX=9796 GN=STK26 PE=3 SV=3	0.03484	0.923	1	2	1	No	No	No	No	No	No	No	No	No	No	No	No	Yes	No	No	No	No	No	Yes	No	No	No	No	No
Medium	F7D242	POM121 transmembrane nucleoporin like 2 OS=Equus caballus OX=9796 PE=4 SV=2	0.04423	0.833	1	2	1	No	No	No	No	No	Yes	No	No	No	No	Yes	No	No	No	No	No	No	No	No	No	No	No	No	No
Medium	A0A9L0S239	Nucleoporin 210 like OS=Equus caballus OX=9796 GN=NUP210L PE=3 SV=1	0.04463	0.83	1	2	1	No	No	Yes	No	No	No	No	No	No	No	No	No	No	No	Yes	No	No	No	No	No	No	No	No	No
Medium	F7BXZ1	Casein kinase II subunit alpha OS=Equus caballus OX=9796 PE=3 SV=3	0.04559	0.811	1	2	1	No	No	No	No	No	No	No	No	No	No	No	No	Yes	No	No	No	No	No	Yes	No	No	No	No	No
Medium	F7C7X4	Inhibitor of growth family member 5 OS=Equus caballus OX=9796 GN=ING5 PE=3 SV=4	0.04658	0.795	1	2	1	Yes	No	No	No	No	No	No	No	No	No	No	No	No	No	No	Yes	No	No	No	No	No	No	No	No
High	P35747	Albumin OS=Equus caballus OX=9796 GN=ALB PE=1 SV=1	0	545.147	101	7133	1	No	No	No	No	No	No	Yes	No	No	No	No	No	No	No	No	No	No	No	No	No	No	No	No	No
High	A0A3Q2GVL2	F-actin cross-linking protein OS=Equus caballus OX=9796 GN=ACTN4 PE=1 SV=2	0	131.491	30	130	14	No	No	Yes	No	No	No	No	No	No	No	No	No	No	No	No	No	No	No	No	No	No	No	No	No
High	A0A9L0TRH1	Cytoplasmic dynein 1 heavy chain 1 OS=Equus caballus OX=9796 GN=DYNC1H1 PE=1 SV=1	0	82.547	30	36	30	No	No	Yes	No	No	No	No	No	No	No	No	No	No	No	No	No	No	No	No	No	No	No	No	No
High	F6XTN1	RNA helicase OS=Equus caballus OX=9796 GN=EIF4A1 PE=1 SV=2	0	67.058	17	21	13	No	No	Yes	No	No	No	No	No	No	No	No	No	No	No	No	No	No	No	No	No	No	No	No	No
High	P81908	Cholinesterase OS=Equus caballus OX=9796 GN=BCHE PE=1 SV=1	0	64.43	19	70	1	No	No	No	No	No	No	No	No	No	No	No	No	No	No	No	No	No	No	No	No	No	No	No	Yes
High	A0A9L0TAC5	Carboxylic ester hydrolase OS=Equus caballus OX=9796 GN=BCHE PE=3 SV=1	0	62.89	19	67	1	No	No	No	No	No	No	No	No	No	No	No	No	No	No	No	No	No	No	No	No	No	No	No	Yes
High	A0A9L0SUN4	Keratin 34 OS=Equus caballus OX=9796 GN=KRT34 PE=3 SV=1	0	56.937	17	119	1	No	No	No	No	No	No	No	No	No	No	No	No	No	No	No	Yes	No	No	No	No	No	No	No	No
High	A0A9L0SQC1	Signal transducer and activator of transcription OS=Equus caballus OX=9796 GN=STAT3 PE=1 SV=1	0	54.987	12	13	12	No	No	Yes	No	No	No	No	No	No	No	No	No	No	No	No	No	No	No	No	No	No	No	No	No
High	Q8MJV0	Myosin-1 OS=Equus caballus OX=9796 GN=MYH1 PE=2 SV=1	0	52.021	14	18	8	No	No	No	Yes	No	No	No	No	No	No	No	No	No	No	No	No	No	No	No	No	No	No	No	No
High	F6QD28	Tubulin beta chain OS=Equus caballus OX=9796 GN=TUBB3 PE=3 SV=2	0	51.872	13	61	1	No	No	Yes	No	No	No	No	No	No	No	No	No	No	No	No	No	No	No	No	No	No	No	No	No
High	A0A3Q2LB26	Spectrin alpha chain, non-erythrocytic 1 OS=Equus caballus OX=9796 GN=SPTAN1 PE=1 SV=2	0	48.198	18	18	18	No	No	Yes	No	No	No	No	No	No	No	No	No	No	No	No	No	No	No	No	No	No	No	No	No
High	A0A5F5PRV9	Keratin, type II cytoskeletal 1 OS=Equus caballus OX=9796 GN=KRT1 PE=3 SV=1	0	47.697	13	778	1	No	No	No	No	No	No	No	No	No	No	No	No	No	No	No	No	No	No	No	Yes	No	No	No	No
High	A0A9L0SZ69	Plastin-3 OS=Equus caballus OX=9796 GN=PLS3 PE=1 SV=1	0	45.533	14	26	12	No	No	Yes	No	No	No	No	No	No	No	No	No	No	No	No	No	No	No	No	No	No	No	No	No
High	F6XCF2	Tubulin beta chain OS=Equus caballus OX=9796 GN=TUBB6 PE=3 SV=3	0	45.493	12	63	2	No	No	Yes	No	No	No	No	No	No	No	No	No	No	No	No	No	No	No	No	No	No	No	No	No
High	A0A9L0T5R9	Heterogeneous nuclear ribonucleoprotein M OS=Equus caballus OX=9796 GN=HNRNPM PE=1 SV=1	0	43.979	11	12	11	No	No	Yes	No	No	No	No	No	No	No	No	No	No	No	No	No	No	No	No	No	No	No	No	No
High	F6Q4Q1	Heterogeneous nuclear ribonucleoprotein K OS=Equus caballus OX=9796 GN=HNRNPK PE=1 SV=2	0	42.258	10	17	10	No	No	Yes	No	No	No	No	No	No	No	No	No	No	No	No	No	No	No	No	No	No	No	No	No
High	F6S3E5	Radixin OS=Equus caballus OX=9796 GN=RDX PE=1 SV=1	0	41.535	13	202	2	No	No	No	No	No	No	No	No	No	No	No	No	No	No	No	No	No	No	Yes	No	No	No	No	No
High	A0A3Q2I1M9	Polyadenylate-binding protein OS=Equus caballus OX=9796 GN=PABPC1 PE=1 SV=2	0	41.346	13	23	13	No	No	Yes	No	No	No	No	No	No	No	No	No	No	No	No	No	No	No	No	No	No	No	No	No
High	F6V3D5	T-complex protein 1 subunit gamma OS=Equus caballus OX=9796 GN=CCT3 PE=1 SV=2	0	41.337	12	17	12	No	No	Yes	No	No	No	No	No	No	No	No	No	No	No	No	No	No	No	No	No	No	No	No	No
High	F6PPS7	Envoplakin OS=Equus caballus OX=9796 GN=EVPL PE=3 SV=4	0	41.023	16	21	16	No	No	Yes	No	No	No	No	No	No	No	No	No	No	No	No	No	No	No	No	No	No	No	No	No
High	F6YZ44	Heteroous nuclear ribonucleoprotein A1 OS=Equus caballus OX=9796 GN=HNRNPA1 PE=4 SV=1	0	39.562	10	15	9	No	No	Yes	No	No	No	No	No	No	No	No	No	No	No	No	No	No	No	No	No	No	No	No	No
High	F6ST15	IF rod domain-containing protein OS=Equus caballus OX=9796 GN=KRT88 PE=3 SV=2	0	39.496	13	63	1	No	No	No	No	No	No	No	No	No	No	No	No	No	No	No	Yes	No	No	No	No	No	No	No	No
High	A0A9L0T558	Leucine rich alpha-2-glycoprotein 1 OS=Equus caballus OX=9796 GN=LRG1 PE=4 SV=1	0	38.123	9	26	9	No	No	No	No	No	No	Yes	No	No	No	No	No	No	No	No	No	No	No	No	No	No	No	No	No
High	F7DH64	ADP ribosylation factor 5 OS=Equus caballus OX=9796 GN=ARF5 PE=3 SV=3	0	36.067	6	48	1	No	No	Yes	No	No	No	No	No	No	No	No	No	No	No	No	No	No	No	No	No	No	No	No	No
High	A0A3Q2H0Z4	Staphylococcal nuclease domain-containing protein OS=Equus caballus OX=9796 GN=SND1 PE=1 SV=2	0	34.831	12	14	12	No	No	Yes	No	No	No	No	No	No	No	No	No	No	No	No	No	No	No	No	No	No	No	No	No
High	A0A9L0RDY1	Importin subunit beta-1 OS=Equus caballus OX=9796 GN=KPNB1 PE=1 SV=1	0	33.856	9	13	9	No	No	Yes	No	No	No	No	No	No	No	No	No	No	No	No	No	No	No	No	No	No	No	No	No
High	A0A3Q2HZW1	Heat shock-related 70 kDa protein 2 OS=Equus caballus OX=9796 GN=HSPA2 PE=1 SV=1	0	32.925	9	106	1	No	No	Yes	No	No	No	No	No	No	No	No	No	No	No	No	No	No	No	No	No	No	No	No	No
High	F7DK11	Periplakin OS=Equus caballus OX=9796 GN=PPL PE=3 SV=2	0	32.867	13	17	13	No	No	Yes	No	No	No	No	No	No	No	No	No	No	No	No	No	No	No	No	No	No	No	No	No
High	A0A3Q2I5E1	RNA helicase OS=Equus caballus OX=9796 GN=DDX3X PE=1 SV=2	0	32.281	11	14	10	No	No	Yes	No	No	No	No	No	No	No	No	No	No	No	No	No	No	No	No	No	No	No	No	No
High	F6ZW84	Small ribosomal subunit protein uS2 OS=Equus caballus OX=9796 GN=RPSA PE=1 SV=1	0	31.579	8	13	8	No	No	Yes	No	No	No	No	No	No	No	No	No	No	No	No	No	No	No	No	No	No	No	No	No
High	A0A9L0SC87	Myosin-10 OS=Equus caballus OX=9796 GN=MYH10 PE=1 SV=1	0	31.174	9	27	1	No	No	No	No	No	No	No	No	No	No	No	No	No	No	No	No	No	No	Yes	No	No	No	No	No
High	F6TTP1	Large ribosomal subunit protein uL10 OS=Equus caballus OX=9796 PE=1 SV=3	0	28.897	6	8	6	No	No	Yes	No	No	No	No	No	No	No	No	No	No	No	No	No	No	No	No	No	No	No	No	No
High	F6Z6Q7	T-complex protein 1 subunit delta OS=Equus caballus OX=9796 GN=CCT4 PE=1 SV=2	0	28.806	9	16	9	No	No	Yes	No	No	No	No	No	No	No	No	No	No	No	No	No	No	No	No	No	No	No	No	No
High	Q8MIF7	Phosphoglycerate kinase 2 OS=Equus caballus OX=9796 GN=PGK2 PE=3 SV=3	0	28.725	6	19	1	No	No	Yes	No	No	No	No	No	No	No	No	No	No	No	No	No	No	No	No	No	No	No	No	No
High	A0A3Q2H6E4	Splicing factor proline and glutamine rich OS=Equus caballus OX=9796 GN=SFPQ PE=1 SV=1	0	28.383	8	8	8	No	No	Yes	No	No	No	No	No	No	No	No	No	No	No	No	No	No	No	No	No	No	No	No	No
High	A0A3Q2HTN4	Glucosamine-6-phosphate isomerase OS=Equus caballus OX=9796 GN=GNPDA2 PE=3 SV=1	0	27.812	5	16	2	No	No	No	No	No	No	No	No	No	No	No	No	No	No	No	No	No	No	No	No	Yes	No	No	No
High	A0A9L0RA18	Heteroous nuclear ribonucleoprotein H2 OS=Equus caballus OX=9796 GN=HNRNPH2 PE=4 SV=1	0	27.363	7	10	3	No	No	Yes	No	No	No	No	No	No	No	No	No	No	No	No	No	No	No	No	No	No	No	No	No
High	A0A3Q2GW64	Heterogeneous nuclear ribonucleoproteins A2/B1 OS=Equus caballus OX=9796 GN=HNRNPA2B1 PE=1 SV=2	0	27.143	8	11	7	No	No	Yes	No	No	No	No	No	No	No	No	No	No	No	No	No	No	No	No	No	No	No	No	No
High	F6VH14	Keratin 84 OS=Equus caballus OX=9796 GN=KRT84 PE=3 SV=2	0	27.124	8	223	2	No	No	No	No	No	No	No	No	No	No	No	No	Yes	No	No	No	No	No	No	No	No	No	No	No
High	F6UCB3	60S ribosomal protein L7a OS=Equus caballus OX=9796 GN=RPL7A PE=1 SV=4	0	27.013	9	12	9	No	No	Yes	No	No	No	No	No	No	No	No	No	No	No	No	No	No	No	No	No	No	No	No	No
High	A0A3Q2HRX4	V-type proton ATPase catalytic subunit A OS=Equus caballus OX=9796 GN=ATP6V1A PE=1 SV=2	0	26.663	11	12	11	No	No	Yes	No	No	No	No	No	No	No	No	No	No	No	No	No	No	No	No	No	No	No	No	No
High	A0A9L0SKS1	Poly(rC) binding protein 1 OS=Equus caballus OX=9796 GN=PCBP1 PE=1 SV=1	0	26.458	9	12	6	No	No	Yes	No	No	No	No	No	No	No	No	No	No	No	No	No	No	No	No	No	No	No	No	No
High	F7DDS3	Catenin beta 1 OS=Equus caballus OX=9796 GN=CTNNB1 PE=3 SV=1	0	26.446	8	40	3	No	No	Yes	No	No	No	No	No	No	No	No	No	No	No	No	No	No	No	No	No	No	No	No	No
High	A0A9L0TM71	Eukaryotic translation initiation factor 3 subunit A OS=Equus caballus OX=9796 GN=EIF3A PE=1 SV=1	0	25.77	9	11	9	No	No	Yes	No	No	No	No	No	No	No	No	No	No	No	No	No	No	No	No	No	No	No	No	No
High	F6Y4J0	Vacuolar proton pump subunit B OS=Equus caballus OX=9796 GN=ATP6V1B2 PE=1 SV=2	0	25.343	7	7	7	No	No	Yes	No	No	No	No	No	No	No	No	No	No	No	No	No	No	No	No	No	No	No	No	No
High	F6T1A4	Large ribosomal subunit protein uL11 OS=Equus caballus OX=9796 PE=1 SV=4	0	25.175	5	7	5	No	No	Yes	No	No	No	No	No	No	No	No	No	No	No	No	No	No	No	No	No	No	No	No	No
High	A0A9L0SG96	Heterogeneous nuclear ribonucleoprotein A3 OS=Equus caballus OX=9796 GN=HNRNPA3 PE=1 SV=1	0	24.815	7	11	6	No	No	Yes	No	No	No	No	No	No	No	No	No	No	No	No	No	No	No	No	No	No	No	No	No
High	F6VX41	Large ribosomal subunit protein uL4 OS=Equus caballus OX=9796 GN=RPL4 PE=1 SV=4	0	24.812	7	7	7	No	No	Yes	No	No	No	No	No	No	No	No	No	No	No	No	No	No	No	No	No	No	No	No	No
High	A0A9L0RJ18	Elongation factor 1-gamma OS=Equus caballus OX=9796 GN=EEF1G PE=4 SV=1	0	24.382	7	13	7	No	No	Yes	No	No	No	No	No	No	No	No	No	No	No	No	No	No	No	No	No	No	No	No	No
High	A0A9L0TBQ6	Heat shock protein family A (Hsp70) member 8 OS=Equus caballus OX=9796 PE=3 SV=1	0	22.675	7	47	1	No	No	Yes	No	No	No	No	No	No	No	No	No	No	No	No	No	No	No	No	No	No	No	No	No
High	F7DFM3	40S ribosomal protein S4 OS=Equus caballus OX=9796 GN=RPS4X PE=3 SV=2	0	22.483	8	10	4	No	No	Yes	No	No	No	No	No	No	No	No	No	No	No	No	No	No	No	No	No	No	No	No	No
High	A0A9L0TNA2	Spectrin beta chain OS=Equus caballus OX=9796 GN=SPTBN2 PE=3 SV=1	0	22.481	7	7	7	No	No	Yes	No	No	No	No	No	No	No	No	No	No	No	No	No	No	No	No	No	No	No	No	No
High	A0A9L0RJQ0	Plakophilin-3 OS=Equus caballus OX=9796 GN=PKP3 PE=3 SV=1	0	22.29	7	7	7	No	No	Yes	No	No	No	No	No	No	No	No	No	No	No	No	No	No	No	No	No	No	No	No	No
High	F6QF52	Eukaryotic translation initiation factor 2 subunit 3 OS=Equus caballus OX=9796 GN=EIF2S3B PE=1 SV=1	0	21.85	6	7	6	No	No	Yes	No	No	No	No	No	No	No	No	No	No	No	No	No	No	No	No	No	No	No	No	No
High	A0A3Q2H8C6	K Homology domain-containing protein OS=Equus caballus OX=9796 GN=PCBP2 PE=1 SV=3	0	21.561	6	9	3	No	No	Yes	No	No	No	No	No	No	No	No	No	No	No	No	No	No	No	No	No	No	No	No	No
High	A0A9L0TIY7	Multiple inositol polyphosphate phosphatase 1 OS=Equus caballus OX=9796 GN=MINPP1 PE=3 SV=1	0	21.461	5	6	5	No	No	No	No	No	No	Yes	No	No	No	No	No	No	No	No	No	No	No	No	No	No	No	No	No
High	H9GZL8	Large ribosomal subunit protein P2 OS=Equus caballus OX=9796 GN=RPLP2 PE=1 SV=3	0	21.427	3	4	3	No	No	Yes	No	No	No	No	No	No	No	No	No	No	No	No	No	No	No	No	No	No	No	No	No
High	F6SUC3	Myosin heavy chain 3 OS=Equus caballus OX=9796 GN=MYH3 PE=3 SV=3	0	21.059	9	10	3	No	No	No	Yes	No	No	No	No	No	No	No	No	No	No	No	No	No	No	No	No	No	No	No	No
High	A0A3Q2LAR7	Carboxylic ester hydrolase OS=Equus caballus OX=9796 GN=LOC100051065 PE=1 SV=3	0	20.675	4	29	1	No	No	No	No	No	No	Yes	No	No	No	No	No	No	No	No	No	No	No	No	No	No	No	No	No
High	F7CG77	Chaperonin containing TCP1 subunit 6A OS=Equus caballus OX=9796 GN=CCT6A PE=1 SV=3	0	20.632	5	6	5	No	No	Yes	No	No	No	No	No	No	No	No	No	No	No	No	No	No	No	No	No	No	No	No	No
High	F7AQA4	Dihydropyrimidine dehydrogenase [NADP(+)] OS=Equus caballus OX=9796 GN=DPYD PE=1 SV=2	0	20.435	10	11	10	No	No	No	No	No	No	No	No	No	No	Yes	No	No	No	No	No	No	No	No	No	No	No	No	No
High	A0A9L0S5Z4	Malate dehydrogenase OS=Equus caballus OX=9796 GN=MDH1 PE=1 SV=1	0	20.371	4	5	4	No	No	Yes	No	No	No	No	No	No	No	No	No	No	No	No	No	No	No	No	No	No	No	No	No
High	A0A9L0RU62	Eukaryotic initiation factor 4A-III OS=Equus caballus OX=9796 GN=EIF4A3 PE=1 SV=1	0	19.769	8	9	4	No	No	Yes	No	No	No	No	No	No	No	No	No	No	No	No	No	No	No	No	No	No	No	No	No
High	A0A3Q2HYU2	Eukaryotic translation initiation factor 3 subunit F OS=Equus caballus OX=9796 GN=EIF3F PE=3 SV=1	0	19.33	6	7	6	No	No	Yes	No	No	No	No	No	No	No	No	No	No	No	No	No	No	No	No	No	No	No	No	No
High	A0A3Q2GY82	Nicotinamide phosphoribosyltransferase OS=Equus caballus OX=9796 GN=NAMPT PE=3 SV=1	0	19.261	7	9	7	No	No	Yes	No	No	No	No	No	No	No	No	No	No	No	No	No	No	No	No	No	No	No	No	No
High	F7CMB4	Glycine--tRNA ligase OS=Equus caballus OX=9796 GN=GARS1 PE=1 SV=2	0	19.116	6	8	6	No	No	Yes	No	No	No	No	No	No	No	No	No	No	No	No	No	No	No	No	No	No	No	No	No
High	A0A9L0S645	Serine/threonine-protein phosphatase OS=Equus caballus OX=9796 GN=PPP2CB PE=3 SV=1	0	19.073	4	4	4	No	No	Yes	No	No	No	No	No	No	No	No	No	No	No	No	No	No	No	No	No	No	No	No	No
High	A0A9L0TM63	isocitrate dehydrogenase (NADP(+)) OS=Equus caballus OX=9796 GN=IDH1 PE=1 SV=1	0	18.977	5	6	4	No	No	Yes	No	No	No	No	No	No	No	No	No	No	No	No	No	No	No	No	No	No	No	No	No
High	A0A9L0SPL6	40S ribosomal protein S21 OS=Equus caballus OX=9796 GN=RPS21 PE=3 SV=1	0	18.926	4	6	4	No	No	Yes	No	No	No	No	No	No	No	No	No	No	No	No	No	No	No	No	No	No	No	No	No
High	F6YBQ6	Large ribosomal subunit protein eL30 OS=Equus caballus OX=9796 GN=RPL30 PE=3 SV=1	0	18.905	4	6	4	No	No	Yes	No	No	No	No	No	No	No	No	No	No	No	No	No	No	No	No	No	No	No	No	No
High	A0A5F5PKC1	Eukaryotic translation initiation factor 3 subunit B OS=Equus caballus OX=9796 GN=EIF3B PE=1 SV=2	0	18.5	11	13	11	No	No	Yes	No	No	No	No	No	No	No	No	No	No	No	No	No	No	No	No	No	No	No	No	No
High	F6UGD6	Dynamin-2 OS=Equus caballus OX=9796 GN=DNM2 PE=3 SV=4	0	18.368	9	10	9	No	No	Yes	No	No	No	No	No	No	No	No	No	No	No	No	No	No	No	No	No	No	No	No	No
High	F6VUR4	Cytoskeleton associated protein 4 OS=Equus caballus OX=9796 GN=CKAP4 PE=4 SV=2	0	18.068	5	5	5	No	No	Yes	No	No	No	No	No	No	No	No	No	No	No	No	No	No	No	No	No	No	No	No	No
High	A0A5F5PL74	T-complex protein 1 subunit theta OS=Equus caballus OX=9796 GN=CCT8 PE=1 SV=2	0	18.067	7	9	7	No	No	Yes	No	No	No	No	No	No	No	No	No	No	No	No	No	No	No	No	No	No	No	No	No
High	F6TRZ0	Acyl-coenzyme A oxidase OS=Equus caballus OX=9796 GN=ACOX1 PE=1 SV=3	0	18.041	4	5	4	No	No	Yes	No	No	No	No	No	No	No	No	No	No	No	No	No	No	No	No	No	No	No	No	No
High	F6Z1Z7	Small ribosomal subunit protein eS1 OS=Equus caballus OX=9796 GN=RPS3A PE=1 SV=2	0	17.723	8	9	8	No	No	Yes	No	No	No	No	No	No	No	No	No	No	No	No	No	No	No	No	No	No	No	No	No
High	A0A9L0RMH2	Heterogeneous nuclear ribonucleoprotein U OS=Equus caballus OX=9796 GN=HNRNPU PE=1 SV=1	0	17.495	5	7	5	No	No	Yes	No	No	No	No	No	No	No	No	No	No	No	No	No	No	No	No	No	No	No	No	No
High	A0A9L0T4U1	26S proteasome non-ATPase regulatory subunit 3 OS=Equus caballus OX=9796 GN=PSMD3 PE=1 SV=1	0	17.458	6	10	6	No	No	Yes	No	No	No	No	No	No	No	No	No	No	No	No	No	No	No	No	No	No	No	No	No
High	F7BAL2	Large ribosomal subunit protein uL22 OS=Equus caballus OX=9796 GN=LOC100034005 PE=1 SV=2	0	17.43	5	6	5	No	No	Yes	No	No	No	No	No	No	No	No	No	No	No	No	No	No	No	No	No	No	No	No	No
High	A0A9L0RQC6	aldehyde dehydrogenase (NAD(+)) OS=Equus caballus OX=9796 GN=ALDH2 PE=3 SV=1	0	17.393	5	10	5	No	No	Yes	No	No	No	No	No	No	No	No	No	No	No	No	No	No	No	No	No	No	No	No	No
High	A0A9R1SRV1	Large ribosomal subunit protein uL23 OS=Equus caballus OX=9796 GN=RPL23A PE=1 SV=1	0	17.205	6	9	6	No	No	Yes	No	No	No	No	No	No	No	No	No	No	No	No	No	No	No	No	No	No	No	No	No
High	A0A9L0RJQ5	L-fucose kinase OS=Equus caballus OX=9796 GN=FCSK PE=3 SV=1	0	16.951	7	8	7	No	No	No	No	No	No	No	No	No	No	No	No	No	No	No	No	No	No	Yes	No	No	No	No	No
High	F6UH83	T-complex protein 1 subunit epsilon OS=Equus caballus OX=9796 GN=CCT5 PE=1 SV=3	0	16.667	7	9	7	No	No	Yes	No	No	No	No	No	No	No	No	No	No	No	No	No	No	No	No	No	No	No	No	No
High	F7BTP3	Serine--tRNA ligase, cytoplasmic OS=Equus caballus OX=9796 GN=SARS1 PE=1 SV=2	0	16.528	8	10	8	No	No	Yes	No	No	No	No	No	No	No	No	No	No	No	No	No	No	No	No	No	No	No	No	No
High	F7DW15	40S ribosomal protein S8 OS=Equus caballus OX=9796 GN=RPS8 PE=1 SV=4	0	16.404	4	6	4	No	No	Yes	No	No	No	No	No	No	No	No	No	No	No	No	No	No	No	No	No	No	No	No	No
High	F6ZRF6	Thyroxine-binding globulin OS=Equus caballus OX=9796 GN=SERPINA7 PE=3 SV=3	0	16.306	5	6	5	No	No	No	No	No	No	Yes	No	No	No	No	No	No	No	No	No	No	No	No	No	No	No	No	No
High	A0A3Q2GXR2	T-complex protein 1 subunit beta OS=Equus caballus OX=9796 GN=CCT2 PE=1 SV=2	0	16.187	5	7	5	No	No	Yes	No	No	No	No	No	No	No	No	No	No	No	No	No	No	No	No	No	No	No	No	No
High	F6Z904	small monomeric GTPase OS=Equus caballus OX=9796 GN=RAB5A PE=3 SV=2	0	16.154	4	18	1	No	No	Yes	No	No	No	No	No	No	No	No	No	No	No	No	No	No	No	No	No	No	No	No	No
High	A0A9L0T7L4	Catenin alpha-1 OS=Equus caballus OX=9796 GN=CTNNA1 PE=3 SV=1	0	15.917	6	6	5	No	No	Yes	No	No	No	No	No	No	No	No	No	No	No	No	No	No	No	No	No	No	No	No	No
High	A0A3Q2IFZ6	Carbonyl reductase (NADPH) OS=Equus caballus OX=9796 GN=LOC100061787 PE=1 SV=3	0	15.895	3	4	2	No	No	Yes	No	No	No	No	No	No	No	No	No	No	No	No	No	No	No	No	No	No	No	No	No
High	A0A3Q2HWW0	Coatomer subunit alpha OS=Equus caballus OX=9796 GN=COPA PE=1 SV=3	0	15.882	6	6	6	No	No	Yes	No	No	No	No	No	No	No	No	No	No	No	No	No	No	No	No	No	No	No	No	No
High	A0A3Q2H0H3	Calcium voltage-gated channel auxiliary subunit alpha2delta 1 OS=Equus caballus OX=9796 GN=CACNA2D1 PE=3 SV=2	0	15.644	6	6	6	No	No	No	No	No	No	Yes	No	No	No	No	No	No	No	No	No	No	No	No	No	No	No	No	No
High	A0A3Q2GXV7	Short chain dehydrogenase/reductase family 16C member 5 OS=Equus caballus OX=9796 GN=SDR16C5 PE=3 SV=2	0	15.502	3	3	3	No	No	Yes	No	No	No	No	No	No	No	No	No	No	No	No	No	No	No	No	No	No	No	No	No
High	A0A9L0R5Q2	Proteasome 26S subunit, non-ATPase 11 OS=Equus caballus OX=9796 GN=PSMD11 PE=1 SV=1	0	15.5	6	6	6	No	No	Yes	No	No	No	No	No	No	No	No	No	No	No	No	No	No	No	No	No	No	No	No	No
High	F6TMT6	Eukaryotic translation initiation factor 3 subunit L OS=Equus caballus OX=9796 GN=EIF3L PE=3 SV=3	0	15.49	5	6	5	No	No	Yes	No	No	No	No	No	No	No	No	No	No	No	No	No	No	No	No	No	No	No	No	No
High	A0A9L0T4F7	Serum amyloid A protein OS=Equus caballus OX=9796 PE=3 SV=1	0	15.48	6	12	1	No	No	No	No	No	No	No	No	No	No	No	No	Yes	No	No	No	No	No	No	No	No	No	No	No
High	A0A9L0SXX8	Hydroxymethylglutaryl-CoA synthase OS=Equus caballus OX=9796 GN=HMGCS1 PE=1 SV=1	0	15.351	7	8	7	No	No	Yes	No	No	No	No	No	No	No	No	No	No	No	No	No	No	No	No	No	No	No	No	No
High	A0A3Q2IA95	Casein kinase I isoform alpha OS=Equus caballus OX=9796 GN=CSNK1A1 PE=3 SV=2	0	15.275	5	10	5	No	No	Yes	No	No	No	No	No	No	No	No	No	No	No	No	No	No	No	No	No	No	No	No	No
High	F6UUX5	Large ribosomal subunit protein uL3 OS=Equus caballus OX=9796 GN=RPL3 PE=1 SV=2	0	15.254	5	6	5	No	No	Yes	No	No	No	No	No	No	No	No	No	No	No	No	No	No	No	No	No	No	No	No	No
High	F7A9G6	D-3-phosphoglycerate dehydrogenase OS=Equus caballus OX=9796 GN=PHGDH PE=1 SV=3	0	15.115	4	8	4	No	No	Yes	No	No	No	No	No	No	No	No	No	No	No	No	No	No	No	No	No	No	No	No	No
High	A0A5F5PGK6	Propionyl-CoA carboxylase beta chain, mitochondrial OS=Equus caballus OX=9796 GN=PCCB PE=1 SV=2	0	15.038	3	5	3	No	No	No	No	No	No	No	No	No	No	Yes	No	No	No	No	No	No	No	No	No	No	No	No	No
High	A0A3Q2IA43	Large ribosomal subunit protein uL30 OS=Equus caballus OX=9796 GN=RPL7 PE=1 SV=1	0	14.873	6	10	6	No	No	Yes	No	No	No	No	No	No	No	No	No	No	No	No	No	No	No	No	No	No	No	No	No
High	A0A5F5Q1S9	small monomeric GTPase OS=Equus caballus OX=9796 GN=RAB5B PE=1 SV=2	0	14.796	4	18	1	No	No	Yes	No	No	No	No	No	No	No	No	No	No	No	No	No	No	No	No	No	No	No	No	No
High	A0A5F5PKI9	Leukotriene A(4) hydrolase OS=Equus caballus OX=9796 GN=LTA4H PE=1 SV=2	0	14.784	5	5	5	No	No	Yes	No	No	No	No	No	No	No	No	No	No	No	No	No	No	No	No	No	No	No	No	No
High	F6RC09	Vacuolar protein sorting-associated protein 35 OS=Equus caballus OX=9796 GN=VPS35 PE=1 SV=3	0	14.491	5	5	5	No	No	Yes	No	No	No	No	No	No	No	No	No	No	No	No	No	No	No	No	No	No	No	No	No
High	A0A9L0SGW6	E1 ubiquitin-activating enzyme OS=Equus caballus OX=9796 GN=UBA1 PE=1 SV=1	0	14.409	5	7	5	No	No	Yes	No	No	No	No	No	No	No	No	No	No	No	No	No	No	No	No	No	No	No	No	No
High	A0A5F5PW11	26S proteasome non-ATPase regulatory subunit 6 OS=Equus caballus OX=9796 GN=PSMD6 PE=1 SV=1	0	14.374	6	6	6	No	No	Yes	No	No	No	No	No	No	No	No	No	No	No	No	No	No	No	No	No	No	No	No	No
High	F6WLX9	RNA-splicing ligase RtcB homolog OS=Equus caballus OX=9796 GN=RTCB PE=1 SV=2	0	14.349	6	6	6	No	No	Yes	No	No	No	No	No	No	No	No	No	No	No	No	No	No	No	No	No	No	No	No	No
High	A0A9L0SSM2	ERO1-like protein alpha OS=Equus caballus OX=9796 GN=ERO1A PE=1 SV=1	0	14.316	3	4	3	No	No	Yes	No	No	No	No	No	No	No	No	No	No	No	No	No	No	No	No	No	No	No	No	No
High	A0A9L0RXT9	Protein phosphatase 2 scaffold subunit Aalpha OS=Equus caballus OX=9796 GN=PPP2R1A PE=1 SV=1	0	14.279	4	4	4	No	No	Yes	No	No	No	No	No	No	No	No	No	No	No	No	No	No	No	No	No	No	No	No	No
High	F6SNV2	RRM domain-containing protein OS=Equus caballus OX=9796 GN=HNRNPC PE=1 SV=4	0	14.26	3	4	3	No	No	Yes	No	No	No	No	No	No	No	No	No	No	No	No	No	No	No	No	No	No	No	No	No
High	A0A5F5PW07	Spliceosome RNA helicase DDX39B OS=Equus caballus OX=9796 GN=DDX39B PE=1 SV=2	0	14.168	6	9	2	No	No	Yes	No	No	No	No	No	No	No	No	No	No	No	No	No	No	No	No	No	No	No	No	No
High	A0A5F5PQN7	ADP/ATP translocase OS=Equus caballus OX=9796 GN=SLC25A5 PE=3 SV=2	0	14.149	7	8	7	No	No	Yes	No	No	No	No	No	No	No	No	No	No	No	No	No	No	No	No	No	No	No	No	No
High	F6WZB7	Aspartate--tRNA ligase, cytoplasmic OS=Equus caballus OX=9796 GN=DARS1 PE=1 SV=1	0	13.882	4	4	4	No	No	Yes	No	No	No	No	No	No	No	No	No	No	No	No	No	No	No	No	No	No	No	No	No
High	A0A5F5Q4U9	Ribosomal protein L18 OS=Equus caballus OX=9796 GN=RPL18 PE=1 SV=1	0	13.876	4	6	4	No	No	Yes	No	No	No	No	No	No	No	No	No	No	No	No	No	No	No	No	No	No	No	No	No
High	A0A9L0R1L6	Prolyl endopeptidase OS=Equus caballus OX=9796 GN=PREP PE=1 SV=1	0	13.704	5	6	5	No	No	Yes	No	No	No	No	No	No	No	No	No	No	No	No	No	No	No	No	No	No	No	No	No
High	F6XLM5	Small ribosomal subunit protein uS11 OS=Equus caballus OX=9796 GN=RPS14 PE=1 SV=2	0	13.396	4	4	4	No	No	Yes	No	No	No	No	No	No	No	No	No	No	No	No	No	No	No	No	No	No	No	No	No
High	A0A9L0RH46	RuvB-like helicase OS=Equus caballus OX=9796 GN=RUVBL1 PE=3 SV=1	0	13.393	4	4	4	No	No	Yes	No	No	No	No	No	No	No	No	No	No	No	No	No	No	No	No	No	No	No	No	No
High	F7DZ70	Ras-related protein Rab-3 OS=Equus caballus OX=9796 GN=RAB3D PE=3 SV=3	0	13.291	5	29	2	No	No	Yes	No	No	No	No	No	No	No	No	No	No	No	No	No	No	No	No	No	No	No	No	No
High	A0A3Q2KRS4	Small ribosomal subunit protein uS5 OS=Equus caballus OX=9796 PE=3 SV=2	0	13.268	4	7	4	No	No	Yes	No	No	No	No	No	No	No	No	No	No	No	No	No	No	No	No	No	No	No	No	No
High	A0A9L0TBX2	Ribosomal protein OS=Equus caballus OX=9796 GN=RPL10A PE=1 SV=1	0	13.15	4	6	4	No	No	Yes	No	No	No	No	No	No	No	No	No	No	No	No	No	No	No	No	No	No	No	No	No
High	F6QXY2	Actin related protein 1A OS=Equus caballus OX=9796 GN=ACTR1A PE=3 SV=2	0	13.098	2	4	2	No	No	Yes	No	No	No	No	No	No	No	No	No	No	No	No	No	No	No	No	No	No	No	No	No
High	A0A5F5PFG7	Protein disulfide-isomerase A6 OS=Equus caballus OX=9796 GN=PDIA6 PE=1 SV=2	0	12.996	4	5	4	No	No	Yes	No	No	No	No	No	No	No	No	No	No	No	No	No	No	No	No	No	No	No	No	No
High	F7DRP9	NAC-A/B domain-containing protein OS=Equus caballus OX=9796 PE=1 SV=3	0	12.938	3	3	3	No	No	Yes	No	No	No	No	No	No	No	No	No	No	No	No	No	No	No	No	No	No	No	No	No
High	A0A9L0S2G1	Macrophage colony-stimulating factor 1 receptor OS=Equus caballus OX=9796 GN=CSF1R PE=3 SV=1	0	12.884	5	8	5	No	No	No	No	No	No	Yes	No	No	No	No	No	No	No	No	No	No	No	No	No	No	No	No	No
High	A0A3Q2HGV6	Dolichyl-diphosphooligosaccharide--protein glycosyltransferase subunit 1 OS=Equus caballus OX=9796 GN=RPN1 PE=1 SV=3	0	12.75	6	6	6	No	No	Yes	No	No	No	No	No	No	No	No	No	No	No	No	No	No	No	No	No	No	No	No	No
High	A0A9L0S1T3	4-trimethylaminobutyraldehyde dehydrogenase OS=Equus caballus OX=9796 GN=ALDH9A1 PE=1 SV=1	0	12.617	6	6	6	No	No	Yes	No	No	No	No	No	No	No	No	No	No	No	No	No	No	No	No	No	No	No	No	No
High	A0A9L0STQ4	Synaptotagmin binding cytoplasmic RNA interacting protein OS=Equus caballus OX=9796 GN=SYNCRIP PE=1 SV=1	0	12.603	5	5	3	No	No	Yes	No	No	No	No	No	No	No	No	No	No	No	No	No	No	No	No	No	No	No	No	No
High	A0A3Q2L8I3	Peroxisomal multifunctional enzyme type 2 OS=Equus caballus OX=9796 GN=HSD17B4 PE=1 SV=2	0	12.602	4	4	4	No	No	Yes	No	No	No	No	No	No	No	No	No	No	No	No	No	No	No	No	No	No	No	No	No
High	A0A9L0TPG2	VPS26, retromer complex component A OS=Equus caballus OX=9796 GN=VPS26A PE=3 SV=1	0	12.459	3	3	3	No	No	Yes	No	No	No	No	No	No	No	No	No	No	No	No	No	No	No	No	No	No	No	No	No
High	F7BSK7	Dynactin subunit 2 OS=Equus caballus OX=9796 GN=DCTN2 PE=1 SV=3	0	12.439	3	3	3	No	No	Yes	No	No	No	No	No	No	No	No	No	No	No	No	No	No	No	No	No	No	No	No	No
High	A0A3Q2HLJ5	T-complex protein 1 subunit alpha OS=Equus caballus OX=9796 GN=TCP1 PE=1 SV=2	0	12.407	6	8	6	No	No	Yes	No	No	No	No	No	No	No	No	No	No	No	No	No	No	No	No	No	No	No	No	No
High	F6YG75	MHC class II antigen OS=Equus caballus OX=9796 GN=Eqca-DQA1 PE=2 SV=1	0	12.401	2	10	1	No	No	No	No	No	No	No	No	No	No	No	No	No	No	No	No	No	No	Yes	No	No	No	No	No
High	F7DBJ7	40S ribosomal protein S7 OS=Equus caballus OX=9796 GN=RPS7 PE=3 SV=2	0	12.351	5	5	5	No	No	Yes	No	No	No	No	No	No	No	No	No	No	No	No	No	No	No	No	No	No	No	No	No
High	A0A3Q2LDJ2	Large ribosomal subunit protein uL14 OS=Equus caballus OX=9796 GN=RPL23 PE=3 SV=1	0	12.346	2	4	2	No	No	Yes	No	No	No	No	No	No	No	No	No	No	No	No	No	No	No	No	No	No	No	No	No
High	A0A9L0RA62	Small ribosomal subunit protein uS4 OS=Equus caballus OX=9796 GN=RPS9 PE=1 SV=1	0	12.315	8	8	8	No	No	Yes	No	No	No	No	No	No	No	No	No	No	No	No	No	No	No	No	No	No	No	No	No
High	F6UXK2	Valine--tRNA ligase OS=Equus caballus OX=9796 GN=VARS1 PE=1 SV=4	0	12.119	4	4	4	No	No	Yes	No	No	No	No	No	No	No	No	No	No	No	No	No	No	No	No	No	No	No	No	No
High	A0A3Q2KTE7	26S proteasome regulatory subunit 7 OS=Equus caballus OX=9796 GN=PSMC2 PE=1 SV=2	0	12.11	5	5	5	No	No	Yes	No	No	No	No	No	No	No	No	No	No	No	No	No	No	No	No	No	No	No	No	No
High	F6YPN7	Arginine--tRNA ligase, cytoplasmic OS=Equus caballus OX=9796 GN=RARS1 PE=1 SV=1	0	12.039	4	5	4	No	No	Yes	No	No	No	No	No	No	No	No	No	No	No	No	No	No	No	No	No	No	No	No	No
High	A0A3Q2I112	Stalled ribosome sensor GCN1 OS=Equus caballus OX=9796 GN=GCN1 PE=3 SV=2	0	12.014	6	6	6	No	No	Yes	No	No	No	No	No	No	No	No	No	No	No	No	No	No	No	No	No	No	No	No	No
High	A0A5F5Q4K1	Keratin 15 OS=Equus caballus OX=9796 GN=KRT15 PE=3 SV=2	0	11.861	6	183	1	No	No	No	No	No	No	No	No	No	No	No	No	Yes	No	No	No	No	No	No	No	No	No	No	No
High	A0A3Q2HBP7	Spliceosome RNA helicase DDX39B OS=Equus caballus OX=9796 GN=DDX39A PE=3 SV=2	0	11.726	5	7	1	No	No	Yes	No	No	No	No	No	No	No	No	No	No	No	No	No	No	No	No	No	No	No	No	No
High	A0A9L0RQU4	Actin-related protein 2/3 complex subunit OS=Equus caballus OX=9796 PE=3 SV=1	0	11.687	6	9	6	No	No	Yes	No	No	No	No	No	No	No	No	No	No	No	No	No	No	No	No	No	No	No	No	No
High	A0A5F5PWZ5	Myosin light chain 1/3, skeletal muscle isoform OS=Equus caballus OX=9796 GN=MYL1 PE=1 SV=1	0	11.63	3	4	1	No	No	No	Yes	No	No	No	No	No	No	No	No	No	No	No	No	No	No	No	No	No	No	No	No
High	A0A3Q2LSB2	Bifunctional glutamate/proline--tRNA ligase OS=Equus caballus OX=9796 GN=EPRS1 PE=1 SV=2	0	11.612	5	5	5	No	No	Yes	No	No	No	No	No	No	No	No	No	No	No	No	No	No	No	No	No	No	No	No	No
High	A0A3Q2H7R9	Macrophage-capping protein OS=Equus caballus OX=9796 GN=CAPG PE=1 SV=2	0	11.574	2	2	2	No	No	Yes	No	No	No	No	No	No	No	No	No	No	No	No	No	No	No	No	No	No	No	No	No
High	A0A9L0T3L1	60S ribosomal protein L6 OS=Equus caballus OX=9796 PE=1 SV=1	0	11.568	4	4	4	No	No	Yes	No	No	No	No	No	No	No	No	No	No	No	No	No	No	No	No	No	No	No	No	No
High	A0A9L0SSG2	Small nuclear ribonucleoprotein Sm D3 OS=Equus caballus OX=9796 GN=SNRPD3 PE=3 SV=1	0	11.524	3	5	3	No	No	Yes	No	No	No	No	No	No	No	No	No	No	No	No	No	No	No	No	No	No	No	No	No
High	F6YUH7	Huntingtin-interacting protein 1-related protein OS=Equus caballus OX=9796 GN=HIP1R PE=3 SV=3	0	11.481	5	5	5	No	No	Yes	No	No	No	No	No	No	No	No	No	No	No	No	No	No	No	No	No	No	No	No	No
High	F6ZKZ4	Probable ATP-dependent RNA helicase DDX5 OS=Equus caballus OX=9796 GN=DDX5 PE=3 SV=2	0	11.435	6	7	3	No	No	Yes	No	No	No	No	No	No	No	No	No	No	No	No	No	No	No	No	No	No	No	No	No
High	A0A5F5PLA1	Fatty acid synthase OS=Equus caballus OX=9796 GN=FASN PE=1 SV=2	0	11.283	5	5	5	No	No	Yes	No	No	No	No	No	No	No	No	No	No	No	No	No	No	No	No	No	No	No	No	No
High	A0A9L0TKZ7	Small ribosomal subunit protein eS17 OS=Equus caballus OX=9796 GN=RPS17 PE=3 SV=1	0	11.205	4	4	4	No	No	Yes	No	No	No	No	No	No	No	No	No	No	No	No	No	No	No	No	No	No	No	No	No
High	A0A3Q2KZ20	Catenin delta 1 OS=Equus caballus OX=9796 GN=CTNND1 PE=3 SV=3	0	11.189	5	5	5	No	No	Yes	No	No	No	No	No	No	No	No	No	No	No	No	No	No	No	No	No	No	No	No	No
High	A0A3Q2HPV4	ATP-citrate synthase OS=Equus caballus OX=9796 GN=ACLY PE=1 SV=2	0	11.179	5	5	5	No	No	Yes	No	No	No	No	No	No	No	No	No	No	No	No	No	No	No	No	No	No	No	No	No
High	A0A3Q2H4G7	ATP-dependent 6-phosphofructokinase OS=Equus caballus OX=9796 GN=PFKP PE=1 SV=2	0	11.154	3	6	1	No	No	No	No	No	No	No	No	No	No	No	No	Yes	No	No	No	No	No	No	No	No	No	No	No
High	A0A5F5PKB4	40S ribosomal protein S15 OS=Equus caballus OX=9796 GN=RPS15 PE=1 SV=2	0	11.133	3	4	3	No	No	Yes	No	No	No	No	No	No	No	No	No	No	No	No	No	No	No	No	No	No	No	No	No
High	A0A3Q2GXE1	H1.4 linker histone, cluster member OS=Equus caballus OX=9796 GN=H1-4 PE=3 SV=1	0	11.074	6	9	6	No	No	Yes	No	No	No	No	No	No	No	No	No	No	No	No	No	No	No	No	No	No	No	No	No
High	A0A3Q2H9C5	RNA helicase OS=Equus caballus OX=9796 GN=DDX17 PE=1 SV=3	0	11.047	5	6	2	No	No	Yes	No	No	No	No	No	No	No	No	No	No	No	No	No	No	No	No	No	No	No	No	No
High	F6UCU8	Lamin-B1 OS=Equus caballus OX=9796 GN=LMNB1 PE=1 SV=2	0	11.019	3	3	3	No	No	Yes	No	No	No	No	No	No	No	No	No	No	No	No	No	No	No	No	No	No	No	No	No
High	F6ZPQ6	Serum amyloid A protein OS=Equus caballus OX=9796 GN=LOC102150143 PE=1 SV=2	0	11.016	4	4	1	No	No	No	No	No	No	No	No	No	No	No	No	Yes	No	No	No	No	No	No	No	No	No	No	No
High	A0A5F5Q3Q4	Small ribosomal subunit protein uS5 OS=Equus caballus OX=9796 GN=RPS2 PE=1 SV=1	0	10.997	2	3	2	No	No	Yes	No	No	No	No	No	No	No	No	No	No	No	No	No	No	No	No	No	No	No	No	No
High	Q257U4	Calcium-transporting ATPase OS=Equus caballus OX=9796 GN=ATP2A2 PE=1 SV=1	0	10.964	5	7	5	No	No	Yes	No	No	No	No	No	No	No	No	No	No	No	No	No	No	No	No	No	No	No	No	No
High	F6X7G5	Heteroous nuclear ribonucleoprotein F OS=Equus caballus OX=9796 GN=HNRNPF PE=1 SV=3	0	10.9	4	6	2	No	No	Yes	No	No	No	No	No	No	No	No	No	No	No	No	No	No	No	No	No	No	No	No	No
High	F6ZW92	Phosphatidylinositol transfer protein alpha isoform OS=Equus caballus OX=9796 GN=PITPNA PE=3 SV=4	0	10.893	4	6	4	No	No	Yes	No	No	No	No	No	No	No	No	No	No	No	No	No	No	No	No	No	No	No	No	No
High	A0A3Q2I3T2	Dolichyl-diphosphooligosaccharide--protein glycosyltransferase 48 kDa subunit OS=Equus caballus OX=9796 GN=DDOST PE=3 SV=2	0	10.872	4	4	4	No	No	Yes	No	No	No	No	No	No	No	No	No	No	No	No	No	No	No	No	No	No	No	No	No
High	F6UTW6	ATP-dependent RNA helicase A OS=Equus caballus OX=9796 GN=DHX9 PE=3 SV=3	0	10.763	2	3	2	No	No	Yes	No	No	No	No	No	No	No	No	No	No	No	No	No	No	No	No	No	No	No	No	No
High	A0A9L0RYS7	ATP-dependent RNA helicase OS=Equus caballus OX=9796 GN=DDX1 PE=1 SV=1	0	10.739	4	6	4	No	No	Yes	No	No	No	No	No	No	No	No	No	No	No	No	No	No	No	No	No	No	No	No	No
High	F6X4S0	Src substrate cortactin OS=Equus caballus OX=9796 GN=CTTN PE=1 SV=3	0	10.727	4	4	4	No	No	Yes	No	No	No	No	No	No	No	No	No	No	No	No	No	No	No	No	No	No	No	No	No
High	A0A9L0TL35	Ubiquitin carboxyl-terminal hydrolase OS=Equus caballus OX=9796 GN=USP5 PE=1 SV=1	0	10.693	4	4	4	No	No	Yes	No	No	No	No	No	No	No	No	No	No	No	No	No	No	No	No	No	No	No	No	No
High	A0A9L0SQQ5	Large ribosomal subunit protein eL24 OS=Equus caballus OX=9796 GN=RPL24 PE=1 SV=1	0	10.63	4	4	4	No	No	Yes	No	No	No	No	No	No	No	No	No	No	No	No	No	No	No	No	No	No	No	No	No
High	A0A9L0RYM4	Ribosomal protein L19 OS=Equus caballus OX=9796 PE=3 SV=1	0	10.59	3	4	3	No	No	Yes	No	No	No	No	No	No	No	No	No	No	No	No	No	No	No	No	No	No	No	No	No
High	A0A5F5PKC9	RAB6A, member RAS onco family OS=Equus caballus OX=9796 GN=RAB6A PE=4 SV=2	0	10.298	5	13	4	No	No	Yes	No	No	No	No	No	No	No	No	No	No	No	No	No	No	No	No	No	No	No	No	No
High	A0A3Q2HSD4	E2 ubiquitin-conjugating enzyme OS=Equus caballus OX=9796 PE=1 SV=2	0	10.231	3	3	3	No	No	Yes	No	No	No	No	No	No	No	No	No	No	No	No	No	No	No	No	No	No	No	No	No
High	F6T9G2	Tyrosine-protein kinase OS=Equus caballus OX=9796 GN=FYN PE=3 SV=2	0	10.223	5	26	1	No	No	No	No	No	No	No	No	No	No	No	No	Yes	No	No	No	No	No	No	No	No	No	No	No
High	A0A5F5PQJ7	Small ribosomal subunit protein uS7 OS=Equus caballus OX=9796 GN=RPS5 PE=1 SV=2	0	10.204	3	3	3	No	No	Yes	No	No	No	No	No	No	No	No	No	No	No	No	No	No	No	No	No	No	No	No	No
High	Q2QLA8	F-actin-capping protein subunit alpha-2 OS=Equus caballus OX=9796 GN=CAPZA2 PE=3 SV=3	0	10.204	3	7	2	No	No	Yes	No	No	No	No	No	No	No	No	No	No	No	No	No	No	No	No	No	No	No	No	No
High	F7CVP9	Ribosomal protein L18a OS=Equus caballus OX=9796 GN=RPL18A PE=3 SV=3	0	10.156	4	6	4	No	No	Yes	No	No	No	No	No	No	No	No	No	No	No	No	No	No	No	No	No	No	No	No	No
High	A0A3Q2GWI8	Phosphoglucomutase 2 OS=Equus caballus OX=9796 GN=PGM2 PE=1 SV=1	0	10.152	4	7	4	No	No	Yes	No	No	No	No	No	No	No	No	No	No	No	No	No	No	No	No	No	No	No	No	No
High	A0A3Q2I544	Large ribosomal subunit protein eL14 OS=Equus caballus OX=9796 GN=RPL14 PE=1 SV=3	0	10.147	3	3	3	No	No	Yes	No	No	No	No	No	No	No	No	No	No	No	No	No	No	No	No	No	No	No	No	No
High	F6WAU6	TAR DNA-binding protein 43 OS=Equus caballus OX=9796 GN=TARDBP PE=2 SV=1	0	10.119	2	4	2	No	No	Yes	No	No	No	No	No	No	No	No	No	No	No	No	No	No	No	No	No	No	No	No	No
High	F6Z4N9	Eukaryotic translation initiation factor 3 subunit C OS=Equus caballus OX=9796 GN=EIF3C PE=1 SV=2	0	10.082	3	3	3	No	No	Yes	No	No	No	No	No	No	No	No	No	No	No	No	No	No	No	No	No	No	No	No	No
High	F7D3E3	UMP-CMP kinase OS=Equus caballus OX=9796 GN=CMPK1 PE=1 SV=2	0	10.046	4	5	4	No	No	Yes	No	No	No	No	No	No	No	No	No	No	No	No	No	No	No	No	No	No	No	No	No
High	F6YZP7	Coatomer subunit beta OS=Equus caballus OX=9796 GN=COPB1 PE=1 SV=1	0	9.993	4	6	4	No	No	Yes	No	No	No	No	No	No	No	No	No	No	No	No	No	No	No	No	No	No	No	No	No
High	A0A3Q2GV25	Asparagine--tRNA ligase, cytoplasmic OS=Equus caballus OX=9796 GN=NARS1 PE=1 SV=2	0	9.981	4	5	4	No	No	Yes	No	No	No	No	No	No	No	No	No	No	No	No	No	No	No	No	No	No	No	No	No
High	A0A9L0SIE1	Latent-transforming growth factor beta-binding protein 2 OS=Equus caballus OX=9796 GN=LTBP2 PE=3 SV=1	0	9.957	3	5	3	No	No	No	No	No	No	No	No	No	Yes	No	No	No	No	No	No	No	No	No	No	No	No	No	No
High	A0A3Q2HV74	Proteasome 26S subunit, ATPase 6 OS=Equus caballus OX=9796 GN=PSMC6 PE=1 SV=2	0	9.85	4	4	4	No	No	Yes	No	No	No	No	No	No	No	No	No	No	No	No	No	No	No	No	No	No	No	No	No
High	A0A5F5PNL6	Catenin alpha-2 OS=Equus caballus OX=9796 GN=CTNNA2 PE=3 SV=1	0	9.838	2	2	1	No	No	Yes	No	No	No	No	No	No	No	No	No	No	No	No	No	No	No	No	No	No	No	No	No
High	F6RNY1	Aldehyde dehydrogenase OS=Equus caballus OX=9796 GN=ALDH3A2 PE=1 SV=2	0	9.775	3	3	3	No	No	Yes	No	No	No	No	No	No	No	No	No	No	No	No	No	No	No	No	No	No	No	No	No
High	A0A9L0S312	Polypyrimidine tract-binding protein 1 OS=Equus caballus OX=9796 GN=PTBP1 PE=1 SV=1	0	9.652	2	4	1	No	No	Yes	No	No	No	No	No	No	No	No	No	No	No	No	No	No	No	No	No	No	No	No	No
High	F7BTZ8	Atlastin GTPase 3 OS=Equus caballus OX=9796 GN=ATL3 PE=3 SV=1	0	9.584	2	2	2	No	No	Yes	No	No	No	No	No	No	No	No	No	No	No	No	No	No	No	No	No	No	No	No	No
High	A0A3Q2I8Q1	40S ribosomal protein S12 OS=Equus caballus OX=9796 PE=1 SV=2	0	9.445	3	5	3	No	No	Yes	No	No	No	No	No	No	No	No	No	No	No	No	No	No	No	No	No	No	No	No	No
High	A0A9L0S4U0	26S proteasome non-ATPase regulatory subunit 14 OS=Equus caballus OX=9796 GN=PSMD14 PE=1 SV=1	0	9.43	4	5	4	No	No	Yes	No	No	No	No	No	No	No	No	No	No	No	No	No	No	No	No	No	No	No	No	No
High	A0A9L0TIB6	Cullin associated and neddylation dissociated 1 OS=Equus caballus OX=9796 GN=CAND1 PE=1 SV=1	0	9.374	4	4	4	No	No	Yes	No	No	No	No	No	No	No	No	No	No	No	No	No	No	No	No	No	No	No	No	No
High	A0A3Q2HEA5	Serine/threonine-protein phosphatase OS=Equus caballus OX=9796 GN=PPP1CB PE=1 SV=2	0	9.362	4	5	1	No	No	Yes	No	No	No	No	No	No	No	No	No	No	No	No	No	No	No	No	No	No	No	No	No
High	F6ZG36	Short chain dehydrogenase/reductase family 9C member 7 OS=Equus caballus OX=9796 GN=SDR9C7 PE=3 SV=1	0	9.358	4	5	4	No	No	Yes	No	No	No	No	No	No	No	No	No	No	No	No	No	No	No	No	No	No	No	No	No
High	F6X7U7	40S ribosomal protein S4 OS=Equus caballus OX=9796 GN=LOC100053416 PE=3 SV=2	0	9.358	5	6	1	No	No	Yes	No	No	No	No	No	No	No	No	No	No	No	No	No	No	No	No	No	No	No	No	No
High	F6U9S9	5'-nucleotidase OS=Equus caballus OX=9796 GN=NT5C3A PE=1 SV=4	0	9.326	4	4	4	No	No	Yes	No	No	No	No	No	No	No	No	No	No	No	No	No	No	No	No	No	No	No	No	No
High	A0A9L0RQ09	Obg-like ATPase 1 OS=Equus caballus OX=9796 GN=OLA1 PE=1 SV=1	0	9.279	2	2	2	No	No	Yes	No	No	No	No	No	No	No	No	No	No	No	No	No	No	No	No	No	No	No	No	No
High	A0A3Q2I9F9	Eukaryotic translation initiation factor 3 subunit M OS=Equus caballus OX=9796 GN=EIF3M PE=3 SV=2	0	9.233	3	3	3	No	No	Yes	No	No	No	No	No	No	No	No	No	No	No	No	No	No	No	No	No	No	No	No	No
High	F6U783	Coatomer subunit beta' OS=Equus caballus OX=9796 GN=COPB2 PE=1 SV=3	0	9.23	3	3	3	No	No	Yes	No	No	No	No	No	No	No	No	No	No	No	No	No	No	No	No	No	No	No	No	No
High	A0A3Q2I3Z7	Large ribosomal subunit protein uL2 OS=Equus caballus OX=9796 GN=RPL8 PE=1 SV=2	0	9.14	3	4	3	No	No	Yes	No	No	No	No	No	No	No	No	No	No	No	No	No	No	No	No	No	No	No	No	No
High	A0A9L0T4T6	Eukaryotic translation initiation factor 3 subunit I OS=Equus caballus OX=9796 GN=EIF3I PE=1 SV=1	0	9.119	3	3	3	No	No	Yes	No	No	No	No	No	No	No	No	No	No	No	No	No	No	No	No	No	No	No	No	No
High	A0A5F5PQ81	Tripartite motif-containing protein 29 OS=Equus caballus OX=9796 GN=TRIM29 PE=4 SV=2	0	9.086	6	7	6	No	No	Yes	No	No	No	No	No	No	No	No	No	No	No	No	No	No	No	No	No	No	No	No	No
High	A0A9L0TTA4	40S ribosomal protein S24 OS=Equus caballus OX=9796 GN=RPS24 PE=3 SV=1	0	8.97	2	6	2	No	No	Yes	No	No	No	No	No	No	No	No	No	No	No	No	No	No	No	No	No	No	No	No	No
High	F7DG04	Kell metallo-endopeptidase OS=Equus caballus OX=9796 GN=KEL PE=4 SV=3	0	8.888	2	2	2	No	No	No	No	No	No	No	No	No	No	No	No	No	No	No	No	No	No	Yes	No	No	No	No	No
High	A0A9L0RTF9	Keratin 26 OS=Equus caballus OX=9796 GN=KRT26 PE=4 SV=1	0	8.886	3	419	1	No	No	No	No	No	No	No	No	No	No	No	No	No	Yes	No	No	No	No	No	No	No	No	No	No
High	A0A9L0SX42	Keratin 40 OS=Equus caballus OX=9796 GN=KRT40 PE=3 SV=1	0	8.86	4	149	1	No	No	No	No	No	No	No	No	No	No	No	No	No	No	No	Yes	No	No	No	No	No	No	No	No
High	A0A5F5PY40	Core histone macro-H2A OS=Equus caballus OX=9796 GN=MACROH2A1 PE=1 SV=1	0	8.854	3	3	3	No	No	Yes	No	No	No	No	No	No	No	No	No	No	No	No	No	No	No	No	No	No	No	No	No
High	F6PU05	Eukaryotic peptide chain release factor subunit 1 OS=Equus caballus OX=9796 GN=ETF1 PE=3 SV=2	0	8.804	3	4	3	No	No	Yes	No	No	No	No	No	No	No	No	No	No	No	No	No	No	No	No	No	No	No	No	No
High	A0A9L0RE96	Epidermal growth factor receptor kinase substrate 8-like protein 1 OS=Equus caballus OX=9796 GN=EPS8L1 PE=3 SV=1	0	8.711	4	4	4	No	No	Yes	No	No	No	No	No	No	No	No	No	No	No	No	No	No	No	No	No	No	No	No	No
High	F7DMG5	Glucose-6-phosphate 1-dehydrogenase OS=Equus caballus OX=9796 GN=G6PD PE=1 SV=4	0	8.708	5	5	5	No	No	Yes	No	No	No	No	No	No	No	No	No	No	No	No	No	No	No	No	No	No	No	No	No
High	A0A9L0TDX4	H1.5 linker histone, cluster member OS=Equus caballus OX=9796 GN=H1-5 PE=1 SV=1	0	8.669	4	7	4	No	No	Yes	No	No	No	No	No	No	No	No	No	No	No	No	No	No	No	No	No	No	No	No	No
High	A0A9L0RDF3	Transcription factor BTF3 OS=Equus caballus OX=9796 GN=BTF3 PE=3 SV=1	0	8.66	2	2	2	No	No	Yes	No	No	No	No	No	No	No	No	No	No	No	No	No	No	No	No	No	No	No	No	No
High	F6VVG6	Eukaryotic translation initiation factor 3 subunit D OS=Equus caballus OX=9796 GN=EIF3D PE=1 SV=1	0	8.646	4	4	4	No	No	Yes	No	No	No	No	No	No	No	No	No	No	No	No	No	No	No	No	No	No	No	No	No
High	F6QJC7	Interleukin enhancer binding factor 3 OS=Equus caballus OX=9796 GN=ILF3 PE=1 SV=2	0	8.632	3	3	3	No	No	Yes	No	No	No	No	No	No	No	No	No	No	No	No	No	No	No	No	No	No	No	No	No
High	F6Z0C6	Heterogeneous nuclear ribonucleoprotein D0 OS=Equus caballus OX=9796 GN=HNRNPD PE=1 SV=2	0	8.543	3	4	3	No	No	Yes	No	No	No	No	No	No	No	No	No	No	No	No	No	No	No	No	No	No	No	No	No
High	A0A9L0S9S5	Isocitrate dehydrogenase [NADP] OS=Equus caballus OX=9796 GN=IDH2 PE=1 SV=1	0	8.342	4	4	3	No	No	Yes	No	No	No	No	No	No	No	No	No	No	No	No	No	No	No	No	No	No	No	No	No
High	F7DU34	Ribosomal protein S11 OS=Equus caballus OX=9796 GN=RPS11 PE=1 SV=4	0	8.275	5	7	5	No	No	Yes	No	No	No	No	No	No	No	No	No	No	No	No	No	No	No	No	No	No	No	No	No
High	A0A9L0RW88	Sulfurtransferase OS=Equus caballus OX=9796 GN=MPST PE=1 SV=1	0	8.266	2	2	2	No	No	Yes	No	No	No	No	No	No	No	No	No	No	No	No	No	No	No	No	No	No	No	No	No
High	F6RX11	Small ribosomal subunit protein uS10 OS=Equus caballus OX=9796 GN=RPS20 PE=1 SV=3	0	8.258	3	6	3	No	No	Yes	No	No	No	No	No	No	No	No	No	No	No	No	No	No	No	No	No	No	No	No	No
High	A0A9R1SD49	Alpha-1,4 glucan phosphorylase OS=Equus caballus OX=9796 GN=PYGL PE=1 SV=1	0	8.209	5	7	3	No	No	Yes	No	No	No	No	No	No	No	No	No	No	No	No	No	No	No	No	No	No	No	No	No
High	A0A9L0R977	G protein subunit beta 4 OS=Equus caballus OX=9796 GN=GNB4 PE=3 SV=1	0	8.18	3	17	1	No	No	No	No	No	No	No	No	No	No	No	No	No	No	No	No	No	No	Yes	No	No	No	No	No
High	F6SXD7	Prohibitin OS=Equus caballus OX=9796 GN=PHB1 PE=1 SV=1	0	8.107	3	4	3	No	No	Yes	No	No	No	No	No	No	No	No	No	No	No	No	No	No	No	No	No	No	No	No	No
High	A0A3Q2HGK0	N-acetyl-D-glucosamine kinase OS=Equus caballus OX=9796 GN=NAGK PE=3 SV=2	0	8.056	2	2	2	No	No	Yes	No	No	No	No	No	No	No	No	No	No	No	No	No	No	No	No	No	No	No	No	No
High	F6TXZ9	40S ribosomal protein S25 OS=Equus caballus OX=9796 GN=RPS25 PE=1 SV=3	0	8.03	3	6	3	No	No	Yes	No	No	No	No	No	No	No	No	No	No	No	No	No	No	No	No	No	No	No	No	No
High	F7BA08	Heteroous nuclear ribonucleoprotein R OS=Equus caballus OX=9796 GN=HNRNPR PE=1 SV=3	0	8.019	3	3	1	No	No	Yes	No	No	No	No	No	No	No	No	No	No	No	No	No	No	No	No	No	No	No	No	No
High	A0A9L0T2W0	RAS related 2 OS=Equus caballus OX=9796 GN=RRAS2 PE=1 SV=1	0	8.006	2	3	1	No	No	No	No	No	No	No	No	No	No	No	No	No	No	No	No	No	No	Yes	No	No	No	No	No
High	A0A9L0S005	Heme oxygenase 1 OS=Equus caballus OX=9796 GN=HMOX1 PE=1 SV=1	0	7.949	2	5	2	No	No	Yes	No	No	No	No	No	No	No	No	No	No	No	No	No	No	No	No	No	No	No	No	No
High	A0A3Q2KLS0	Ig-like domain-containing protein OS=Equus caballus OX=9796 PE=3 SV=1	0	7.935	2	10	1	No	No	No	No	No	No	No	No	No	No	No	No	No	No	No	No	No	No	Yes	No	No	No	No	No
High	A0A9L0STV5	RNA transcription, translation and transport factor protein OS=Equus caballus OX=9796 GN=RTRAF PE=3 SV=1	0	7.91	3	4	3	No	No	Yes	No	No	No	No	No	No	No	No	No	No	No	No	No	No	No	No	No	No	No	No	No
High	F6UUK9	Large ribosomal subunit protein eL21 OS=Equus caballus OX=9796 PE=3 SV=3	0	7.898	2	3	2	No	No	Yes	No	No	No	No	No	No	No	No	No	No	No	No	No	No	No	No	No	No	No	No	No
High	A0A9L0RS66	Splicing factor 3B subunit 1 OS=Equus caballus OX=9796 GN=SF3B1 PE=1 SV=1	0	7.873	3	3	3	No	No	Yes	No	No	No	No	No	No	No	No	No	No	No	No	No	No	No	No	No	No	No	No	No
High	A0A3Q2IEH6	Protein disulfide-isomerase A4 OS=Equus caballus OX=9796 GN=PDIA4 PE=1 SV=1	0	7.836	4	4	4	No	No	Yes	No	No	No	No	No	No	No	No	No	No	No	No	No	No	No	No	No	No	No	No	No
High	F6WHV2	Ubiquitin thioesterase OTU OS=Equus caballus OX=9796 GN=YOD1 PE=4 SV=3	0	7.827	3	5	3	No	No	Yes	No	No	No	No	No	No	No	No	No	No	No	No	No	No	No	No	No	No	No	No	No
High	A0A3Q2H7D9	GOLD domain-containing protein OS=Equus caballus OX=9796 PE=3 SV=2	0	7.777	1	1	1	No	No	Yes	No	No	No	No	No	No	No	No	No	No	No	No	No	No	No	No	No	No	No	No	No
High	A0A9L0S7T2	Superoxide dismutase OS=Equus caballus OX=9796 GN=SOD2 PE=1 SV=1	0	7.739	2	2	2	No	No	Yes	No	No	No	No	No	No	No	No	No	No	No	No	No	No	No	No	No	No	No	No	No
High	F6W9E6	Neuron-specific calcium-binding protein hippocalcin OS=Equus caballus OX=9796 GN=HPCA PE=3 SV=4	0	7.697	3	8	1	No	No	No	No	No	No	No	No	No	No	No	No	No	No	No	No	No	No	Yes	No	No	No	No	No
High	A0A9L0SDF3	Calcium regulated heat stable protein 1 OS=Equus caballus OX=9796 GN=CARHSP1 PE=1 SV=1	0	7.656	1	1	1	No	No	Yes	No	No	No	No	No	No	No	No	No	No	No	No	No	No	No	No	No	No	No	No	No
High	A0A3Q2I0K4	calcium/calmodulin-dependent protein kinase OS=Equus caballus OX=9796 GN=CAMK2D PE=3 SV=2	0	7.624	3	3	3	No	No	No	No	No	No	No	No	No	Yes	No	No	No	No	No	No	No	No	No	No	No	No	No	No
High	A0A9L0TH67	Large ribosomal subunit protein uL15 OS=Equus caballus OX=9796 GN=RPL27A PE=1 SV=1	0	7.51	3	4	3	No	No	Yes	No	No	No	No	No	No	No	No	No	No	No	No	No	No	No	No	No	No	No	No	No
High	A0A9L0SJ19	Small ribosomal subunit protein eS10 OS=Equus caballus OX=9796 GN=RPS10 PE=1 SV=1	0	7.499	4	9	4	No	No	Yes	No	No	No	No	No	No	No	No	No	No	No	No	No	No	No	No	No	No	No	No	No
High	A0A9L0S029	Large ribosomal subunit protein eL43 OS=Equus caballus OX=9796 GN=RPL37A PE=3 SV=1	0	7.487	1	1	1	No	No	Yes	No	No	No	No	No	No	No	No	No	No	No	No	No	No	No	No	No	No	No	No	No
High	A0A9L0T2D6	Thymidine phosphorylase OS=Equus caballus OX=9796 GN=TYMP PE=1 SV=1	0	7.48	1	1	1	No	No	Yes	No	No	No	No	No	No	No	No	No	No	No	No	No	No	No	No	No	No	No	No	No
High	A0A3Q2HXA2	Tight junction protein 2 OS=Equus caballus OX=9796 GN=TJP2 PE=1 SV=3	0	7.453	3	5	3	No	No	Yes	No	No	No	No	No	No	No	No	No	No	No	No	No	No	No	No	No	No	No	No	No
High	A0A3Q2HBE4	Phosphatidylinositol-binding clathrin assembly protein OS=Equus caballus OX=9796 GN=PICALM PE=1 SV=1	0	7.398	2	3	2	No	No	Yes	No	No	No	No	No	No	No	No	No	No	No	No	No	No	No	No	No	No	No	No	No
High	Q08IE6	High mobility group protein B1 OS=Equus caballus OX=9796 GN=HMGB1 PE=1 SV=3	0	7.343	3	3	3	No	No	Yes	No	No	No	No	No	No	No	No	No	No	No	No	No	No	No	No	No	No	No	No	No
High	A0A3Q2GX36	Glycolipid transfer protein OS=Equus caballus OX=9796 GN=GLTP PE=3 SV=1	0	7.307	4	5	4	No	No	Yes	No	No	No	No	No	No	No	No	No	No	No	No	No	No	No	No	No	No	No	No	No
High	A0A9L0RIZ9	Dermokine OS=Equus caballus OX=9796 GN=DMKN PE=4 SV=1	0	7.252	2	2	2	No	No	No	No	No	No	No	No	No	No	No	No	No	No	No	Yes	No	No	No	No	No	No	No	No
High	A0A3Q2GUP3	Platelet-activating factor acetylhydrolase IB subunit alpha OS=Equus caballus OX=9796 GN=PAFAH1B1 PE=1 SV=2	0	7.237	3	4	2	No	No	Yes	No	No	No	No	No	No	No	No	No	No	No	No	No	No	No	No	No	No	No	No	No
High	F7A984	Far upstream element-binding protein 2 OS=Equus caballus OX=9796 GN=KHSRP PE=1 SV=2	0	7.22	2	2	2	No	No	Yes	No	No	No	No	No	No	No	No	No	No	No	No	No	No	No	No	No	No	No	No	No
High	F7AYR2	Ribosomal protein L10 OS=Equus caballus OX=9796 GN=RPL10 PE=3 SV=2	0	7.217	4	5	4	No	No	Yes	No	No	No	No	No	No	No	No	No	No	No	No	No	No	No	No	No	No	No	No	No
High	F6V9Q3	40S ribosomal protein S6 OS=Equus caballus OX=9796 GN=RPS6 PE=1 SV=3	0	7.177	2	2	2	No	No	Yes	No	No	No	No	No	No	No	No	No	No	No	No	No	No	No	No	No	No	No	No	No
High	F7CIL0	Sulfotransferase OS=Equus caballus OX=9796 GN=SULT2B1 PE=3 SV=2	0	7.116	2	2	2	No	No	Yes	No	No	No	No	No	No	No	No	No	No	No	No	No	No	No	No	No	No	No	No	No
High	F6RT71	Eukaryotic translation initiation factor 5 OS=Equus caballus OX=9796 GN=EIF5 PE=1 SV=1	0	7.098	2	4	2	No	No	Yes	No	No	No	No	No	No	No	No	No	No	No	No	No	No	No	No	No	No	No	No	No
High	A0A5F5PPS4	Protein NDRG2 OS=Equus caballus OX=9796 GN=NDRG2 PE=1 SV=2	0	7.097	3	5	3	No	No	Yes	No	No	No	No	No	No	No	No	No	No	No	No	No	No	No	No	No	No	No	No	No
High	A0A9R1SJZ0	Ubiquitin carboxyl-terminal hydrolase OS=Equus caballus OX=9796 GN=UCHL3 PE=1 SV=1	0	7.077	1	2	1	No	No	Yes	No	No	No	No	No	No	No	No	No	No	No	No	No	No	No	No	No	No	No	No	No
High	F7CK38	Prostacyclin receptor OS=Equus caballus OX=9796 GN=PTGIR PE=3 SV=2	0	7.05	1	1	1	No	No	No	No	No	No	No	No	No	No	No	No	No	No	No	No	No	No	Yes	No	No	No	No	No
High	A0A3Q2GUY5	cAMP-dependent protein kinase type II-alpha regulatory subunit OS=Equus caballus OX=9796 GN=PRKAR2A PE=1 SV=3	0	7.041	3	4	3	No	No	Yes	No	No	No	No	No	No	No	No	No	No	No	No	No	No	No	No	No	No	No	No	No
High	A0A5F5PLX4	hexokinase OS=Equus caballus OX=9796 GN=HK1 PE=1 SV=2	0	7.021	3	3	3	No	No	Yes	No	No	No	No	No	No	No	No	No	No	No	No	No	No	No	No	No	No	No	No	No
High	A0A9L0RBG4	T-complex protein 1 subunit eta OS=Equus caballus OX=9796 GN=CCT7 PE=1 SV=1	0	7.017	3	4	3	No	No	Yes	No	No	No	No	No	No	No	No	No	No	No	No	No	No	No	No	No	No	No	No	No
High	A0A5F5PVZ1	Translationally-controlled tumor protein OS=Equus caballus OX=9796 GN=TPT1 PE=1 SV=2	0	6.955	4	5	4	No	No	Yes	No	No	No	No	No	No	No	No	No	No	No	No	No	No	No	No	No	No	No	No	No
High	F7AXK1	WW domain binding protein 2 OS=Equus caballus OX=9796 GN=WBP2 PE=4 SV=3	0	6.938	3	3	3	No	No	No	No	No	No	No	No	No	No	No	No	No	No	No	No	No	No	Yes	No	No	No	No	No
High	A0A3Q2GUH8	Unconventional myosin-VI OS=Equus caballus OX=9796 GN=MYO6 PE=3 SV=2	0	6.935	3	3	3	No	No	Yes	No	No	No	No	No	No	No	No	No	No	No	No	No	No	No	No	No	No	No	No	No
High	A0A9L0T9N5	Dynactin subunit 1 OS=Equus caballus OX=9796 GN=DCTN1 PE=3 SV=1	0	6.916	2	2	2	No	No	Yes	No	No	No	No	No	No	No	No	No	No	No	No	No	No	No	No	No	No	No	No	No
High	F7DS56	Small ribosomal subunit protein uS15 OS=Equus caballus OX=9796 GN=RPS13 PE=1 SV=4	0	6.885	3	5	3	No	No	Yes	No	No	No	No	No	No	No	No	No	No	No	No	No	No	No	No	No	No	No	No	No
High	A0A5F5Q168	Signal recognition particle subunit SRP72 OS=Equus caballus OX=9796 GN=SRP72 PE=3 SV=2	0	6.883	1	1	1	No	No	Yes	No	No	No	No	No	No	No	No	No	No	No	No	No	No	No	No	No	No	No	No	No
High	F6ZCG4	Histidine--tRNA ligase, cytoplasmic OS=Equus caballus OX=9796 GN=HARS1 PE=1 SV=2	0	6.869	3	3	3	No	No	Yes	No	No	No	No	No	No	No	No	No	No	No	No	No	No	No	No	No	No	No	No	No
High	A0A5F5PJ10	Drebrin-like protein OS=Equus caballus OX=9796 GN=DBNL PE=1 SV=1	0	6.828	2	2	2	No	No	Yes	No	No	No	No	No	No	No	No	No	No	No	No	No	No	No	No	No	No	No	No	No
High	F6WYZ3	Thioredoxin-like protein 1 OS=Equus caballus OX=9796 GN=TXNL1 PE=1 SV=3	0	6.73	2	4	2	No	No	Yes	No	No	No	No	No	No	No	No	No	No	No	No	No	No	No	No	No	No	No	No	No
High	A0A5F5PW92	Rho family-interacting cell polarization regulator 2 OS=Equus caballus OX=9796 GN=RIPOR2 PE=3 SV=2	0	6.688	3	3	3	No	No	No	No	No	No	No	No	No	No	No	No	Yes	No	No	No	No	No	No	No	No	No	No	No
High	F7E1X2	Stress-induced-phosphoprotein 1 OS=Equus caballus OX=9796 GN=STIP1 PE=1 SV=3	0	6.629	4	4	4	No	No	Yes	No	No	No	No	No	No	No	No	No	No	No	No	No	No	No	No	No	No	No	No	No
High	F6YC23	Large ribosomal subunit protein eL31 OS=Equus caballus OX=9796 GN=RPL31 PE=1 SV=2	0	6.624	3	5	3	No	No	Yes	No	No	No	No	No	No	No	No	No	No	No	No	No	No	No	No	No	No	No	No	No
High	A0A9L0T2C2	CKLF like MARVEL transmembrane domain containing 7 OS=Equus caballus OX=9796 GN=CMTM7 PE=4 SV=1	0	6.616	1	1	1	No	No	No	No	No	No	No	No	No	No	No	No	No	No	No	No	No	No	Yes	No	No	No	No	No
High	A0A9L0T6P7	ATPase H+ transporting V1 subunit E1 OS=Equus caballus OX=9796 GN=ATP6V1E1 PE=1 SV=1	0	6.603	1	2	1	No	No	Yes	No	No	No	No	No	No	No	No	No	No	No	No	No	No	No	No	No	No	No	No	No
High	A0A9L0RM79	Ig-like domain-containing protein OS=Equus caballus OX=9796 GN=LOC100068447 PE=4 SV=1	0	6.571	2	15	1	No	No	No	No	No	No	No	No	No	No	No	No	No	Yes	No	No	No	No	No	No	No	No	No	No
High	A0A9L0SHV2	Interleukin enhancer-binding factor 2 OS=Equus caballus OX=9796 GN=ILF2 PE=1 SV=1	0	6.566	5	5	5	No	No	Yes	No	No	No	No	No	No	No	No	No	No	No	No	No	No	No	No	No	No	No	No	No
High	F7BZV2	NADP-retinol dehydrogenase OS=Equus caballus OX=9796 GN=RDH12 PE=3 SV=2	0	6.5	2	2	2	No	No	Yes	No	No	No	No	No	No	No	No	No	No	No	No	No	No	No	No	No	No	No	No	No
High	F6YY21	Dual specificity phosphatase 14 OS=Equus caballus OX=9796 GN=DUSP14 PE=3 SV=1	0	6.433	2	3	2	No	No	Yes	No	No	No	No	No	No	No	No	No	No	No	No	No	No	No	No	No	No	No	No	No
High	A0A3Q2HCJ9	Y-box binding protein 3 OS=Equus caballus OX=9796 GN=YBX3 PE=4 SV=2	0	6.433	1	2	1	No	No	Yes	No	No	No	No	No	No	No	No	No	No	No	No	No	No	No	No	No	No	No	No	No
High	A0A9L0RR41	Kinesin-like protein OS=Equus caballus OX=9796 GN=KIF5B PE=1 SV=1	0	6.409	3	4	3	No	No	Yes	No	No	No	No	No	No	No	No	No	No	No	No	No	No	No	No	No	No	No	No	No
High	A0A3Q2H3V8	Xanthine dehydrogenase/oxidase OS=Equus caballus OX=9796 GN=LOC100054601 PE=1 SV=2	0	6.393	2	3	2	No	No	No	No	No	No	No	No	No	No	No	No	Yes	No	No	No	No	No	No	No	No	No	No	No
High	F6QIV1	Leucine-rich repeat-containing protein 59 OS=Equus caballus OX=9796 GN=LRRC59 PE=4 SV=2	0	6.386	2	2	2	No	No	Yes	No	No	No	No	No	No	No	No	No	No	No	No	No	No	No	No	No	No	No	No	No
High	A0A5F5PGU3	Integrin alpha-V OS=Equus caballus OX=9796 GN=FAM171B PE=3 SV=1	0	6.374	2	2	2	No	No	No	No	No	No	No	No	No	No	No	No	No	No	No	No	No	No	Yes	No	No	No	No	No
High	F6QJF1	Galectin OS=Equus caballus OX=9796 GN=LGALSL PE=4 SV=2	0	6.344	3	4	3	No	No	Yes	No	No	No	No	No	No	No	No	No	No	No	No	No	No	No	No	No	No	No	No	No
High	F6YKH4	40S ribosomal protein S26 OS=Equus caballus OX=9796 GN=RPS26 PE=3 SV=2	0	6.305	2	2	2	No	No	Yes	No	No	No	No	No	No	No	No	No	No	No	No	No	No	No	No	No	No	No	No	No
High	F6VAF4	Zona occludens protein 1 OS=Equus caballus OX=9796 GN=TJP1 PE=3 SV=4	0	6.281	4	4	4	No	No	Yes	No	No	No	No	No	No	No	No	No	No	No	No	No	No	No	No	No	No	No	No	No
High	A0A9L0RPI3	UV excision repair protein RAD23 OS=Equus caballus OX=9796 PE=3 SV=1	0	6.277	2	4	2	No	No	Yes	No	No	No	No	No	No	No	No	No	No	No	No	No	No	No	No	No	No	No	No	No
High	F6UMB8	26S proteasome non-ATPase regulatory subunit 8 OS=Equus caballus OX=9796 GN=PSMD8 PE=3 SV=4	0	6.218	4	4	4	No	No	Yes	No	No	No	No	No	No	No	No	No	No	No	No	No	No	No	No	No	No	No	No	No
High	A0A5F5Q0A5	Annexin OS=Equus caballus OX=9796 GN=LOC100052045 PE=3 SV=2	0	6.16	3	4	3	No	No	Yes	No	No	No	No	No	No	No	No	No	No	No	No	No	No	No	No	No	No	No	No	No
High	A0A3Q2LEJ5	Non-selective voltage-gated ion channel VDAC3 OS=Equus caballus OX=9796 GN=VDAC3 PE=1 SV=2	0	6.159	3	4	2	No	No	Yes	No	No	No	No	No	No	No	No	No	No	No	No	No	No	No	No	No	No	No	No	No
High	A0A3Q2HW44	Large ribosomal subunit protein P1 OS=Equus caballus OX=9796 PE=3 SV=1	0	6.154	1	3	1	No	No	Yes	No	No	No	No	No	No	No	No	No	No	No	No	No	No	No	No	No	No	No	No	No
High	A0A9L0SGU5	26S proteasome non-ATPase regulatory subunit 4 OS=Equus caballus OX=9796 GN=PSMD4 PE=1 SV=1	0	6.15	2	2	2	No	No	Yes	No	No	No	No	No	No	No	No	No	No	No	No	No	No	No	No	No	No	No	No	No
High	A0A9L0TC24	Eukaryotic translation initiation factor 3 subunit E OS=Equus caballus OX=9796 GN=EIF3E PE=1 SV=1	0	6.125	2	2	2	No	No	Yes	No	No	No	No	No	No	No	No	No	No	No	No	No	No	No	No	No	No	No	No	No
High	F6U5M8	Casein kinase II subunit beta OS=Equus caballus OX=9796 GN=CSNK2B PE=3 SV=4	0	6.1	3	4	3	No	No	Yes	No	No	No	No	No	No	No	No	No	No	No	No	No	No	No	No	No	No	No	No	No
High	A0A9L0SH92	ATP-dependent RNA helicase DHX15 OS=Equus caballus OX=9796 GN=DHX15 PE=3 SV=1	0	6.095	3	3	3	No	No	Yes	No	No	No	No	No	No	No	No	No	No	No	No	No	No	No	No	No	No	No	No	No
High	A0A5F5PI06	Heat shock protein 105 kDa OS=Equus caballus OX=9796 GN=HSPH1 PE=3 SV=2	0	6.072	2	2	2	No	No	Yes	No	No	No	No	No	No	No	No	No	No	No	No	No	No	No	No	No	No	No	No	No
High	O19010	Cysteine-rich secretory protein 3 OS=Equus caballus OX=9796 GN=CRISP3 PE=1 SV=1	0	6.012	2	3	2	No	No	No	No	No	No	Yes	No	No	No	No	No	No	No	No	No	No	No	No	No	No	No	No	No
High	A0A9L0RGI1	Dihydrolipoyllysine-residue succinyltransferase component of 2-oxoglutarate dehydrogenase complex, mitochondrial OS=Equus caballus OX=9796 GN=DLST PE=1 SV=1	0	5.998	1	1	1	No	No	Yes	No	No	No	No	No	No	No	No	No	No	No	No	No	No	No	No	No	No	No	No	No
High	F6PJ47	Very long-chain specific acyl-CoA dehydrogenase, mitochondrial OS=Equus caballus OX=9796 GN=ACADVL PE=1 SV=2	0	5.907	1	1	1	No	No	Yes	No	No	No	No	No	No	No	No	No	No	No	No	No	No	No	No	No	No	No	No	No
High	F6X680	Kinectin 1 OS=Equus caballus OX=9796 GN=KTN1 PE=1 SV=3	0	5.906	2	2	2	No	No	Yes	No	No	No	No	No	No	No	No	No	No	No	No	No	No	No	No	No	No	No	No	No
High	A0A3Q2HJC4	Serine incorporator 1 OS=Equus caballus OX=9796 GN=SERINC1 PE=3 SV=2	0	5.905	1	1	1	No	No	No	No	No	No	No	No	No	No	No	No	No	No	No	No	No	No	Yes	No	No	No	No	No
High	A0A3Q2IGU2	BAR/IMD domain-containing adapter protein 2 OS=Equus caballus OX=9796 GN=BAIAP2 PE=4 SV=1	0	5.903	3	3	3	No	No	Yes	No	No	No	No	No	No	No	No	No	No	No	No	No	No	No	No	No	No	No	No	No
High	A0A9L0RQ85	ATP-binding cassette sub-family D member 3 OS=Equus caballus OX=9796 GN=ABCD3 PE=3 SV=1	0	5.9	2	2	2	No	No	Yes	No	No	No	No	No	No	No	No	No	No	No	No	No	No	No	No	No	No	No	No	No
High	A0A5F5PV20	Proteasome activator complex subunit 2 OS=Equus caballus OX=9796 GN=PSME2 PE=1 SV=1	0	5.844	2	2	2	No	No	Yes	No	No	No	No	No	No	No	No	No	No	No	No	No	No	No	No	No	No	No	No	No
High	A0A9L0T372	Large ribosomal subunit protein eL38 OS=Equus caballus OX=9796 GN=RPL38 PE=3 SV=1	0	5.836	1	1	1	No	No	Yes	No	No	No	No	No	No	No	No	No	No	No	No	No	No	No	No	No	No	No	No	No
High	F6YQH0	Glyoxylate reductase/hydroxypyruvate reductase OS=Equus caballus OX=9796 GN=GRHPR PE=1 SV=3	0	5.816	1	1	1	No	No	Yes	No	No	No	No	No	No	No	No	No	No	No	No	No	No	No	No	No	No	No	No	No
High	A0A3Q2GXQ7	Galectin OS=Equus caballus OX=9796 GN=LGALS3 PE=1 SV=2	0	5.713	1	1	1	No	No	Yes	No	No	No	No	No	No	No	No	No	No	No	No	No	No	No	No	No	No	No	No	No
High	F6TIM4	Fibrillarin OS=Equus caballus OX=9796 GN=FBL PE=1 SV=3	0	5.708	3	3	3	No	No	Yes	No	No	No	No	No	No	No	No	No	No	No	No	No	No	No	No	No	No	No	No	No
High	A0A5F5PY23	Kallikrein related peptidase 10 OS=Equus caballus OX=9796 GN=KLK10 PE=4 SV=2	0	5.703	2	3	2	No	No	Yes	No	No	No	No	No	No	No	No	No	No	No	No	No	No	No	No	No	No	No	No	No
High	A0A3Q2HWX6	Elongin-A OS=Equus caballus OX=9796 PE=1 SV=2	0	5.695	2	2	2	No	No	Yes	No	No	No	No	No	No	No	No	No	No	No	No	No	No	No	No	No	No	No	No	No
High	F7CTR2	Nicotinate phosphoribosyltransferase OS=Equus caballus OX=9796 GN=NAPRT PE=1 SV=4	0	5.677	1	1	1	No	No	Yes	No	No	No	No	No	No	No	No	No	No	No	No	No	No	No	No	No	No	No	No	No
High	A0A9L0TMI2	small monomeric GTPase OS=Equus caballus OX=9796 GN=NRAS PE=3 SV=1	0	5.668	3	11	1	No	No	No	No	No	No	No	No	No	No	No	No	No	No	No	No	No	No	Yes	No	No	No	No	No
High	A0A3Q2LEY7	CSD domain-containing protein OS=Equus caballus OX=9796 PE=4 SV=2	0	5.648	1	1	1	No	No	Yes	No	No	No	No	No	No	No	No	No	No	No	No	No	No	No	No	No	No	No	No	No
High	A0A9L0S793	Ras GTPase-activating protein-binding protein 1 OS=Equus caballus OX=9796 GN=G3BP1 PE=1 SV=1	0	5.645	2	2	2	No	No	Yes	No	No	No	No	No	No	No	No	No	No	No	No	No	No	No	No	No	No	No	No	No
High	A0A3Q2LB56	Cathepsin B OS=Equus caballus OX=9796 GN=CTSB PE=1 SV=2	0	5.596	1	2	1	No	No	No	No	No	No	No	No	No	Yes	No	No	No	No	No	No	No	No	No	No	No	No	No	No
High	F6QYF7	Eukaryotic translation initiation factor 4 gamma 1 OS=Equus caballus OX=9796 GN=EIF4G1 PE=1 SV=3	0	5.596	3	3	3	No	No	Yes	No	No	No	No	No	No	No	No	No	No	No	No	No	No	No	No	No	No	No	No	No
High	A0A3Q2I4Z5	Myotrophin OS=Equus caballus OX=9796 GN=MTPN PE=1 SV=2	0	5.54	1	1	1	No	No	Yes	No	No	No	No	No	No	No	No	No	No	No	No	No	No	No	No	No	No	No	No	No
High	A0A9L0TEM9	Mitogen-activated protein kinase OS=Equus caballus OX=9796 GN=MAPK1 PE=3 SV=1	0	5.506	3	3	2	No	No	Yes	No	No	No	No	No	No	No	No	No	No	No	No	No	No	No	No	No	No	No	No	No
High	F6TED1	Ig-like domain-containing protein OS=Equus caballus OX=9796 PE=1 SV=3	0	5.483	1	1	1	No	No	No	No	No	No	Yes	No	No	No	No	No	No	No	No	No	No	No	No	No	No	No	No	No
High	A0A5F5Q041	ADP-ribosylation factor-like protein 1 OS=Equus caballus OX=9796 GN=ARL1 PE=3 SV=1	0	5.467	2	2	2	No	No	Yes	No	No	No	No	No	No	No	No	No	No	No	No	No	No	No	No	No	No	No	No	No
High	F6Z1U4	Glyoxalase domain-containing protein 4 OS=Equus caballus OX=9796 GN=GLOD4 PE=1 SV=3	0	5.466	2	2	2	No	No	Yes	No	No	No	No	No	No	No	No	No	No	No	No	No	No	No	No	No	No	No	No	No
High	F6RA60	Protein transport protein Sec61 subunit beta OS=Equus caballus OX=9796 GN=SEC61B PE=1 SV=2	0	5.456	2	2	2	No	No	Yes	No	No	No	No	No	No	No	No	No	No	No	No	No	No	No	No	No	No	No	No	No
High	F6XJB0	Nuclear transport factor 2 OS=Equus caballus OX=9796 GN=NUTF2 PE=1 SV=2	0	5.412	2	2	2	No	No	Yes	No	No	No	No	No	No	No	No	No	No	No	No	No	No	No	No	No	No	No	No	No
High	F6XMS1	Citrate synthase OS=Equus caballus OX=9796 GN=CS PE=1 SV=2	0	5.397	2	4	2	No	No	Yes	No	No	No	No	No	No	No	No	No	No	No	No	No	No	No	No	No	No	No	No	No
High	A0A9L0RAW8	Serpin family B member 1 OS=Equus caballus OX=9796 GN=SERPINB1 PE=3 SV=1	0	5.382	3	8	2	No	No	Yes	No	No	No	No	No	No	No	No	No	No	No	No	No	No	No	No	No	No	No	No	No
High	F6UHB1	GDH/6PGL endoplasmic bifunctional protein OS=Equus caballus OX=9796 GN=H6PD PE=1 SV=3	0	5.376	4	4	4	No	No	No	No	No	No	No	No	No	No	No	No	No	No	No	No	No	No	No	No	Yes	No	No	No
High	A0A9L0TMC4	Deoxyribonuclease OS=Equus caballus OX=9796 GN=DNASE1L2 PE=3 SV=1	0	5.362	1	1	1	No	No	Yes	No	No	No	No	No	No	No	No	No	No	No	No	No	No	No	No	No	No	No	No	No
High	F6T5Q6	Serine-threonine kinase receptor-associated protein OS=Equus caballus OX=9796 GN=STRAP PE=1 SV=1	0	5.349	3	3	3	No	No	Yes	No	No	No	No	No	No	No	No	No	No	No	No	No	No	No	No	No	No	No	No	No
High	A0A3Q2I389	Polypyrimidine tract-binding protein 3 OS=Equus caballus OX=9796 GN=PTBP3 PE=4 SV=2	0	5.315	2	2	1	No	No	Yes	No	No	No	No	No	No	No	No	No	No	No	No	No	No	No	No	No	No	No	No	No
High	A0A9L0SYT0	Integrin subunit alpha M OS=Equus caballus OX=9796 GN=ITGAM PE=3 SV=1	0	5.309	2	2	2	No	No	No	No	No	No	No	No	No	No	No	No	No	No	No	No	No	No	Yes	No	No	No	No	No
High	A0A5F5PLG3	Ribosomal protein S19 OS=Equus caballus OX=9796 GN=RPS19 PE=1 SV=2	0	5.308	3	4	3	No	No	Yes	No	No	No	No	No	No	No	No	No	No	No	No	No	No	No	No	No	No	No	No	No
High	A0A9L0S6M1	N-myc downstream regulated 1 OS=Equus caballus OX=9796 GN=NDRG1 PE=1 SV=1	0	5.252	2	2	2	No	No	Yes	No	No	No	No	No	No	No	No	No	No	No	No	No	No	No	No	No	No	No	No	No
High	A0A3Q2IDM7	Clathrin light chain OS=Equus caballus OX=9796 GN=CLTB PE=1 SV=2	0	5.248	2	2	2	No	No	Yes	No	No	No	No	No	No	No	No	No	No	No	No	No	No	No	No	No	No	No	No	No
High	F7C0M6	Mitogen-activated protein kinase OS=Equus caballus OX=9796 GN=MAPK3 PE=3 SV=3	0	5.238	2	2	1	No	No	Yes	No	No	No	No	No	No	No	No	No	No	No	No	No	No	No	No	No	No	No	No	No
High	A0A9L0REE9	Tetratricopeptide repeat protein 39B OS=Equus caballus OX=9796 GN=TTC39B PE=3 SV=1	0	5.217	1	1	1	No	No	Yes	No	No	No	No	No	No	No	No	No	No	No	No	No	No	No	No	No	No	No	No	No
High	A0A9L0RGX7	Myosin IE OS=Equus caballus OX=9796 GN=MYO1E PE=3 SV=1	0	5.211	2	2	2	No	No	Yes	No	No	No	No	No	No	No	No	No	No	No	No	No	No	No	No	No	No	No	No	No
High	A0A5F5PI19	Vesicle-trafficking protein SEC22b OS=Equus caballus OX=9796 GN=SEC22B PE=1 SV=1	0	5.207	2	2	2	No	No	Yes	No	No	No	No	No	No	No	No	No	No	No	No	No	No	No	No	No	No	No	No	No
High	F6ZX61	60S ribosomal protein L13 OS=Equus caballus OX=9796 GN=RPL13 PE=1 SV=1	0	5.187	2	4	2	No	No	Yes	No	No	No	No	No	No	No	No	No	No	No	No	No	No	No	No	No	No	No	No	No
High	A0A9L0SV08	Heterogeneous nuclear ribonucleoprotein U-like protein 2 OS=Equus caballus OX=9796 GN=HNRNPUL2 PE=1 SV=1	0	5.138	1	1	1	No	No	Yes	No	No	No	No	No	No	No	No	No	No	No	No	No	No	No	No	No	No	No	No	No
High	A0A9L0RH24	Inosine-5'-monophosphate dehydrogenase OS=Equus caballus OX=9796 GN=IMPDH2 PE=1 SV=1	0	5.074	1	1	1	No	No	Yes	No	No	No	No	No	No	No	No	No	No	No	No	No	No	No	No	No	No	No	No	No
High	A0A9R8NE84	T-cell surface antigen CD2 OS=Equus caballus OX=9796 GN=CD2 PE=4 SV=1	0	5.061	1	1	1	No	No	No	No	No	No	No	No	No	No	No	No	No	No	No	No	No	No	Yes	No	No	No	No	No
High	F6SCH8	Target of myb1 membrane trafficking protein OS=Equus caballus OX=9796 GN=TOM1 PE=1 SV=2	0	5.06	2	2	2	No	No	Yes	No	No	No	No	No	No	No	No	No	No	No	No	No	No	No	No	No	No	No	No	No
High	F6PXL3	Polyunsaturated fatty acid lipoxygenase ALOX15 OS=Equus caballus OX=9796 GN=ALOX12B PE=3 SV=1	0	5.06	3	3	3	No	No	Yes	No	No	No	No	No	No	No	No	No	No	No	No	No	No	No	No	No	No	No	No	No
High	F6RAT7	peptidylprolyl isomerase OS=Equus caballus OX=9796 GN=FKBP1A PE=1 SV=2	0	5.058	1	1	1	No	No	Yes	No	No	No	No	No	No	No	No	No	No	No	No	No	No	No	No	No	No	No	No	No
High	A0A3Q2LDC2	inorganic diphosphatase OS=Equus caballus OX=9796 GN=PPA1 PE=1 SV=2	0	5.055	2	3	2	No	No	Yes	No	No	No	No	No	No	No	No	No	No	No	No	No	No	No	No	No	No	No	No	No
High	A0A9L0TQP3	AP complex subunit beta OS=Equus caballus OX=9796 GN=AP1B1 PE=1 SV=1	0	5.033	2	3	2	No	No	Yes	No	No	No	No	No	No	No	No	No	No	No	No	No	No	No	No	No	No	No	No	No
High	F6Q8M6	Nucleolar protein 56 OS=Equus caballus OX=9796 GN=NOP56 PE=3 SV=3	0	5.005	2	2	2	No	No	Yes	No	No	No	No	No	No	No	No	No	No	No	No	No	No	No	No	No	No	No	No	No
High	F6V2P8	Ras-related protein Rab-25 OS=Equus caballus OX=9796 GN=RAB25 PE=3 SV=1	0	4.988	3	12	2	No	No	Yes	No	No	No	No	No	No	No	No	No	No	No	No	No	No	No	No	No	No	No	No	No
High	A0A3Q2GTE1	Fructose-1,6-bisphosphatase 1 OS=Equus caballus OX=9796 GN=FBP1 PE=1 SV=2	0	4.979	3	3	3	No	No	No	No	No	No	No	No	No	No	Yes	No	No	No	No	No	No	No	No	No	No	No	No	No
High	A0A3Q2I5B1	Histone H1.0 OS=Equus caballus OX=9796 GN=H1-0 PE=1 SV=1	0	4.977	1	1	1	No	No	Yes	No	No	No	No	No	No	No	No	No	No	No	No	No	No	No	No	No	No	No	No	No
High	A0A3Q2HCG1	Hepatocyte growth factor activator OS=Equus caballus OX=9796 GN=HGFAC PE=4 SV=3	0	4.936	1	1	1	No	No	No	No	No	No	Yes	No	No	No	No	No	No	No	No	No	No	No	No	No	No	No	No	No
High	F7A3I2	Dolichyl-diphosphooligosaccharide--protein glycosyltransferase subunit 2 OS=Equus caballus OX=9796 GN=RPN2 PE=3 SV=3	0	4.888	1	1	1	No	No	Yes	No	No	No	No	No	No	No	No	No	No	No	No	No	No	No	No	No	No	No	No	No
High	A0A9L0TRT1	Troponin T, fast skeletal muscle OS=Equus caballus OX=9796 GN=TNNT3 PE=3 SV=1	0	4.866	2	3	2	No	No	No	No	No	No	No	No	No	No	No	No	Yes	No	No	No	No	No	No	No	No	No	No	No
High	A0A9L0S6S9	Purple acid phosphatase OS=Equus caballus OX=9796 GN=ACP7 PE=3 SV=1	0	4.861	1	1	1	No	No	Yes	No	No	No	No	No	No	No	No	No	No	No	No	No	No	No	No	No	No	No	No	No
High	A0A3Q2HMJ0	Proteasome 26S subunit, ATPase 4 OS=Equus caballus OX=9796 GN=PSMC4 PE=1 SV=1	0	4.833	2	2	2	No	No	Yes	No	No	No	No	No	No	No	No	No	No	No	No	No	No	No	No	No	No	No	No	No
High	A0A9L0SJ29	RNA-binding protein FUS OS=Equus caballus OX=9796 PE=1 SV=1	0	4.814	2	2	2	No	No	Yes	No	No	No	No	No	No	No	No	No	No	No	No	No	No	No	No	No	No	No	No	No
High	F6Q892	Serpin B8 OS=Equus caballus OX=9796 GN=SERPINB9 PE=1 SV=2	0	4.793	2	6	1	No	No	No	No	No	No	No	No	No	No	No	No	No	No	No	No	No	No	Yes	No	No	No	No	No
High	A0A9L0T295	X-ray repair cross-complementing protein 6 OS=Equus caballus OX=9796 GN=XRCC6 PE=3 SV=1	0	4.767	2	3	2	No	No	Yes	No	No	No	No	No	No	No	No	No	No	No	No	No	No	No	No	No	No	No	No	No
High	A0A3Q2LHJ5	acid phosphatase OS=Equus caballus OX=9796 GN=ACP3 PE=3 SV=2	0	4.761	1	1	1	No	No	Yes	No	No	No	No	No	No	No	No	No	No	No	No	No	No	No	No	No	No	No	No	No
High	A0A9L0TE82	Ribosomal protein L26 OS=Equus caballus OX=9796 GN=RPL26 PE=3 SV=1	0	4.742	2	2	2	No	No	Yes	No	No	No	No	No	No	No	No	No	No	No	No	No	No	No	No	No	No	No	No	No
High	F7CXI1	Probable ATP-dependent RNA helicase DDX6 OS=Equus caballus OX=9796 GN=DDX6 PE=3 SV=1	0	4.731	2	2	2	No	No	Yes	No	No	No	No	No	No	No	No	No	No	No	No	No	No	No	No	No	No	No	No	No
High	F6RTK7	Keratinocyte differentiation associated protein OS=Equus caballus OX=9796 GN=KRTDAP PE=4 SV=4	0	4.71	2	3	2	No	No	Yes	No	No	No	No	No	No	No	No	No	No	No	No	No	No	No	No	No	No	No	No	No
High	F6XTW3	SEC24 homolog C, COPII coat complex component OS=Equus caballus OX=9796 GN=SEC24C PE=1 SV=2	0	4.703	2	2	2	No	No	Yes	No	No	No	No	No	No	No	No	No	No	No	No	No	No	No	No	No	No	No	No	No
High	A0A9L0T0S7	Adenylate cyclase type 6 OS=Equus caballus OX=9796 GN=ADCY6 PE=3 SV=1	0	4.642	1	1	1	No	No	No	No	No	No	No	No	No	No	No	No	No	No	No	No	No	No	Yes	No	No	No	No	No
High	A0A9L0TJ48	Erythroblast membrane associated protein OS=Equus caballus OX=9796 GN=ERMAP PE=3 SV=1	0	4.642	1	1	1	No	No	No	No	No	No	No	No	No	No	No	No	No	No	No	No	No	No	Yes	No	No	No	No	No
High	F6WDY8	Glucosylceramidase OS=Equus caballus OX=9796 GN=GBA1 PE=3 SV=2	0	4.63	2	2	2	No	No	Yes	No	No	No	No	No	No	No	No	No	No	No	No	No	No	No	No	No	No	No	No	No
High	F6RQM5	Butyrophilin subfamily 1 member A1 OS=Equus caballus OX=9796 GN=BTN1A1 PE=3 SV=1	0	4.589	2	3	2	No	No	No	No	No	No	No	No	No	No	No	No	Yes	No	No	No	No	No	No	No	No	No	No	No
High	A0A9L0T0I5	mitogen-activated protein kinase OS=Equus caballus OX=9796 GN=MAPK14 PE=1 SV=1	0	4.58	2	2	2	No	No	Yes	No	No	No	No	No	No	No	No	No	No	No	No	No	No	No	No	No	No	No	No	No
High	F7E244	Elongation factor Tu OS=Equus caballus OX=9796 GN=TUFM PE=1 SV=3	0	4.566	2	2	2	No	No	Yes	No	No	No	No	No	No	No	No	No	No	No	No	No	No	No	No	No	No	No	No	No
High	A0A3Q2I364	Membrane-associated progesterone receptor component 1 OS=Equus caballus OX=9796 GN=PGRMC2 PE=3 SV=2	0	4.519	2	2	2	No	No	Yes	No	No	No	No	No	No	No	No	No	No	No	No	No	No	No	No	No	No	No	No	No
High	H9H043	Tetraspanin OS=Equus caballus OX=9796 GN=TSPAN8 PE=1 SV=2	0	4.49	1	1	1	No	No	No	No	No	Yes	No	No	No	No	No	No	No	No	No	No	No	No	No	No	No	No	No	No
High	A0A3Q2GWN1	Protein RCC2 OS=Equus caballus OX=9796 GN=RCC2 PE=4 SV=1	0	4.337	2	2	2	No	No	Yes	No	No	No	No	No	No	No	No	No	No	No	No	No	No	No	No	No	No	No	No	No
High	A0A9L0RNN9	Inositol polyphosphate 1-phosphatase OS=Equus caballus OX=9796 GN=INPP1 PE=3 SV=1	0	4.33	1	1	1	No	No	Yes	No	No	No	No	No	No	No	No	No	No	No	No	No	No	No	No	No	No	No	No	No
High	F6TVY8	Trifunctional enzyme subunit alpha, mitochondrial OS=Equus caballus OX=9796 GN=HADHA PE=1 SV=2	0	4.324	2	4	2	No	No	Yes	No	No	No	No	No	No	No	No	No	No	No	No	No	No	No	No	No	No	No	No	No
High	F7ASL2	TYRO protein tyrosine kinase-binding protein OS=Equus caballus OX=9796 GN=TYROBP PE=3 SV=4	0	4.321	1	1	1	No	No	No	No	No	Yes	No	No	No	No	No	No	No	No	No	No	No	No	No	No	No	No	No	No
High	A0A3Q2H2Q6	General vesicular transport factor p115 OS=Equus caballus OX=9796 GN=USO1 PE=1 SV=1	0	4.309	2	3	2	No	No	Yes	No	No	No	No	No	No	No	No	No	No	No	No	No	No	No	No	No	No	No	No	No
High	A0A3Q2HUY7	Monocarboxylate transporter 1 OS=Equus caballus OX=9796 GN=SLC16A1 PE=1 SV=2	0	4.303	1	1	1	No	No	No	No	No	No	No	No	No	No	No	No	No	No	No	No	No	No	Yes	No	No	No	No	No
High	A0A5F5PSJ5	Cell cycle associated protein 1 OS=Equus caballus OX=9796 GN=CAPRIN1 PE=3 SV=2	0	4.285	2	2	2	No	No	Yes	No	No	No	No	No	No	No	No	No	No	No	No	No	No	No	No	No	No	No	No	No
High	A0A3Q2HNE0	KIAA0040 OS=Equus caballus OX=9796 GN=KIAA0040 PE=4 SV=1	0	4.279	1	1	1	No	No	No	No	No	No	No	No	No	No	No	No	Yes	No	No	No	No	No	No	No	No	No	No	No
High	A0A9L0SR28	palmitoyl-CoA hydrolase OS=Equus caballus OX=9796 GN=ACOT7 PE=4 SV=1	0	4.256	2	2	2	No	No	Yes	No	No	No	No	No	No	No	No	No	No	No	No	No	No	No	No	No	No	No	No	No
High	F6WRP1	Tubulin tyrosine ligase like 12 OS=Equus caballus OX=9796 GN=TTLL12 PE=1 SV=3	0	4.21	1	1	1	No	No	Yes	No	No	No	No	No	No	No	No	No	No	No	No	No	No	No	No	No	No	No	No	No
High	A0A3Q2LJZ4	Phospholipase A2 OS=Equus caballus OX=9796 GN=PLA2G4B PE=4 SV=3	0	4.206	2	2	2	No	No	Yes	No	No	No	No	No	No	No	No	No	No	No	No	No	No	No	No	No	No	No	No	No
High	F6UTX7	Tankyrase 1 binding protein 1 OS=Equus caballus OX=9796 GN=TNKS1BP1 PE=1 SV=2	0	4.204	1	1	1	No	No	Yes	No	No	No	No	No	No	No	No	No	No	No	No	No	No	No	No	No	No	No	No	No
High	A0A9L0TPF8	Transmembrane protein 33 OS=Equus caballus OX=9796 GN=TMEM33 PE=3 SV=1	0	4.17	2	3	2	No	No	Yes	No	No	No	No	No	No	No	No	No	No	No	No	No	No	No	No	No	No	No	No	No
High	F6WN90	Glutamine--tRNA ligase OS=Equus caballus OX=9796 GN=QARS1 PE=1 SV=4	0	4.157	3	3	3	No	No	Yes	No	No	No	No	No	No	No	No	No	No	No	No	No	No	No	No	No	No	No	No	No
High	F6PMX5	40S ribosomal protein S27 OS=Equus caballus OX=9796 GN=RPS27L PE=3 SV=2	0	4.131	1	1	1	No	No	Yes	No	No	No	No	No	No	No	No	No	No	No	No	No	No	No	No	No	No	No	No	No
High	A0A3Q2I3G5	Cadherin-13 OS=Equus caballus OX=9796 GN=CDH13 PE=1 SV=3	0	4.128	1	1	1	No	No	No	No	No	No	Yes	No	No	No	No	No	No	No	No	No	No	No	No	No	No	No	No	No
High	A0A3Q2HZB2	Ubiquitin carboxyl-terminal hydrolase OS=Equus caballus OX=9796 GN=USP14 PE=1 SV=2	0	4.128	1	1	1	No	No	Yes	No	No	No	No	No	No	No	No	No	No	No	No	No	No	No	No	No	No	No	No	No
High	A0A3Q2GWN6	Ubiquitin carboxyl-terminal hydrolase 7 OS=Equus caballus OX=9796 GN=USP7 PE=3 SV=2	0	4.093	1	1	1	No	No	Yes	No	No	No	No	No	No	No	No	No	No	No	No	No	No	No	No	No	No	No	No	No
High	A0A3Q2KKI1	Histocompatibility minor 13 OS=Equus caballus OX=9796 GN=HM13 PE=3 SV=2	0	4.088	2	3	2	No	No	Yes	No	No	No	No	No	No	No	No	No	No	No	No	No	No	No	No	No	No	No	No	No
High	F6Y205	Sulfide:quinone oxidoreductase, mitochondrial OS=Equus caballus OX=9796 GN=SQOR PE=1 SV=1	0	4.088	1	2	1	No	No	Yes	No	No	No	No	No	No	No	No	No	No	No	No	No	No	No	No	No	No	No	No	No
High	A0A9L0SDL6	Sodium/nucleoside cotransporter OS=Equus caballus OX=9796 PE=3 SV=1	0	4.086	2	3	2	No	No	No	No	No	No	No	No	No	No	No	No	No	No	No	No	No	No	Yes	No	No	No	No	No
High	A0A9L0SB42	Unconventional myosin-Id OS=Equus caballus OX=9796 GN=MYO1D PE=3 SV=1	0	4.066	2	2	2	No	No	Yes	No	No	No	No	No	No	No	No	No	No	No	No	No	No	No	No	No	No	No	No	No
High	F6RTD6	Heteroous nuclear ribonucleoprotein L OS=Equus caballus OX=9796 GN=HNRNPL PE=1 SV=2	0	4.064	1	1	1	No	No	Yes	No	No	No	No	No	No	No	No	No	No	No	No	No	No	No	No	No	No	No	No	No
High	A0A9L0S7Q5	Flotillin OS=Equus caballus OX=9796 GN=FLOT2 PE=3 SV=1	0	4.06	2	2	2	No	No	No	No	No	No	No	No	No	No	No	No	No	No	No	No	No	No	Yes	No	No	No	No	No
High	F7BAR6	Transmembrane 9 superfamily member OS=Equus caballus OX=9796 GN=TM9SF3 PE=3 SV=2	0	4.048	2	2	2	No	No	Yes	No	No	No	No	No	No	No	No	No	No	No	No	No	No	No	No	No	No	No	No	No
High	A0A9L0RPI8	ubiquitinyl hydrolase 1 OS=Equus caballus OX=9796 GN=OTUB2 PE=3 SV=1	0	4.048	1	1	1	No	No	Yes	No	No	No	No	No	No	No	No	No	No	No	No	No	No	No	No	No	No	No	No	No
High	F6PT98	Dipeptidase OS=Equus caballus OX=9796 GN=DPEP2 PE=3 SV=2	0	4.041	2	2	2	No	No	No	No	No	No	Yes	No	No	No	No	No	No	No	No	No	No	No	No	No	No	No	No	No
High	F7DMA1	Carboxypeptidase M OS=Equus caballus OX=9796 GN=CPM PE=3 SV=2	0	4.038	2	2	2	No	No	Yes	No	No	No	No	No	No	No	No	No	No	No	No	No	No	No	No	No	No	No	No	No
High	A0A5F5PNV6	Septin OS=Equus caballus OX=9796 GN=SEPTIN8 PE=3 SV=1	0	4.031	2	6	1	No	No	Yes	No	No	No	No	No	No	No	No	No	No	No	No	No	No	No	No	No	No	No	No	No
High	A0A9L0R3Y5	Alpha-aminoadipic semialdehyde dehydrogenase OS=Equus caballus OX=9796 GN=ALDH7A1 PE=1 SV=1	0	4.03	1	1	1	No	No	Yes	No	No	No	No	No	No	No	No	No	No	No	No	No	No	No	No	No	No	No	No	No
High	A0A5F5PXD0	Acidic leucine-rich nuclear phosphoprotein 32 family member OS=Equus caballus OX=9796 GN=NANS PE=1 SV=2	0	4	2	3	2	No	No	Yes	No	No	No	No	No	No	No	No	No	No	No	No	No	No	No	No	No	No	No	No	No
High	A0A9L0STL2	Transmembrane p24 trafficking protein 2 OS=Equus caballus OX=9796 GN=TMED2 PE=3 SV=1	0	3.994	1	1	1	No	No	Yes	No	No	No	No	No	No	No	No	No	No	No	No	No	No	No	No	No	No	No	No	No
High	A0A9L0SYN8	Tropomodulin 3 OS=Equus caballus OX=9796 GN=TMOD3 PE=1 SV=1	0	3.994	1	1	1	No	No	Yes	No	No	No	No	No	No	No	No	No	No	No	No	No	No	No	No	No	No	No	No	No
High	F7C555	Bifunctional purine biosynthesis protein ATIC OS=Equus caballus OX=9796 GN=ATIC PE=1 SV=3	0	3.977	2	3	2	No	No	Yes	No	No	No	No	No	No	No	No	No	No	No	No	No	No	No	No	No	No	No	No	No
High	A0A9L0TDN9	High mobility group protein HMG-I/HMG-Y OS=Equus caballus OX=9796 GN=HMGA1 PE=3 SV=1	0	3.95	1	1	1	No	No	Yes	No	No	No	No	No	No	No	No	No	No	No	No	No	No	No	No	No	No	No	No	No
High	A0A3Q2L6U1	Tetraspanin OS=Equus caballus OX=9796 GN=TSPAN33 PE=3 SV=1	0	3.935	1	1	1	No	No	No	No	No	No	No	No	No	No	No	No	No	No	No	No	No	No	Yes	No	No	No	No	No
High	F7CZH3	Thioredoxin domain-containing protein 5 OS=Equus caballus OX=9796 GN=TXNDC5 PE=1 SV=3	0	3.922	2	2	2	No	No	Yes	No	No	No	No	No	No	No	No	No	No	No	No	No	No	No	No	No	No	No	No	No
High	F7C3C0	H/ACA ribonucleoprotein complex subunit DKC1 OS=Equus caballus OX=9796 GN=DKC1 PE=3 SV=3	0	3.919	1	1	1	No	No	Yes	No	No	No	No	No	No	No	No	No	No	No	No	No	No	No	No	No	No	No	No	No
High	A0A3Q2GVI2	UDP-glucose ceramide glucosyltransferase-like 1 OS=Equus caballus OX=9796 GN=UGGT1 PE=1 SV=2	0	3.895	1	1	1	No	No	Yes	No	No	No	No	No	No	No	No	No	No	No	No	No	No	No	No	No	No	No	No	No
High	A0A9L0RKB3	type I protein arginine methyltransferase OS=Equus caballus OX=9796 GN=PRMT1 PE=4 SV=1	0	3.892	1	1	1	No	No	Yes	No	No	No	No	No	No	No	No	No	No	No	No	No	No	No	No	No	No	No	No	No
High	A0A9L0T1R6	Serine/arginine-rich splicing factor 3 OS=Equus caballus OX=9796 GN=SRSF3 PE=3 SV=1	0	3.887	2	2	1	No	No	Yes	No	No	No	No	No	No	No	No	No	No	No	No	No	No	No	No	No	No	No	No	No
High	F6T937	Ubiquitin-like domain-containing protein OS=Equus caballus OX=9796 PE=3 SV=4	0	3.88	1	1	1	No	No	Yes	No	No	No	No	No	No	No	No	No	No	No	No	No	No	No	No	No	No	No	No	No
High	F6TZX8	DNA topoisomerase I OS=Equus caballus OX=9796 GN=TOP1 PE=3 SV=2	0	3.859	3	3	3	No	No	Yes	No	No	No	No	No	No	No	No	No	No	No	No	No	No	No	No	No	No	No	No	No
High	A0A9L0T8X5	Small ribosomal subunit protein uS14 OS=Equus caballus OX=9796 PE=1 SV=1	0	3.851	2	3	2	No	No	Yes	No	No	No	No	No	No	No	No	No	No	No	No	No	No	No	No	No	No	No	No	No
High	A0A5F5PT82	Coatomer subunit delta OS=Equus caballus OX=9796 GN=ARCN1 PE=1 SV=2	0	3.831	2	2	2	No	No	Yes	No	No	No	No	No	No	No	No	No	No	No	No	No	No	No	No	No	No	No	No	No
High	A0A9L0THY9	Pyruvate dehydrogenase E1 component subunit beta OS=Equus caballus OX=9796 GN=PDHB PE=1 SV=1	0	3.811	1	1	1	No	No	Yes	No	No	No	No	No	No	No	No	No	No	No	No	No	No	No	No	No	No	No	No	No
High	F6UP61	Semaphorin-4B OS=Equus caballus OX=9796 GN=SEMA4B PE=3 SV=2	0	3.771	1	1	1	No	No	No	No	No	No	Yes	No	No	No	No	No	No	No	No	No	No	No	No	No	No	No	No	No
High	A0A9L0TEK7	Sorting nexin-2 OS=Equus caballus OX=9796 GN=SNX2 PE=1 SV=1	0	3.771	1	1	1	No	No	Yes	No	No	No	No	No	No	No	No	No	No	No	No	No	No	No	No	No	No	No	No	No
High	A0A9L0RZK0	Acyl carrier protein OS=Equus caballus OX=9796 GN=NDUFAB1 PE=1 SV=1	0	3.767	1	2	1	No	No	Yes	No	No	No	No	No	No	No	No	No	No	No	No	No	No	No	No	No	No	No	No	No
High	A0A3Q2HHE3	Phospholipase A2 OS=Equus caballus OX=9796 GN=PLA2G4E PE=4 SV=2	0	3.766	2	2	2	No	No	Yes	No	No	No	No	No	No	No	No	No	No	No	No	No	No	No	No	No	No	No	No	No
High	Q5VI84	Angiogenin OS=Equus caballus OX=9796 GN=ANG PE=2 SV=1	0	3.759	1	1	1	No	No	No	No	No	No	No	No	No	No	Yes	No	No	No	No	No	No	No	No	No	No	No	No	No
High	A0A9L0TF64	Myosin light chain 11 OS=Equus caballus OX=9796 GN=MYL11 PE=1 SV=1	0	3.709	2	2	2	No	No	No	Yes	No	No	No	No	No	No	No	No	No	No	No	No	No	No	No	No	No	No	No	No
High	A0A9L0R8B3	Heat shock 70 kDa protein 4L OS=Equus caballus OX=9796 GN=HSPA4L PE=3 SV=1	0	3.702	2	2	1	No	No	Yes	No	No	No	No	No	No	No	No	No	No	No	No	No	No	No	No	No	No	No	No	No
High	A0A3Q2ICN9	Kinesin family member 13B OS=Equus caballus OX=9796 GN=KIF13B PE=1 SV=1	0	3.699	1	1	1	No	No	Yes	No	No	No	No	No	No	No	No	No	No	No	No	No	No	No	No	No	No	No	No	No
High	A0A3Q2I3N8	Cationic amino acid transporter C-terminal domain-containing protein OS=Equus caballus OX=9796 GN=LOC111774626 PE=4 SV=3	0	3.693	1	1	1	No	No	No	No	No	No	No	No	No	No	No	No	Yes	No	No	No	No	No	No	No	No	No	No	No
High	F6WIC5	Tax1-binding protein 3 OS=Equus caballus OX=9796 GN=TAX1BP3 PE=4 SV=4	0	3.693	1	1	1	No	No	Yes	No	No	No	No	No	No	No	No	No	No	No	No	No	No	No	No	No	No	No	No	No
High	A0A5F5PXT6	Signal transducer and activator of transcription OS=Equus caballus OX=9796 GN=STAT1 PE=1 SV=2	0	3.689	2	2	2	No	No	Yes	No	No	No	No	No	No	No	No	No	No	No	No	No	No	No	No	No	No	No	No	No
High	A0A9L0RBB4	Arachidonate--CoA ligase OS=Equus caballus OX=9796 GN=SLC27A4 PE=3 SV=1	0	3.683	1	1	1	No	No	Yes	No	No	No	No	No	No	No	No	No	No	No	No	No	No	No	No	No	No	No	No	No
High	A0A9L0TBL5	Protein S100-A10 OS=Equus caballus OX=9796 GN=S100A10 PE=1 SV=1	0	3.658	1	3	1	No	No	Yes	No	No	No	No	No	No	No	No	No	No	No	No	No	No	No	No	No	No	No	No	No
High	F6XC16	Synaptic vesicle membrane protein VAT-1 homolog OS=Equus caballus OX=9796 GN=VAT1 PE=1 SV=3	0	3.644	1	1	1	No	No	Yes	No	No	No	No	No	No	No	No	No	No	No	No	No	No	No	No	No	No	No	No	No
High	F7CE11	Rho guanine nucleotide exchange factor 10-like protein OS=Equus caballus OX=9796 GN=ARHGEF10L PE=4 SV=3	0	3.64	1	1	1	No	No	Yes	No	No	No	No	No	No	No	No	No	No	No	No	No	No	No	No	No	No	No	No	No
High	A0A9L0R2V0	Large proline-rich protein BAG6 OS=Equus caballus OX=9796 GN=BAG6 PE=4 SV=1	0	3.636	1	1	1	No	No	Yes	No	No	No	No	No	No	No	No	No	No	No	No	No	No	No	No	No	No	No	No	No
High	A0A9L0RH73	Insulin-like growth factor-binding protein 3 OS=Equus caballus OX=9796 GN=IGFBP3 PE=4 SV=1	0	3.634	2	2	2	No	No	No	No	No	No	Yes	No	No	No	No	No	No	No	No	No	No	No	No	No	No	No	No	No
High	A0A3Q2I0L2	Actin cross-linking family 7 OS=Equus caballus OX=9796 GN=MACF1 PE=4 SV=1	0	3.51	3	3	2	No	No	Yes	No	No	No	No	No	No	No	No	No	No	No	No	No	No	No	No	No	No	No	No	No
High	F6TXU8	tissue kallikrein OS=Equus caballus OX=9796 GN=KLK9 PE=3 SV=3	0	3.501	2	3	2	No	No	Yes	No	No	No	No	No	No	No	No	No	No	No	No	No	No	No	No	No	No	No	No	No
High	F7DL64	Heterogeneous nuclear ribonucleoprotein A/B OS=Equus caballus OX=9796 GN=HNRNPAB PE=1 SV=2	0	3.484	2	2	2	No	No	Yes	No	No	No	No	No	No	No	No	No	No	No	No	No	No	No	No	No	No	No	No	No
High	A0A9L0RSF5	Endoplasmic reticulum resident protein 29 OS=Equus caballus OX=9796 GN=ERP29 PE=1 SV=1	0	3.48	2	2	2	No	No	Yes	No	No	No	No	No	No	No	No	No	No	No	No	No	No	No	No	No	No	No	No	No
High	A0A9L0RDI7	La ribonucleoprotein OS=Equus caballus OX=9796 GN=SSB PE=1 SV=1	0	3.473	1	1	1	No	No	Yes	No	No	No	No	No	No	No	No	No	No	No	No	No	No	No	No	No	No	No	No	No
High	F6YZJ4	Heat shock 70 kDa protein 4 OS=Equus caballus OX=9796 GN=HSPA4 PE=1 SV=2	0	3.452	2	2	1	No	No	Yes	No	No	No	No	No	No	No	No	No	No	No	No	No	No	No	No	No	No	No	No	No
High	A0A9L0RPN6	Large ribosomal subunit protein eL28 OS=Equus caballus OX=9796 GN=RPL28 PE=1 SV=1	0	3.4	1	1	1	No	No	Yes	No	No	No	No	No	No	No	No	No	No	No	No	No	No	No	No	No	No	No	No	No
High	F6U3F1	Dihydrolipoyl dehydrogenase OS=Equus caballus OX=9796 GN=DLD PE=1 SV=1	0	3.395	1	3	1	No	No	Yes	No	No	No	No	No	No	No	No	No	No	No	No	No	No	No	No	No	No	No	No	No
High	A0A9L0RDT1	Delta-aminolevulinic acid dehydratase OS=Equus caballus OX=9796 GN=ALAD PE=1 SV=1	0	3.37	1	1	1	No	No	Yes	No	No	No	No	No	No	No	No	No	No	No	No	No	No	No	No	No	No	No	No	No
High	A0A9L0RMV1	Dolichyl-diphosphooligosaccharide--protein glycosyltransferase subunit DAD1 OS=Equus caballus OX=9796 GN=DAD1 PE=3 SV=1	0	3.355	1	1	1	No	No	Yes	No	No	No	No	No	No	No	No	No	No	No	No	No	No	No	No	No	No	No	No	No
High	A0A9L0SZX2	RNA-binding protein 14 OS=Equus caballus OX=9796 GN=RBM14 PE=4 SV=1	0	3.348	2	2	2	No	No	Yes	No	No	No	No	No	No	No	No	No	No	No	No	No	No	No	No	No	No	No	No	No
High	A0A5F5PLI4	N(4)-(Beta-N-acetylglucosaminyl)-L-asparaginase OS=Equus caballus OX=9796 GN=AGA PE=3 SV=1	0	3.336	1	2	1	No	No	Yes	No	No	No	No	No	No	No	No	No	No	No	No	No	No	No	No	No	No	No	No	No
High	A0A5F5PNA8	Glutathione S-transferase omega OS=Equus caballus OX=9796 GN=GSTO1 PE=1 SV=2	0	3.294	1	1	1	No	No	Yes	No	No	No	No	No	No	No	No	No	No	No	No	No	No	No	No	No	No	No	No	No
High	A0A9L0S5G7	Nardilysin OS=Equus caballus OX=9796 GN=NRDC PE=3 SV=1	0	3.291	2	2	2	No	No	Yes	No	No	No	No	No	No	No	No	No	No	No	No	No	No	No	No	No	No	No	No	No
High	A0A9L0SKF4	Hypoxia up-regulated protein 1 OS=Equus caballus OX=9796 GN=HYOU1 PE=1 SV=1	0	3.287	2	2	2	No	No	Yes	No	No	No	No	No	No	No	No	No	No	No	No	No	No	No	No	No	No	No	No	No
High	F6YDK2	G1 to S phase transition 1 OS=Equus caballus OX=9796 GN=GSPT1 PE=1 SV=3	0	3.287	2	2	2	No	No	Yes	No	No	No	No	No	No	No	No	No	No	No	No	No	No	No	No	No	No	No	No	No
High	A0A9L0RBM9	Tumor protein D52 OS=Equus caballus OX=9796 GN=LOC111767503 PE=3 SV=1	0	3.282	1	1	1	No	No	Yes	No	No	No	No	No	No	No	No	No	No	No	No	No	No	No	No	No	No	No	No	No
High	F6UBF6	Non-POU domain-containing octamer-binding protein OS=Equus caballus OX=9796 GN=NONO PE=4 SV=2	0	3.275	1	1	1	No	No	Yes	No	No	No	No	No	No	No	No	No	No	No	No	No	No	No	No	No	No	No	No	No
High	A0A9L0T441	Lipocalin/cytosolic fatty-acid binding domain-containing protein OS=Equus caballus OX=9796 GN=LOC106781327 PE=3 SV=1	0	3.264	1	1	1	No	No	No	No	No	No	No	No	No	No	No	No	No	No	No	No	No	Yes	No	No	No	No	No	No
High	F7BUE6	Guided entry of tail-anchored proteins factor 3, ATPase OS=Equus caballus OX=9796 GN=GET3 PE=1 SV=2	0	3.262	1	1	1	No	No	Yes	No	No	No	No	No	No	No	No	No	No	No	No	No	No	No	No	No	No	No	No	No
High	A0A9L0TRT8	Uridylate-specific endoribonuclease OS=Equus caballus OX=9796 GN=ENDOU PE=3 SV=1	0	3.246	1	1	1	No	No	Yes	No	No	No	No	No	No	No	No	No	No	No	No	No	No	No	No	No	No	No	No	No
High	A0A5F5Q1X2	gamma-glutamylcyclotransferase OS=Equus caballus OX=9796 GN=GGCT PE=4 SV=1	0	3.205	1	2	1	No	No	Yes	No	No	No	No	No	No	No	No	No	No	No	No	No	No	No	No	No	No	No	No	No
High	F7C3F9	Hemicentin 2 OS=Equus caballus OX=9796 GN=HMCN2 PE=4 SV=4	0	3.197	1	1	1	Yes	No	No	No	No	No	No	No	No	No	No	No	No	No	No	No	No	No	No	No	No	No	No	No
High	F7DUZ6	Signal peptidase complex subunit 3 OS=Equus caballus OX=9796 GN=SPCS3 PE=3 SV=2	0	3.178	1	1	1	No	No	Yes	No	No	No	No	No	No	No	No	No	No	No	No	No	No	No	No	No	No	No	No	No
High	F7A8M7	Very-long-chain enoyl-CoA reductase OS=Equus caballus OX=9796 GN=TECR PE=1 SV=3	0	3.175	2	2	2	No	No	Yes	No	No	No	No	No	No	No	No	No	No	No	No	No	No	No	No	No	No	No	No	No
High	A0A9L0S897	Serine/arginine-rich splicing factor 7 OS=Equus caballus OX=9796 GN=SRSF7 PE=1 SV=1	0	3.171	2	2	1	No	No	Yes	No	No	No	No	No	No	No	No	No	No	No	No	No	No	No	No	No	No	No	No	No
High	F6Z521	Coatomer subunit gamma OS=Equus caballus OX=9796 GN=COPG2 PE=3 SV=4	0	3.166	1	2	1	No	No	Yes	No	No	No	No	No	No	No	No	No	No	No	No	No	No	No	No	No	No	No	No	No
High	F7BLU1	40S ribosomal protein S15a OS=Equus caballus OX=9796 GN=RPS15A PE=3 SV=2	0	3.149	2	2	2	No	No	Yes	No	No	No	No	No	No	No	No	No	No	No	No	No	No	No	No	No	No	No	No	No
High	A0A9L0RAM1	1-acylglycerol-3-phosphate O-acyltransferase ABHD5 OS=Equus caballus OX=9796 GN=ABHD5 PE=3 SV=1	0	3.143	1	2	1	No	No	Yes	No	No	No	No	No	No	No	No	No	No	No	No	No	No	No	No	No	No	No	No	No
High	A0A9L0TG06	Ubiquitin conjugating enzyme E2 D2 OS=Equus caballus OX=9796 GN=UBE2D2 PE=3 SV=1	0	3.142	1	1	1	No	No	Yes	No	No	No	No	No	No	No	No	No	No	No	No	No	No	No	No	No	No	No	No	No
High	F7D642	Ubiquitin-like protein OS=Equus caballus OX=9796 GN=UBL3 PE=4 SV=2	0	3.115	1	1	1	No	No	Yes	No	No	No	No	No	No	No	No	No	No	No	No	No	No	No	No	No	No	No	No	No
High	A0A9L0R1P2	Rho GTPase activating protein 1 OS=Equus caballus OX=9796 GN=ARHGAP1 PE=1 SV=1	0	3.1	2	2	2	No	No	Yes	No	No	No	No	No	No	No	No	No	No	No	No	No	No	No	No	No	No	No	No	No
High	A0A9L0TBL4	Transmembrane protein 205 OS=Equus caballus OX=9796 GN=TMEM205 PE=1 SV=1	0	3.091	1	1	1	No	No	Yes	No	No	No	No	No	No	No	No	No	No	No	No	No	No	No	No	No	No	No	No	No
High	A0A5F5PJF4	Ragulator complex protein LAMTOR1 OS=Equus caballus OX=9796 GN=LAMTOR1 PE=3 SV=1	0	3.069	1	1	1	No	No	Yes	No	No	No	No	No	No	No	No	No	No	No	No	No	No	No	No	No	No	No	No	No
High	A0A9L0S4C8	N-acetylglucosamine-6-phosphate deacetylase OS=Equus caballus OX=9796 GN=AMDHD2 PE=3 SV=1	0	3.066	1	1	1	No	No	No	No	No	No	No	No	No	No	No	No	No	No	No	No	No	No	No	No	Yes	No	No	No
High	A0A9L0R120	Cytochrome P450 family 4 subfamily F member 22 OS=Equus caballus OX=9796 GN=CYP4F22 PE=3 SV=1	0	3.062	1	1	1	No	No	Yes	No	No	No	No	No	No	No	No	No	No	No	No	No	No	No	No	No	No	No	No	No
High	F7AA69	RNA-binding protein RO60 OS=Equus caballus OX=9796 GN=RO60 PE=3 SV=1	0	3.036	1	1	1	No	No	Yes	No	No	No	No	No	No	No	No	No	No	No	No	No	No	No	No	No	No	No	No	No
High	F6YIK2	Large ribosomal subunit protein uL6 OS=Equus caballus OX=9796 GN=RPL9 PE=1 SV=1	0	3.031	2	2	2	No	No	Yes	No	No	No	No	No	No	No	No	No	No	No	No	No	No	No	No	No	No	No	No	No
High	A0A9L0SGY7	Toll interacting protein OS=Equus caballus OX=9796 GN=TOLLIP PE=4 SV=1	0	3.028	1	2	1	No	No	Yes	No	No	No	No	No	No	No	No	No	No	No	No	No	No	No	No	No	No	No	No	No
High	A0A9L0TBI7	B-cell antigen receptor complex-associated protein beta chain OS=Equus caballus OX=9796 GN=CD79B PE=4 SV=1	0	3.025	1	1	1	No	No	No	No	No	No	No	No	No	No	No	No	Yes	No	No	No	No	No	No	No	No	No	No	No
High	A0A5F5PI93	Twinfilin-1 OS=Equus caballus OX=9796 GN=TWF1 PE=1 SV=2	0	3.009	2	2	1	No	No	Yes	No	No	No	No	No	No	No	No	No	No	No	No	No	No	No	No	No	No	No	No	No
High	F7CPZ3	Beta-catenin-interacting protein 1 OS=Equus caballus OX=9796 GN=CLSTN1 PE=3 SV=3	0	3.007	1	1	1	No	No	Yes	No	No	No	No	No	No	No	No	No	No	No	No	No	No	No	No	No	No	No	No	No
High	A0A9L0TJJ4	exo-alpha-sialidase OS=Equus caballus OX=9796 GN=NEU2 PE=3 SV=1	0	2.989	1	2	1	No	No	Yes	No	No	No	No	No	No	No	No	No	No	No	No	No	No	No	No	No	No	No	No	No
High	A0A3Q2I375	UTP--glucose-1-phosphate uridylyltransferase OS=Equus caballus OX=9796 GN=UGP2 PE=1 SV=1	0	2.989	1	2	1	No	No	Yes	No	No	No	No	No	No	No	No	No	No	No	No	No	No	No	No	No	No	No	No	No
High	F6S4B7	UBX domain-containing protein 1 OS=Equus caballus OX=9796 GN=UBXN1 PE=4 SV=2	0.00061	2.969	1	1	1	No	No	Yes	No	No	No	No	No	No	No	No	No	No	No	No	No	No	No	No	No	No	No	No	No
High	F6TYY3	RING-type E3 ubiquitin transferase OS=Equus caballus OX=9796 GN=TRIM25 PE=4 SV=2	0.00061	2.951	1	1	1	No	No	Yes	No	No	No	No	No	No	No	No	No	No	No	No	No	No	No	No	No	No	No	No	No
High	F7D6P8	Ribosome-binding protein 1 OS=Equus caballus OX=9796 GN=RRBP1 PE=1 SV=3	0.00061	2.947	1	1	1	No	No	Yes	No	No	No	No	No	No	No	No	No	No	No	No	No	No	No	No	No	No	No	No	No
High	F6TL52	Nucleoside-diphosphate kinase OS=Equus caballus OX=9796 PE=1 SV=4	0.00061	2.945	2	2	2	No	No	Yes	No	No	No	No	No	No	No	No	No	No	No	No	No	No	No	No	No	No	No	No	No
High	A0A9L0RZY7	Phospholipid scramblase 3 OS=Equus caballus OX=9796 GN=PLSCR3 PE=3 SV=1	0.00061	2.927	1	1	1	No	No	No	No	No	No	No	No	No	No	No	No	No	No	Yes	No	No	No	No	No	No	No	No	No
High	A0A9L0SC92	Protein PRRC1 OS=Equus caballus OX=9796 GN=PRRC1 PE=3 SV=1	0.00061	2.919	1	1	1	No	No	No	No	No	No	No	No	No	No	No	No	No	No	No	No	No	No	No	No	No	No	No	Yes
High	F7BCY9	Protein kinase C and casein kinase substrate in neurons protein 1 OS=Equus caballus OX=9796 GN=PACSIN1 PE=3 SV=2	0.0006	2.9	1	1	1	No	No	No	No	No	No	No	No	No	No	No	No	No	No	No	No	No	No	Yes	No	No	No	No	No
High	A0A3Q2GWW8	Carbonyl reductase 3 OS=Equus caballus OX=9796 PE=3 SV=3	0.0006	2.894	2	2	1	No	No	Yes	No	No	No	No	No	No	No	No	No	No	No	No	No	No	No	No	No	No	No	No	No
High	A0A9L0T7P4	Protein kish OS=Equus caballus OX=9796 GN=TMEM167A PE=3 SV=1	0.0006	2.847	1	3	1	No	No	Yes	No	No	No	No	No	No	No	No	No	No	No	No	No	No	No	No	No	No	No	No	No
High	F6TCZ6	Trifunctional enzyme subunit beta, mitochondrial OS=Equus caballus OX=9796 GN=HADHB PE=1 SV=2	0.0006	2.829	1	1	1	No	No	Yes	No	No	No	No	No	No	No	No	No	No	No	No	No	No	No	No	No	No	No	No	No
High	A0A3Q2HBM3	Tenascin-N OS=Equus caballus OX=9796 GN=TNN PE=3 SV=3	0.0006	2.822	1	1	1	Yes	No	No	No	No	No	No	No	No	No	No	No	No	No	No	No	No	No	No	No	No	No	No	No
High	F6VZG9	Kelch-like ECH-associated protein 1 OS=Equus caballus OX=9796 GN=KEAP1 PE=3 SV=2	0.0006	2.806	1	1	1	No	No	Yes	No	No	No	No	No	No	No	No	No	No	No	No	No	No	No	No	No	No	No	No	No
High	A0A9L0RXM9	Exosome complex exonuclease RRP44 OS=Equus caballus OX=9796 GN=DIS3 PE=3 SV=1	0.0006	2.799	1	1	1	No	No	Yes	No	No	No	No	No	No	No	No	No	No	No	No	No	No	No	No	No	No	No	No	No
High	A0A3Q2L7S7	Eukaryotic translation initiation factor 3 subunit K OS=Equus caballus OX=9796 GN=EIF3K PE=3 SV=1	0.0006	2.79	1	1	1	No	No	Yes	No	No	No	No	No	No	No	No	No	No	No	No	No	No	No	No	No	No	No	No	No
High	F6YYC5	Ubiquitin specific peptidase 35 OS=Equus caballus OX=9796 GN=USP35 PE=4 SV=2	0.0006	2.788	1	1	1	No	No	No	No	No	No	No	No	No	No	No	No	No	No	No	Yes	No	No	No	No	No	No	No	No
High	A0A9L0R5V9	Basic leucine zipper and W2 domains 1 OS=Equus caballus OX=9796 GN=BZW1 PE=1 SV=1	0.0006	2.783	2	2	2	No	No	Yes	No	No	No	No	No	No	No	No	No	No	No	No	No	No	No	No	No	No	No	No	No
High	A0A9L0R2V1	Cleavage and polyadenylation specificity factor subunit 5 OS=Equus caballus OX=9796 GN=NUDT21 PE=3 SV=1	0.0006	2.775	1	1	1	No	No	Yes	No	No	No	No	No	No	No	No	No	No	No	No	No	No	No	No	No	No	No	No	No
High	A0A5F5Q434	Arylsulfatase F OS=Equus caballus OX=9796 GN=ARSF PE=3 SV=2	0.0006	2.774	1	1	1	No	No	Yes	No	No	No	No	No	No	No	No	No	No	No	No	No	No	No	No	No	No	No	No	No
High	O77691	Protein S100-A6 OS=Equus caballus OX=9796 GN=S100A6 PE=3 SV=1	0.0006	2.774	1	1	1	No	No	No	No	No	No	No	No	No	No	No	No	No	No	No	No	No	No	Yes	No	No	No	No	No
High	A0A9L0TA28	ATP-binding cassette sub-family F member 1 OS=Equus caballus OX=9796 GN=ABCF1 PE=4 SV=1	0.00059	2.764	1	1	1	No	No	Yes	No	No	No	No	No	No	No	No	No	No	No	No	No	No	No	No	No	No	No	No	No
High	A0A5F5PJ04	Activated RNA polymerase II transcriptional coactivator p15 OS=Equus caballus OX=9796 GN=SUB1 PE=3 SV=2	0.00059	2.76	1	1	1	No	No	Yes	No	No	No	No	No	No	No	No	No	No	No	No	No	No	No	No	No	No	No	No	No
High	A0A9L0RWG4	DNA-(apurinic or apyrimidinic site) endonuclease OS=Equus caballus OX=9796 GN=APEX1 PE=1 SV=1	0.00059	2.757	1	1	1	No	No	Yes	No	No	No	No	No	No	No	No	No	No	No	No	No	No	No	No	No	No	No	No	No
High	A0A3Q2H6V0	Vesicle-associated membrane protein-associated protein A OS=Equus caballus OX=9796 GN=VAPA PE=1 SV=2	0.00059	2.755	1	1	1	No	No	Yes	No	No	No	No	No	No	No	No	No	No	No	No	No	No	No	No	No	No	No	No	No
High	A0A9L0S8G4	Gamma-aminobutyric acid receptor-associated protein-like 2 OS=Equus caballus OX=9796 GN=GABARAPL2 PE=3 SV=1	0.00059	2.752	1	1	1	No	No	Yes	No	No	No	No	No	No	No	No	No	No	No	No	No	No	No	No	No	No	No	No	No
High	F6W1A9	Importin subunit alpha OS=Equus caballus OX=9796 GN=KPNA3 PE=3 SV=4	0.00059	2.747	1	1	1	No	No	Yes	No	No	No	No	No	No	No	No	No	No	No	No	No	No	No	No	No	No	No	No	No
High	F6X277	RuvB-like helicase OS=Equus caballus OX=9796 GN=RUVBL2 PE=3 SV=3	0.00059	2.735	2	2	2	No	No	Yes	No	No	No	No	No	No	No	No	No	No	No	No	No	No	No	No	No	No	No	No	No
High	A0A3Q2KXP6	Oligoribonuclease, mitochondrial OS=Equus caballus OX=9796 GN=REXO2 PE=3 SV=2	0.00059	2.734	2	2	2	No	No	Yes	No	No	No	No	No	No	No	No	No	No	No	No	No	No	No	No	No	No	No	No	No
High	A0A3Q2IB78	Epsin 2 OS=Equus caballus OX=9796 GN=EPN2 PE=3 SV=2	0.00059	2.718	1	1	1	No	No	Yes	No	No	No	No	No	No	No	No	No	No	No	No	No	No	No	No	No	No	No	No	No
High	A0A5F5PHI0	Heparanase OS=Equus caballus OX=9796 GN=HPSE PE=3 SV=1	0.00059	2.668	1	1	1	No	No	Yes	No	No	No	No	No	No	No	No	No	No	No	No	No	No	No	No	No	No	No	No	No
High	A0A9L0S799	Splicing factor U2AF subunit OS=Equus caballus OX=9796 GN=U2AF2 PE=1 SV=1	0.00059	2.663	2	2	2	No	No	Yes	No	No	No	No	No	No	No	No	No	No	No	No	No	No	No	No	No	No	No	No	No
High	A0A9L0TVP2	Proteasome activator complex subunit 3 OS=Equus caballus OX=9796 PE=3 SV=1	0.00059	2.66	1	1	1	No	No	Yes	No	No	No	No	No	No	No	No	No	No	No	No	No	No	No	No	No	No	No	No	No
High	F6RHR3	Oxysterol-binding protein OS=Equus caballus OX=9796 GN=OSBPL2 PE=3 SV=2	0.00059	2.659	1	1	1	No	No	Yes	No	No	No	No	No	No	No	No	No	No	No	No	No	No	No	No	No	No	No	No	No
High	A0A9L0SAP2	Protein Niban 2 OS=Equus caballus OX=9796 GN=NIBAN2 PE=3 SV=1	0.00058	2.642	1	2	1	No	No	Yes	No	No	No	No	No	No	No	No	No	No	No	No	No	No	No	No	No	No	No	No	No
High	A0A5F5PEA2	Eukaryotic translation initiation factor 2 subunit 2 OS=Equus caballus OX=9796 GN=LOC111772161 PE=3 SV=1	0.00058	2.609	1	1	1	No	No	Yes	No	No	No	No	No	No	No	No	No	No	No	No	No	No	No	No	No	No	No	No	No
High	A0A9L0RTS0	Guanine deaminase OS=Equus caballus OX=9796 GN=GDA PE=1 SV=1	0.00058	2.602	1	1	1	No	No	Yes	No	No	No	No	No	No	No	No	No	No	No	No	No	No	No	No	No	No	No	No	No
High	F6X3K0	Nucleolin OS=Equus caballus OX=9796 GN=NCL PE=1 SV=3	0.00058	2.6	2	2	2	No	No	Yes	No	No	No	No	No	No	No	No	No	No	No	No	No	No	No	No	No	No	No	No	No
High	A0A3Q2HMD9	DnaJ homolog subfamily C member 7 OS=Equus caballus OX=9796 GN=DNAJC7 PE=4 SV=3	0.00058	2.587	1	1	1	No	No	Yes	No	No	No	No	No	No	No	No	No	No	No	No	No	No	No	No	No	No	No	No	No
High	A0A9L0RS75	Lipocalin/cytosolic fatty-acid binding domain-containing protein OS=Equus caballus OX=9796 GN=LOC100050034 PE=1 SV=1	0.00058	2.576	1	1	1	No	No	Yes	No	No	No	No	No	No	No	No	No	No	No	No	No	No	No	No	No	No	No	No	No
High	A0A3Q2HW36	Ig-like domain-containing protein OS=Equus caballus OX=9796 PE=4 SV=2	0.00058	2.562	2	7	1	No	No	No	No	No	No	No	No	No	No	No	No	Yes	No	No	No	No	No	No	No	No	No	No	No
High	A0A3Q2I5N9	Heterogeneous nuclear ribonucleoprotein A0 OS=Equus caballus OX=9796 GN=HNRNPA0 PE=4 SV=1	0.00058	2.557	2	5	1	No	No	Yes	No	No	No	No	No	No	No	No	No	No	No	No	No	No	No	No	No	No	No	No	No
High	A0A5K1VP18	Large ribosomal subunit protein uL18 OS=Equus caballus OX=9796 GN=RPL5 PE=1 SV=1	0.00058	2.553	2	3	2	No	No	Yes	No	No	No	No	No	No	No	No	No	No	No	No	No	No	No	No	No	No	No	No	No
High	A0A9L0S1U8	V-type proton ATPase subunit D OS=Equus caballus OX=9796 GN=ATP6V1D PE=3 SV=1	0.00058	2.543	1	1	1	No	No	Yes	No	No	No	No	No	No	No	No	No	No	No	No	No	No	No	No	No	No	No	No	No
High	F6Q4C1	Potassium channel tetramerization domain containing 4 OS=Equus caballus OX=9796 GN=KCTD4 PE=4 SV=3	0.00058	2.537	1	1	1	No	No	Yes	No	No	No	No	No	No	No	No	No	No	No	No	No	No	No	No	No	No	No	No	No
High	F6S8T9	Erlin-2 OS=Equus caballus OX=9796 GN=ERLIN2 PE=1 SV=3	0.00058	2.536	1	1	1	No	No	Yes	No	No	No	No	No	No	No	No	No	No	No	No	No	No	No	No	No	No	No	No	No
High	F6REL2	Endothelial differentiation-related factor 1 OS=Equus caballus OX=9796 GN=EDF1 PE=4 SV=3	0.00058	2.527	1	1	1	No	No	Yes	No	No	No	No	No	No	No	No	No	No	No	No	No	No	No	No	No	No	No	No	No
High	F7CVF5	Coronin OS=Equus caballus OX=9796 GN=CORO1B PE=1 SV=4	0.00058	2.525	1	1	1	No	No	No	No	No	No	No	No	No	No	No	No	No	No	No	No	No	No	Yes	No	No	No	No	No
High	F7CEE6	Dehydrogenase/reductase 9 OS=Equus caballus OX=9796 GN=DHRS9 PE=3 SV=3	0.00058	2.521	1	1	1	No	No	Yes	No	No	No	No	No	No	No	No	No	No	No	No	No	No	No	No	No	No	No	No	No
High	F6ZK72	Ig-like domain-containing protein OS=Equus caballus OX=9796 PE=1 SV=4	0.00057	2.513	1	1	1	No	No	No	No	No	No	Yes	No	No	No	No	No	No	No	No	No	No	No	No	No	No	No	No	No
High	F6VC79	Golgin subfamily A conserved domain-containing protein OS=Equus caballus OX=9796 GN=GOLGA2 PE=4 SV=3	0.00057	2.497	1	1	1	No	No	Yes	No	No	No	No	No	No	No	No	No	No	No	No	No	No	No	No	No	No	No	No	No
High	F6T1Z3	Importin-5 OS=Equus caballus OX=9796 GN=IPO5 PE=1 SV=3	0.00057	2.492	1	1	1	No	No	Yes	No	No	No	No	No	No	No	No	No	No	No	No	No	No	No	No	No	No	No	No	No
High	A0A5F5PZI1	Protein GOLM2 OS=Equus caballus OX=9796 GN=GOLM2 PE=3 SV=1	0.00057	2.487	1	1	1	No	No	No	No	No	No	No	No	No	No	No	No	No	No	No	No	No	No	No	No	Yes	No	No	No
High	F7C2V6	Interleukin-1 OS=Equus caballus OX=9796 GN=IL36RN PE=3 SV=3	0.00057	2.484	2	3	2	No	No	Yes	No	No	No	No	No	No	No	No	No	No	No	No	No	No	No	No	No	No	No	No	No
High	F6PL42	CLPTM1 regulator of GABA type A receptor forward trafficking OS=Equus caballus OX=9796 GN=CLPTM1 PE=3 SV=3	0.00057	2.476	1	1	1	No	No	Yes	No	No	No	No	No	No	No	No	No	No	No	No	No	No	No	No	No	No	No	No	No
High	A0A9L0RZ58	Sterol carrier protein 2 OS=Equus caballus OX=9796 GN=SCP2 PE=1 SV=1	0.00057	2.474	2	3	2	No	No	Yes	No	No	No	No	No	No	No	No	No	No	No	No	No	No	No	No	No	No	No	No	No
High	F7CDI5	N-alpha-acetyltransferase 15, NatA auxiliary subunit OS=Equus caballus OX=9796 GN=NAA15 PE=4 SV=2	0.00057	2.467	1	1	1	No	No	Yes	No	No	No	No	No	No	No	No	No	No	No	No	No	No	No	No	No	No	No	No	No
High	F7DWL0	DnaJ homolog subfamily A member 1 OS=Equus caballus OX=9796 GN=LOC100054696 PE=1 SV=2	0.00057	2.455	1	1	1	No	No	Yes	No	No	No	No	No	No	No	No	No	No	No	No	No	No	No	No	No	No	No	No	No
High	A0A5F5PSW5	Nuclear distribution protein nudE-like 1 OS=Equus caballus OX=9796 GN=NDEL1 PE=3 SV=2	0.00057	2.429	1	1	1	No	No	Yes	No	No	No	No	No	No	No	No	No	No	No	No	No	No	No	No	No	No	No	No	No
High	A0A3Q2GSE3	Sciellin OS=Equus caballus OX=9796 GN=SCEL PE=4 SV=3	0.00057	2.427	2	2	2	No	No	Yes	No	No	No	No	No	No	No	No	No	No	No	No	No	No	No	No	No	No	No	No	No
High	A0A3Q2HEK4	Early endosome antigen 1 OS=Equus caballus OX=9796 GN=EEA1 PE=1 SV=1	0.00057	2.419	1	1	1	No	No	Yes	No	No	No	No	No	No	No	No	No	No	No	No	No	No	No	No	No	No	No	No	No
High	A0A9L0S1K0	Sulfhydryl oxidase OS=Equus caballus OX=9796 GN=QSOX1 PE=3 SV=1	0.00057	2.412	2	2	2	No	No	Yes	No	No	No	No	No	No	No	No	No	No	No	No	No	No	No	No	No	No	No	No	No
High	A0A9L0RJJ0	Ribosomal protein S6 kinase OS=Equus caballus OX=9796 GN=RPS6KA3 PE=3 SV=1	0.00057	2.41	1	1	1	No	No	Yes	No	No	No	No	No	No	No	No	No	No	No	No	No	No	No	No	No	No	No	No	No
High	A0A9L0R4T1	Phenylalanine--tRNA ligase beta subunit OS=Equus caballus OX=9796 GN=FARSB PE=3 SV=1	0.00057	2.409	1	1	1	No	No	Yes	No	No	No	No	No	No	No	No	No	No	No	No	No	No	No	No	No	No	No	No	No
High	F6ZRU5	5'-3' exonuclease PLD3 OS=Equus caballus OX=9796 GN=PLD3 PE=3 SV=2	0.00057	2.405	1	2	1	No	No	Yes	No	No	No	No	No	No	No	No	No	No	No	No	No	No	No	No	No	No	No	No	No
High	A0A9L0RZN3	Uncharacterized protein OS=Equus caballus OX=9796 GN=LOC102150493 PE=3 SV=1	0.00056	2.38	1	1	1	No	No	No	No	No	No	No	No	No	No	No	No	No	No	No	No	No	Yes	No	No	No	No	No	No
High	A0A3Q2I803	PDZ and LIM domain 5 OS=Equus caballus OX=9796 GN=PDLIM5 PE=1 SV=2	0.00056	2.374	1	1	1	No	No	Yes	No	No	No	No	No	No	No	No	No	No	No	No	No	No	No	No	No	No	No	No	No
High	A0A9L0T9N2	Transmembrane emp24 domain-containing protein 7 OS=Equus caballus OX=9796 GN=TMED7 PE=3 SV=1	0.00056	2.351	1	1	1	No	No	Yes	No	No	No	No	No	No	No	No	No	No	No	No	No	No	No	No	No	No	No	No	No
High	F6YTK4	Leucine--tRNA ligase, cytoplasmic OS=Equus caballus OX=9796 GN=LARS1 PE=1 SV=3	0.00056	2.339	1	1	1	No	No	Yes	No	No	No	No	No	No	No	No	No	No	No	No	No	No	No	No	No	No	No	No	No
High	F7ACE5	C-X-C chemokine receptor type 2 OS=Equus caballus OX=9796 GN=CXCR2 PE=3 SV=4	0.00056	2.322	1	1	1	Yes	No	No	No	No	No	No	No	No	No	No	No	No	No	No	No	No	No	No	No	No	No	No	No
High	A0A5F5PWU1	Serine/threonine-protein phosphatase 2A activator OS=Equus caballus OX=9796 GN=PTPA PE=1 SV=2	0.00056	2.305	1	1	1	No	No	Yes	No	No	No	No	No	No	No	No	No	No	No	No	No	No	No	No	No	No	No	No	No
High	F6SSV0	Protein transport protein Sec31A OS=Equus caballus OX=9796 GN=SEC31A PE=1 SV=2	0.00056	2.293	2	2	2	No	No	Yes	No	No	No	No	No	No	No	No	No	No	No	No	No	No	No	No	No	No	No	No	No
High	A0A9L0RNT8	Platelet-activating factor acetylhydrolase IB subunit alpha2 OS=Equus caballus OX=9796 GN=PAFAH1B2 PE=3 SV=1	0.00056	2.293	1	1	1	No	No	Yes	No	No	No	No	No	No	No	No	No	No	No	No	No	No	No	No	No	No	No	No	No
High	F6QB25	NAD(P)H oxidase (H2O2-forming) OS=Equus caballus OX=9796 GN=DUOX2 PE=3 SV=4	0.00056	2.292	1	1	1	No	No	Yes	No	No	No	No	No	No	No	No	No	No	No	No	No	No	No	No	No	No	No	No	No
High	F6S0Q4	Programmed cell death 10 OS=Equus caballus OX=9796 GN=PDCD10 PE=3 SV=2	0.00056	2.29	1	1	1	No	No	Yes	No	No	No	No	No	No	No	No	No	No	No	No	No	No	No	No	No	No	No	No	No
High	F6XXH1	Vascular endothelial growth factor receptor 3 OS=Equus caballus OX=9796 GN=FLT4 PE=3 SV=3	0.00056	2.254	1	1	1	No	No	No	No	No	No	Yes	No	No	No	No	No	No	No	No	No	No	No	No	No	No	No	No	No
High	F7DS10	Chromosome 7 C11orf54 homolog OS=Equus caballus OX=9796 GN=C7H11orf54 PE=1 SV=2	0.00056	2.248	1	2	1	No	No	Yes	No	No	No	No	No	No	No	No	No	No	No	No	No	No	No	No	No	No	No	No	No
High	A0A9L0R116	Endophilin-A2 OS=Equus caballus OX=9796 GN=SH3GL1 PE=3 SV=1	0.00056	2.241	1	1	1	No	No	Yes	No	No	No	No	No	No	No	No	No	No	No	No	No	No	No	No	No	No	No	No	No
High	A0A9L0RDR1	Lectin, mannose binding 2 OS=Equus caballus OX=9796 GN=LMAN2 PE=1 SV=1	0.00056	2.233	1	1	1	No	No	Yes	No	No	No	No	No	No	No	No	No	No	No	No	No	No	No	No	No	No	No	No	No
High	A0A9L0TG41	UDP-glucose 6-dehydrogenase OS=Equus caballus OX=9796 GN=UGDH PE=1 SV=1	0.00055	2.231	1	1	1	No	No	Yes	No	No	No	No	No	No	No	No	No	No	No	No	No	No	No	No	No	No	No	No	No
High	F6V7P0	Ubiquitin associated protein 2 like OS=Equus caballus OX=9796 GN=UBAP2L PE=4 SV=3	0.00055	2.227	1	1	1	No	No	Yes	No	No	No	No	No	No	No	No	No	No	No	No	No	No	No	No	No	No	No	No	No
High	A0A3Q2ILE3	calcium/calmodulin-dependent protein kinase OS=Equus caballus OX=9796 GN=CAMK2G PE=3 SV=3	0.00055	2.209	1	1	1	No	No	No	No	No	No	No	No	No	Yes	No	No	No	No	No	No	No	No	No	No	No	No	No	No
High	H9GZW4	Ubiquitin recognition factor in ER-associated degradation protein 1 OS=Equus caballus OX=9796 GN=UFD1 PE=1 SV=1	0.00055	2.193	1	1	1	No	No	Yes	No	No	No	No	No	No	No	No	No	No	No	No	No	No	No	No	No	No	No	No	No
High	F6WLI6	ATP synthase peripheral stalk subunit OSCP, mitochondrial OS=Equus caballus OX=9796 GN=ATP5PO PE=1 SV=3	0.00055	2.175	1	1	1	No	No	Yes	No	No	No	No	No	No	No	No	No	No	No	No	No	No	No	No	No	No	No	No	No
High	A0A5F5Q2T7	Peptidoglycan recognition protein 1 OS=Equus caballus OX=9796 PE=3 SV=2	0.0011	2.156	1	1	1	No	No	No	No	No	No	No	No	No	No	No	No	No	No	No	No	No	No	Yes	No	No	No	No	No
High	A0A3Q2KVZ1	Neuroplastin OS=Equus caballus OX=9796 GN=NPTN PE=4 SV=2	0.0011	2.156	1	1	1	No	No	Yes	No	No	No	No	No	No	No	No	No	No	No	No	No	No	No	No	No	No	No	No	No
High	A0A9L0RNE7	Endophilin-B2 OS=Equus caballus OX=9796 GN=SH3GLB2 PE=3 SV=1	0.0011	2.155	1	1	1	No	No	Yes	No	No	No	No	No	No	No	No	No	No	No	No	No	No	No	No	No	No	No	No	No
High	F7CMI0	non-specific serine/threonine protein kinase OS=Equus caballus OX=9796 GN=CSNK1G1 PE=3 SV=3	0.0011	2.153	1	1	1	No	No	No	No	No	No	No	No	No	No	No	No	No	No	No	No	No	No	Yes	No	No	No	No	No
High	A0A3Q2HTL6	Unconventional myosin-XVIIIa OS=Equus caballus OX=9796 GN=MYO18A PE=3 SV=2	0.0011	2.147	2	2	2	No	No	Yes	No	No	No	No	No	No	No	No	No	No	No	No	No	No	No	No	No	No	No	No	No
High	A0A3Q2HX27	peptidylprolyl isomerase OS=Equus caballus OX=9796 GN=FKBP4 PE=1 SV=1	0.0011	2.141	1	1	1	No	No	Yes	No	No	No	No	No	No	No	No	No	No	No	No	No	No	No	No	No	No	No	No	No
High	A0A9L0T4W1	SERPINE1 mRNA binding protein 1 OS=Equus caballus OX=9796 GN=SERBP1 PE=1 SV=1	0.0011	2.135	2	2	2	No	No	Yes	No	No	No	No	No	No	No	No	No	No	No	No	No	No	No	No	No	No	No	No	No
High	F6ZH40	Tuftelin 1 OS=Equus caballus OX=9796 GN=TUFT1 PE=4 SV=2	0.0011	2.118	1	1	1	No	No	Yes	No	No	No	No	No	No	No	No	No	No	No	No	No	No	No	No	No	No	No	No	No
High	F6R241	Methionine aminopeptidase OS=Equus caballus OX=9796 GN=METAP1 PE=3 SV=2	0.0011	2.107	1	1	1	No	No	Yes	No	No	No	No	No	No	No	No	No	No	No	No	No	No	No	No	No	No	No	No	No
High	A0A9L0RY14	Hsp90 co-chaperone Cdc37 OS=Equus caballus OX=9796 GN=CDC37 PE=1 SV=1	0.0011	2.092	1	1	1	No	No	Yes	No	No	No	No	No	No	No	No	No	No	No	No	No	No	No	No	No	No	No	No	No
High	A0A3Q2I1L2	Transmembrane protein 43 OS=Equus caballus OX=9796 GN=TMEM43 PE=3 SV=3	0.00109	2.087	1	1	1	No	No	Yes	No	No	No	No	No	No	No	No	No	No	No	No	No	No	No	No	No	No	No	No	No
High	F7BYD1	ATP synthase subunit OS=Equus caballus OX=9796 PE=1 SV=2	0.00109	2.08	1	1	1	No	No	Yes	No	No	No	No	No	No	No	No	No	No	No	No	No	No	No	No	No	No	No	No	No
High	F7BZZ0	Heteroous nuclear ribonucleoprotein H3 OS=Equus caballus OX=9796 GN=HNRNPH3 PE=4 SV=2	0.00109	2.076	1	1	1	No	No	Yes	No	No	No	No	No	No	No	No	No	No	No	No	No	No	No	No	No	No	No	No	No
High	A0A9L0S684	Eukaryotic translation elongation factor 1 epsilon 1 OS=Equus caballus OX=9796 GN=EEF1E1 PE=1 SV=1	0.00109	2.06	1	1	1	No	No	Yes	No	No	No	No	No	No	No	No	No	No	No	No	No	No	No	No	No	No	No	No	No
High	F7C464	RNA uridylyltransferase OS=Equus caballus OX=9796 GN=TUT7 PE=3 SV=4	0.00109	2.059	1	1	1	No	No	Yes	No	No	No	No	No	No	No	No	No	No	No	No	No	No	No	No	No	No	No	No	No
High	A0A9L0TD65	Small nuclear ribonucleoprotein E OS=Equus caballus OX=9796 GN=SNRPE PE=3 SV=1	0.00109	2.04	1	2	1	No	No	Yes	No	No	No	No	No	No	No	No	No	No	No	No	No	No	No	No	No	No	No	No	No
High	F7C002	Phospholipase A2 OS=Equus caballus OX=9796 GN=PLA2G4D PE=4 SV=3	0.00109	2.034	1	1	1	No	No	Yes	No	No	No	No	No	No	No	No	No	No	No	No	No	No	No	No	No	No	No	No	No
High	A0A5F5PGC3	Adenosine kinase OS=Equus caballus OX=9796 GN=ADK PE=1 SV=1	0.00109	2.033	1	1	1	No	No	Yes	No	No	No	No	No	No	No	No	No	No	No	No	No	No	No	No	No	No	No	No	No
High	F6T9E4	Cysteine rich secretory protein LCCL domain containing 1 OS=Equus caballus OX=9796 GN=CRISPLD1 PE=4 SV=2	0.00109	2.024	1	1	1	No	No	No	No	No	No	No	No	No	No	No	No	No	No	No	No	No	No	No	No	Yes	No	No	No
High	A0A3Q2I1G9	COP9 signalosome complex subunit 4 OS=Equus caballus OX=9796 GN=COPS4 PE=1 SV=2	0.00109	1.98	1	1	1	No	No	No	No	No	No	No	No	No	No	No	No	No	No	No	No	No	No	No	No	Yes	No	No	No
High	F6YXZ8	Aspartate aminotransferase OS=Equus caballus OX=9796 GN=GOT2 PE=3 SV=2	0.00109	1.98	1	1	1	No	No	Yes	No	No	No	No	No	No	No	No	No	No	No	No	No	No	No	No	No	No	No	No	No
High	A0A9L0R1B8	non-specific serine/threonine protein kinase OS=Equus caballus OX=9796 GN=TRIO PE=3 SV=1	0.00108	1.961	1	1	1	No	No	No	No	No	No	No	No	No	No	No	No	No	No	No	No	No	No	No	No	Yes	No	No	No
High	F7BQQ6	Polysaccharide biosynthesis domain containing 1 OS=Equus caballus OX=9796 GN=PBDC1 PE=4 SV=3	0.00108	1.942	1	1	1	No	No	Yes	No	No	No	No	No	No	No	No	No	No	No	No	No	No	No	No	No	No	No	No	No
High	F6RM45	Ras homolog family member F, filopodia associated OS=Equus caballus OX=9796 GN=RHOF PE=3 SV=3	0.00108	1.932	1	1	1	No	No	No	No	No	No	No	No	No	No	No	No	Yes	No	No	No	No	No	No	No	No	No	No	No
High	F7CI38	Small nuclear ribonucleoprotein-associated protein OS=Equus caballus OX=9796 GN=SNRPN PE=3 SV=1	0.00108	1.931	2	2	2	No	No	Yes	No	No	No	No	No	No	No	No	No	No	No	No	No	No	No	No	No	No	No	No	No
High	A0A5F5PHU6	Transmembrane channel-like protein OS=Equus caballus OX=9796 GN=TMC6 PE=3 SV=2	0.00162	1.929	1	1	1	No	No	No	No	No	No	No	No	No	No	No	No	No	No	No	No	No	No	Yes	No	No	No	No	No
High	A0A9L0TQ11	Enhancer of rudimentary homolog OS=Equus caballus OX=9796 GN=ERH PE=1 SV=1	0.00162	1.914	1	1	1	No	No	Yes	No	No	No	No	No	No	No	No	No	No	No	No	No	No	No	No	No	No	No	No	No
High	F7BR99	Creatine kinase M-type OS=Equus caballus OX=9796 GN=CKM PE=1 SV=1	0.00162	1.91	1	2	1	No	No	No	No	No	No	No	No	No	No	No	No	No	No	No	No	No	No	No	No	No	No	No	Yes
High	F7BZ88	Myeloperoxidase OS=Equus caballus OX=9796 GN=MPO PE=1 SV=2	0.00162	1.901	2	2	2	No	No	No	No	No	No	No	No	No	No	No	No	No	No	No	No	No	No	Yes	No	No	No	No	No
High	A0A3Q2HJJ4	Beta-1,4-galactosyltransferase OS=Equus caballus OX=9796 GN=B4GALT1 PE=3 SV=1	0.00162	1.898	1	1	1	No	No	No	No	No	No	No	No	No	No	No	No	No	No	No	No	No	No	No	No	Yes	No	No	No
High	F6TG43	Signal peptidase complex catalytic subunit SEC11 OS=Equus caballus OX=9796 GN=SEC11A PE=3 SV=4	0.00161	1.889	1	1	1	No	No	Yes	No	No	No	No	No	No	No	No	No	No	No	No	No	No	No	No	No	No	No	No	No
High	F7C4U1	Chloride channel protein OS=Equus caballus OX=9796 GN=CLCN3 PE=3 SV=1	0.00161	1.881	1	1	1	No	No	No	No	No	No	No	No	No	No	No	No	Yes	No	No	No	No	No	No	No	No	No	No	No
High	F7AEN3	Dolichol-phosphate mannosyltransferase subunit 1 OS=Equus caballus OX=9796 GN=DPM1 PE=3 SV=2	0.00161	1.881	1	1	1	No	No	Yes	No	No	No	No	No	No	No	No	No	No	No	No	No	No	No	No	No	No	No	No	No
High	A0A9L0S8Y7	Chymotrypsin-like elastase family member 1 OS=Equus caballus OX=9796 GN=CELA1 PE=4 SV=1	0.00214	1.862	1	1	1	No	No	No	No	No	No	Yes	No	No	No	No	No	No	No	No	No	No	No	No	No	No	No	No	No
High	F6X8Y3	Guanine nucleotide-binding protein G(s) subunit alpha OS=Equus caballus OX=9796 GN=GNAS PE=3 SV=4	0.00214	1.861	1	1	1	No	No	No	No	No	No	No	No	No	No	No	No	Yes	No	No	No	No	No	No	No	No	No	No	No
High	A0A9L0RSB6	Large ribosomal subunit protein eL34 OS=Equus caballus OX=9796 GN=RPL34 PE=3 SV=1	0.00214	1.861	2	2	2	No	No	Yes	No	No	No	No	No	No	No	No	No	No	No	No	No	No	No	No	No	No	No	No	No
High	A0A9L0R7W8	ATPase H+ transporting V0 subunit d1 OS=Equus caballus OX=9796 GN=ATP6V0D1 PE=4 SV=1	0.00214	1.857	1	1	1	No	No	Yes	No	No	No	No	No	No	No	No	No	No	No	No	No	No	No	No	No	No	No	No	No
High	F6Z4G8	Aconitate hydratase, mitochondrial OS=Equus caballus OX=9796 GN=ACO2 PE=1 SV=4	0.00214	1.826	1	2	1	No	No	Yes	No	No	No	No	No	No	No	No	No	No	No	No	No	No	No	No	No	No	No	No	No
High	A0A9L0RWF2	FGF1 intracellular binding protein OS=Equus caballus OX=9796 GN=FIBP PE=4 SV=1	0.00267	1.81	1	1	1	No	No	No	No	No	No	No	No	No	No	No	No	No	No	No	No	No	No	Yes	No	No	No	No	No
High	A0A9L0T3R8	S-(hydroxymethyl)glutathione dehydrogenase OS=Equus caballus OX=9796 GN=ADH5 PE=3 SV=1	0.00267	1.81	1	1	1	No	No	Yes	No	No	No	No	No	No	No	No	No	No	No	No	No	No	No	No	No	No	No	No	No
High	A0A3Q2H8U1	E3 ubiquitin-protein ligase OS=Equus caballus OX=9796 GN=WWP1 PE=4 SV=2	0.00266	1.805	1	1	1	No	No	No	No	No	No	No	No	No	No	No	No	No	No	No	No	No	No	Yes	No	No	No	No	No
High	A0A9L0TAV2	Fumarate hydratase, mitochondrial OS=Equus caballus OX=9796 GN=FH PE=1 SV=1	0.00266	1.785	1	1	1	No	No	Yes	No	No	No	No	No	No	No	No	No	No	No	No	No	No	No	No	No	No	No	No	No
High	A0A3Q2HTZ7	CKLF like MARVEL transmembrane domain containing 6 OS=Equus caballus OX=9796 GN=CMTM6 PE=4 SV=3	0.00265	1.777	1	1	1	No	No	No	No	No	No	No	No	No	No	No	No	No	No	Yes	No	No	No	No	No	No	No	No	No
High	F6VV33	Microtubule associated protein 1A OS=Equus caballus OX=9796 GN=MAP1A PE=4 SV=2	0.00265	1.775	1	19	1	Yes	No	No	No	No	No	No	No	No	No	No	No	No	No	No	No	No	No	No	No	No	No	No	No
High	Q70GG6	Binder of sperm 1 OS=Equus caballus OX=9796 GN=sp-1 PE=2 SV=1	0.00265	1.774	1	1	1	No	No	No	No	No	Yes	No	No	No	No	No	No	No	No	No	No	No	No	No	No	No	No	No	No
High	F6YBL6	ferroxidase OS=Equus caballus OX=9796 GN=HEPHL1 PE=3 SV=2	0.00317	1.762	2	2	2	No	No	Yes	No	No	No	No	No	No	No	No	No	No	No	No	No	No	No	No	No	No	No	No	No
High	A0A3Q2HNY5	Sodium channel protein OS=Equus caballus OX=9796 GN=SCN8A PE=3 SV=3	0.00317	1.75	1	1	1	No	No	Yes	No	No	No	No	No	No	No	No	No	No	No	No	No	No	No	No	No	No	No	No	No
High	A0A3Q2HLW1	Proteasome activator complex subunit 4 OS=Equus caballus OX=9796 GN=PSME4 PE=3 SV=1	0.00317	1.739	2	2	2	No	No	Yes	No	No	No	No	No	No	No	No	No	No	No	No	No	No	No	No	No	No	No	No	No
High	F6QMX1	choline-phosphate cytidylyltransferase OS=Equus caballus OX=9796 GN=PCYT1A PE=3 SV=2	0.00369	1.719	1	1	1	No	No	Yes	No	No	No	No	No	No	No	No	No	No	No	No	No	No	No	No	No	No	No	No	No
High	A0A9L0SAU9	NLR family member X1 OS=Equus caballus OX=9796 GN=NLRX1 PE=3 SV=1	0.00369	1.713	1	1	1	No	No	Yes	No	No	No	No	No	No	No	No	No	No	No	No	No	No	No	No	No	No	No	No	No
High	A0A9L0S524	Dedicator of cytokinesis 10 OS=Equus caballus OX=9796 GN=DOCK10 PE=3 SV=1	0.00421	1.709	2	11	1	No	No	No	No	No	No	No	No	No	No	No	No	Yes	No	No	No	No	No	No	No	No	No	No	No
High	F7CFY5	S-adenosylmethionine synthase OS=Equus caballus OX=9796 GN=MAT2A PE=1 SV=2	0.00421	1.707	1	1	1	No	No	No	No	No	No	No	No	Yes	No	No	No	No	No	No	No	No	No	No	No	No	No	No	No
High	A0A9L0S254	Thioredoxin reductase 1, cytoplasmic OS=Equus caballus OX=9796 GN=TXNRD1 PE=1 SV=1	0.00472	1.697	1	1	1	No	No	Yes	No	No	No	No	No	No	No	No	No	No	No	No	No	No	No	No	No	No	No	No	No
High	A0A9L0R420	Glutaredoxin-3 OS=Equus caballus OX=9796 GN=GLRX3 PE=1 SV=1	0.00472	1.694	1	2	1	No	No	Yes	No	No	No	No	No	No	No	No	No	No	No	No	No	No	No	No	No	No	No	No	No
High	A0A9L0S6H6	NADPH--cytochrome P450 reductase OS=Equus caballus OX=9796 GN=POR PE=1 SV=1	0.00471	1.691	1	1	1	No	No	Yes	No	No	No	No	No	No	No	No	No	No	No	No	No	No	No	No	No	No	No	No	No
High	A0A5F5PL33	Lysine--tRNA ligase OS=Equus caballus OX=9796 GN=KARS1 PE=1 SV=1	0.00471	1.688	2	2	2	No	No	Yes	No	No	No	No	No	No	No	No	No	No	No	No	No	No	No	No	No	No	No	No	No
High	F7DBE9	Dynein light intermediate chain OS=Equus caballus OX=9796 GN=DYNC1LI1 PE=3 SV=2	0.00627	1.679	1	1	1	No	No	Yes	No	No	No	No	No	No	No	No	No	No	No	No	No	No	No	No	No	No	No	No	No
High	A0A3Q2HES6	Ubiquitin associated and SH3 domain containing B OS=Equus caballus OX=9796 GN=UBASH3B PE=4 SV=1	0.00627	1.671	1	1	1	No	No	No	No	No	No	No	No	No	No	No	No	Yes	No	No	No	No	No	No	No	No	No	No	No
High	A0A9L0RMT0	26S proteasome non-ATPase regulatory subunit 13 OS=Equus caballus OX=9796 GN=PSMD13 PE=1 SV=1	0.00626	1.665	1	1	1	No	No	Yes	No	No	No	No	No	No	No	No	No	No	No	No	No	No	No	No	No	No	No	No	No
High	A0A3Q2GWH4	Calcium-transporting ATPase OS=Equus caballus OX=9796 GN=ATP2A3 PE=3 SV=1	0.00625	1.661	1	1	1	No	No	No	No	No	No	No	No	No	No	No	No	No	No	No	Yes	No	No	No	No	No	No	No	No
High	F7CUQ0	CD3 gamma subunit of T-cell receptor complex OS=Equus caballus OX=9796 GN=CD3G PE=4 SV=4	0.00625	1.66	1	1	1	No	No	No	No	No	No	No	No	No	No	No	No	Yes	No	No	No	No	No	No	No	No	No	No	No
High	F6SYI2	Alpha-crystallin B chain OS=Equus caballus OX=9796 GN=CRYAB PE=1 SV=2	0.00625	1.655	1	1	1	No	No	Yes	No	No	No	No	No	No	No	No	No	No	No	No	No	No	No	No	No	No	No	No	No
High	A0A5F5PWS7	KH RNA binding domain containing, signal transduction associated 1 OS=Equus caballus OX=9796 GN=KHDRBS1 PE=1 SV=1	0.00624	1.645	1	1	1	No	No	Yes	No	No	No	No	No	No	No	No	No	No	No	No	No	No	No	No	No	No	No	No	No
High	A0A5F5PLT3	GMP reductase OS=Equus caballus OX=9796 GN=GMPR2 PE=3 SV=2	0.00624	1.644	1	1	1	No	No	No	No	No	No	No	No	No	No	No	No	No	No	No	No	No	No	No	No	Yes	No	No	No
High	A0A9L0S1Q6	Emerin OS=Equus caballus OX=9796 GN=EMD PE=4 SV=1	0.00623	1.63	1	1	1	No	No	Yes	No	No	No	No	No	No	No	No	No	No	No	No	No	No	No	No	No	No	No	No	No
High	F7C2J3	Cartilage intermediate layer protein OS=Equus caballus OX=9796 GN=CILP PE=1 SV=3	0.00623	1.63	1	1	1	No	No	No	No	No	No	No	No	No	No	No	No	No	No	No	No	No	No	Yes	No	No	No	No	No
High	A0A3Q2HIQ2	glycerol kinase OS=Equus caballus OX=9796 GN=GK PE=1 SV=2	0.00724	1.617	1	1	1	No	No	Yes	No	No	No	No	No	No	No	No	No	No	No	No	No	No	No	No	No	No	No	No	No
High	A0A9L0T6K3	Peroxiredoxin-5 OS=Equus caballus OX=9796 GN=PRDX5 PE=1 SV=1	0.00723	1.6	1	1	1	No	No	Yes	No	No	No	No	No	No	No	No	No	No	No	No	No	No	No	No	No	No	No	No	No
High	A0A9L0RUD6	BICD cargo adaptor 2 OS=Equus caballus OX=9796 GN=BICD2 PE=3 SV=1	0.00722	1.583	1	1	1	No	No	Yes	No	No	No	No	No	No	No	No	No	No	No	No	No	No	No	No	No	No	No	No	No
High	A0A5F5PL53	Protein 4.1 OS=Equus caballus OX=9796 GN=EPB41L3 PE=1 SV=2	0.00774	1.582	1	1	1	No	No	No	No	No	No	No	No	No	No	No	No	No	No	Yes	No	No	No	No	No	No	No	No	No
High	F7BK38	Laminin subunit beta 2 OS=Equus caballus OX=9796 GN=LAMB2 PE=1 SV=4	0.00773	1.576	1	1	1	No	No	No	No	No	No	No	No	No	No	No	No	No	No	Yes	No	No	No	No	No	No	No	No	No
High	A0A9L0QYB5	UPAR/Ly6 domain-containing protein OS=Equus caballus OX=9796 GN=LY6G6C PE=4 SV=1	0.00773	1.575	1	1	1	No	No	Yes	No	No	No	No	No	No	No	No	No	No	No	No	No	No	No	No	No	No	No	No	No
High	F6SIS4	Trafficking protein particle complex subunit OS=Equus caballus OX=9796 GN=TRAPPC3 PE=1 SV=3	0.00772	1.568	1	1	1	No	No	Yes	No	No	No	No	No	No	No	No	No	No	No	No	No	No	No	No	No	No	No	No	No
High	A0A9L0SWR6	10 kDa heat shock protein, mitochondrial OS=Equus caballus OX=9796 PE=1 SV=1	0.0077	1.557	1	1	1	No	No	Yes	No	No	No	No	No	No	No	No	No	No	No	No	No	No	No	No	No	No	No	No	No
High	A0A9L0SM79	Glia maturation factor OS=Equus caballus OX=9796 GN=GMFG PE=1 SV=1	0.0077	1.556	1	1	1	No	No	No	No	No	No	No	No	No	No	No	No	No	No	Yes	No	No	No	No	No	No	No	No	No
High	A0A3Q2GW51	Ribonuclease inhibitor OS=Equus caballus OX=9796 GN=RNH1 PE=1 SV=2	0.00769	1.541	1	2	1	No	No	Yes	No	No	No	No	No	No	No	No	No	No	No	No	No	No	No	No	No	No	No	No	No
High	A0A9L0TT57	Spermidine synthase OS=Equus caballus OX=9796 GN=SRM PE=3 SV=1	0.00768	1.532	1	2	1	No	No	Yes	No	No	No	No	No	No	No	No	No	No	No	No	No	No	No	No	No	No	No	No	No
High	A0A9L0SKQ3	NADH-cytochrome b5 reductase OS=Equus caballus OX=9796 GN=CYB5R3 PE=1 SV=1	0.00768	1.531	1	1	1	No	No	No	No	No	No	No	No	No	No	No	No	No	No	No	Yes	No	No	No	No	No	No	No	No
High	A0A9R1SI39	Galectin OS=Equus caballus OX=9796 GN=LGALS8 PE=4 SV=1	0.00768	1.523	1	1	1	No	No	Yes	No	No	No	No	No	No	No	No	No	No	No	No	No	No	No	No	No	No	No	No	No
High	F6VPL4	Omega-amidase NIT2 OS=Equus caballus OX=9796 GN=NIT2 PE=1 SV=3	0.00767	1.522	1	1	1	No	No	Yes	No	No	No	No	No	No	No	No	No	No	No	No	No	No	No	No	No	No	No	No	No
High	A0A9L0RZQ3	Protein CutA OS=Equus caballus OX=9796 GN=CUTA PE=1 SV=1	0.00767	1.516	1	2	1	No	No	No	No	No	No	Yes	No	No	No	No	No	No	No	No	No	No	No	No	No	No	No	No	No
High	A0A3Q2LSE5	V-type proton ATPase subunit a OS=Equus caballus OX=9796 GN=ATP6V0A1 PE=3 SV=3	0.00766	1.515	1	1	1	No	No	Yes	No	No	No	No	No	No	No	No	No	No	No	No	No	No	No	No	No	No	No	No	No
High	A0A3Q2I052	cAMP-dependent protein kinase OS=Equus caballus OX=9796 GN=PRKACB PE=3 SV=1	0.00766	1.507	1	1	1	No	No	No	No	No	No	No	No	No	No	No	No	Yes	No	No	No	No	No	No	No	No	No	No	No
High	A0A3Q2HFC4	Synaptobrevin homolog YKT6 OS=Equus caballus OX=9796 GN=YKT6 PE=3 SV=1	0.00765	1.504	1	1	1	No	No	Yes	No	No	No	No	No	No	No	No	No	No	No	No	No	No	No	No	No	No	No	No	No
High	A0A5F5PUT5	FYN-binding protein 1 OS=Equus caballus OX=9796 GN=FYB1 PE=4 SV=2	0.00763	1.497	1	1	1	No	No	No	No	No	No	No	No	No	No	No	No	No	No	No	No	No	No	Yes	No	No	No	No	No
High	A0A9L0R476	Translocon-associated protein subunit alpha OS=Equus caballus OX=9796 GN=SSR1 PE=3 SV=1	0.00812	1.475	1	2	1	No	No	Yes	No	No	No	No	No	No	No	No	No	No	No	No	No	No	No	No	No	No	No	No	No
High	F6ZRN7	Peptidase inhibitor 3 OS=Equus caballus OX=9796 GN=PI3 PE=4 SV=1	0.00811	1.463	1	1	1	No	No	Yes	No	No	No	No	No	No	No	No	No	No	No	No	No	No	No	No	No	No	No	No	No
High	A0A9L0SP93	Pleckstrin homology like domain family B member 3 OS=Equus caballus OX=9796 GN=PHLDB3 PE=4 SV=1	0.00811	1.46	1	1	1	No	No	Yes	No	No	No	No	No	No	No	No	No	No	No	No	No	No	No	No	No	No	No	No	No
High	A0A3Q2I8R9	Transmembrane protein 40 OS=Equus caballus OX=9796 GN=TMEM40 PE=4 SV=2	0.0081	1.457	1	1	1	No	No	Yes	No	No	No	No	No	No	No	No	No	No	No	No	No	No	No	No	No	No	No	No	No
High	A0A9L0SQF7	Unc-13 homolog B OS=Equus caballus OX=9796 GN=UNC13B PE=4 SV=1	0.0081	1.457	1	1	1	No	No	No	No	No	No	No	No	No	No	No	No	No	No	No	No	No	No	No	No	Yes	No	No	No
High	A0A9L0SCE4	Vacuolar protein sorting-associated protein 16 homolog OS=Equus caballus OX=9796 GN=VPS16 PE=3 SV=1	0.00809	1.457	1	1	1	No	No	Yes	No	No	No	No	No	No	No	No	No	No	No	No	No	No	No	No	No	No	No	No	No
High	A0A9L0S1D6	Phospholipase B-like OS=Equus caballus OX=9796 GN=PLBD1 PE=3 SV=1	0.00809	1.456	1	1	1	No	No	Yes	No	No	No	No	No	No	No	No	No	No	No	No	No	No	No	No	No	No	No	No	No
High	F7AG92	ADP-ribosylhydrolase ARH3 OS=Equus caballus OX=9796 GN=ADPRS PE=3 SV=2	0.00808	1.454	1	1	1	No	No	No	No	No	No	No	No	No	No	No	No	No	Yes	No	No	No	No	No	No	No	No	No	No
High	A0A3Q2GTM2	Nucleolar protein 58 OS=Equus caballus OX=9796 GN=NOP58 PE=3 SV=2	0.00808	1.453	1	1	1	No	No	Yes	No	No	No	No	No	No	No	No	No	No	No	No	No	No	No	No	No	No	No	No	No
High	A0A9L0TUF8	ICOS ligand OS=Equus caballus OX=9796 GN=ICOSLG PE=3 SV=1	0.00807	1.448	1	1	1	No	No	No	No	No	No	Yes	No	No	No	No	No	No	No	No	No	No	No	No	No	No	No	No	No
High	F6RL46	6-phosphogluconolactonase OS=Equus caballus OX=9796 GN=PGLS PE=1 SV=3	0.00806	1.438	1	1	1	No	No	Yes	No	No	No	No	No	No	No	No	No	No	No	No	No	No	No	No	No	No	No	No	No
High	A0A9L0SZP2	threonine--tRNA ligase OS=Equus caballus OX=9796 GN=TARS1 PE=1 SV=1	0.00806	1.433	1	1	1	No	No	Yes	No	No	No	No	No	No	No	No	No	No	No	No	No	No	No	No	No	No	No	No	No
High	F6XNS9	Cationic amino acid transporter C-terminal domain-containing protein OS=Equus caballus OX=9796 GN=LOC111774587 PE=4 SV=3	0.00806	1.432	1	1	1	No	No	No	No	No	No	No	No	No	No	No	No	No	No	No	No	No	No	Yes	No	No	No	No	No
High	F7BGY5	tissue kallikrein OS=Equus caballus OX=9796 GN=KLK13 PE=3 SV=2	0.00804	1.421	1	1	1	No	No	Yes	No	No	No	No	No	No	No	No	No	No	No	No	No	No	No	No	No	No	No	No	No
High	F7CK08	Small nuclear ribonucleoprotein Sm D2 OS=Equus caballus OX=9796 GN=SNRPD2 PE=1 SV=4	0.00952	1.411	1	1	1	No	No	Yes	No	No	No	No	No	No	No	No	No	No	No	No	No	No	No	No	No	No	No	No	No
High	A0A3Q2GUL7	Serine/threonine-protein phosphatase 2A 55 kDa regulatory subunit B OS=Equus caballus OX=9796 GN=PPP2R2D PE=3 SV=2	0.01002	1.405	1	1	1	No	No	Yes	No	No	No	No	No	No	No	No	No	No	No	No	No	No	No	No	No	No	No	No	No
High	F6YM24	N-acetylneuraminate-9-phosphate synthase OS=Equus caballus OX=9796 GN=NANS PE=1 SV=2	0.01001	1.403	1	1	1	No	No	Yes	No	No	No	No	No	No	No	No	No	No	No	No	No	No	No	No	No	No	No	No	No
High	A0A5F5PNI4	Carbamoyl-phosphate synthase [ammonia], mitochondrial OS=Equus caballus OX=9796 GN=CPS1 PE=1 SV=2	0.00998	1.384	1	1	1	No	No	No	No	No	No	No	No	Yes	No	No	No	No	No	No	No	No	No	No	No	No	No	No	No
High	A0A9L0TLG9	Mago homolog, exon junction complex subunit OS=Equus caballus OX=9796 GN=MAGOH PE=3 SV=1	0.00996	1.378	1	1	1	No	No	Yes	No	No	No	No	No	No	No	No	No	No	No	No	No	No	No	No	No	No	No	No	No
High	F7BGG8	Splicing factor 3B subunit 3 OS=Equus caballus OX=9796 GN=SF3B3 PE=1 SV=1	0.00993	1.374	1	1	1	No	No	Yes	No	No	No	No	No	No	No	No	No	No	No	No	No	No	No	No	No	No	No	No	No
High	F7CNE1	Small nuclear ribonucleoprotein Sm D1 OS=Equus caballus OX=9796 GN=SNRPD1 PE=3 SV=4	0.00993	1.366	1	1	1	No	No	Yes	No	No	No	No	No	No	No	No	No	No	No	No	No	No	No	No	No	No	No	No	No
Medium	A0A9L0RJE2	Signal recognition particle 9 OS=Equus caballus OX=9796 GN=SRP9 PE=4 SV=1	0.0104	1.355	1	1	1	No	No	Yes	No	No	No	No	No	No	No	No	No	No	No	No	No	No	No	No	No	No	No	No	No
Medium	F6V5V5	B-cell receptor-associated protein OS=Equus caballus OX=9796 GN=BCAP31 PE=1 SV=4	0.01039	1.353	1	1	1	No	No	Yes	No	No	No	No	No	No	No	No	No	No	No	No	No	No	No	No	No	No	No	No	No
Medium	A0A9L0T0U2	Protein transport protein SEC23 OS=Equus caballus OX=9796 GN=SEC23B PE=3 SV=1	0.01039	1.35	1	1	1	No	No	Yes	No	No	No	No	No	No	No	No	No	No	No	No	No	No	No	No	No	No	No	No	No
Medium	A0A9L0SPZ7	60S ribosomal protein L32 OS=Equus caballus OX=9796 PE=3 SV=1	0.01038	1.348	1	1	1	No	No	Yes	No	No	No	No	No	No	No	No	No	No	No	No	No	No	No	No	No	No	No	No	No
Medium	A0A5F5PH20	EMILIN-2 OS=Equus caballus OX=9796 GN=EMILIN2 PE=4 SV=2	0.01026	1.345	1	1	1	No	No	Yes	No	No	No	No	No	No	No	No	No	No	No	No	No	No	No	No	No	No	No	No	No
Medium	A0A3Q2GWH5	Eukaryotic translation initiation factor 4 gamma 2 OS=Equus caballus OX=9796 GN=EIF4G2 PE=3 SV=2	0.01025	1.343	1	1	1	No	No	Yes	No	No	No	No	No	No	No	No	No	No	No	No	No	No	No	No	No	No	No	No	No
Medium	F6U044	Alpha-synuclein OS=Equus caballus OX=9796 GN=SNCA PE=1 SV=3	0.01024	1.337	1	1	1	Yes	No	No	No	No	No	No	No	No	No	No	No	No	No	No	No	No	No	No	No	No	No	No	No
Medium	F6QD46	Sorting nexin OS=Equus caballus OX=9796 GN=SNX6 PE=3 SV=2	0.01024	1.33	1	1	1	No	No	Yes	No	No	No	No	No	No	No	No	No	No	No	No	No	No	No	No	No	No	No	No	No
Medium	F7D5D9	Aminoacyl tRNA synthase complex-interacting multifunctional protein 2 OS=Equus caballus OX=9796 GN=AIMP2 PE=1 SV=3	0.01023	1.329	1	1	1	No	No	Yes	No	No	No	No	No	No	No	No	No	No	No	No	No	No	No	No	No	No	No	No	No
Medium	A0A3Q2HRR8	Oligosaccharyltransferase complex subunit OS=Equus caballus OX=9796 GN=OSTC PE=3 SV=2	0.01023	1.329	1	1	1	No	No	Yes	No	No	No	No	No	No	No	No	No	No	No	No	No	No	No	No	No	No	No	No	No
Medium	F7AQE9	Notchless protein homolog 1 OS=Equus caballus OX=9796 GN=NLE1 PE=4 SV=3	0.01069	1.32	1	1	1	No	No	No	Yes	No	No	No	No	No	No	No	No	No	No	No	No	No	No	No	No	No	No	No	No
Medium	A0A9L0S221	Extended synaptotagmin-1 OS=Equus caballus OX=9796 GN=ESYT1 PE=3 SV=1	0.01116	1.311	1	1	1	No	No	Yes	No	No	No	No	No	No	No	No	No	No	No	No	No	No	No	No	No	No	No	No	No
Medium	F6XDV4	CD68 molecule OS=Equus caballus OX=9796 GN=CD68 PE=3 SV=1	0.01163	1.306	1	1	1	No	No	Yes	No	No	No	No	No	No	No	No	No	No	No	No	No	No	No	No	No	No	No	No	No
Medium	A0A9L0SFA4	Uncharacterized protein OS=Equus caballus OX=9796 PE=4 SV=1	0.01162	1.302	1	1	1	No	No	No	No	No	No	No	No	No	No	No	No	No	No	No	No	No	No	Yes	No	No	No	No	No
Medium	F6VB73	Endoplasmic reticulum transmembrane helix translocase OS=Equus caballus OX=9796 GN=ATP13A1 PE=3 SV=2	0.01161	1.29	1	1	1	No	No	Yes	No	No	No	No	No	No	No	No	No	No	No	No	No	No	No	No	No	No	No	No	No
Medium	F6SPI8	Claudin OS=Equus caballus OX=9796 GN=HCFC1R1 PE=3 SV=2	0.01301	1.282	1	1	1	No	No	Yes	No	No	No	No	No	No	No	No	No	No	No	No	No	No	No	No	No	No	No	No	No
Medium	F6YXA5	Striatin 4 OS=Equus caballus OX=9796 GN=STRN4 PE=3 SV=3	0.01394	1.273	1	1	1	No	No	Yes	No	No	No	No	No	No	No	No	No	No	No	No	No	No	No	No	No	No	No	No	No
Medium	F7CTQ1	Sec1 family domain-containing protein 1 OS=Equus caballus OX=9796 GN=SCFD1 PE=3 SV=1	0.01392	1.265	1	1	1	No	No	Yes	No	No	No	No	No	No	No	No	No	No	No	No	No	No	No	No	No	No	No	No	No
Medium	A0A9L0RTF2	Retinoblastoma-like protein 2 OS=Equus caballus OX=9796 GN=RBL2 PE=3 SV=1	0.01391	1.262	1	1	1	No	No	No	No	No	No	Yes	No	No	No	No	No	No	No	No	No	No	No	No	No	No	No	No	No
Medium	A0A3Q2HGJ5	Clathrin interactor 1 OS=Equus caballus OX=9796 GN=CLINT1 PE=1 SV=2	0.0139	1.254	1	1	1	No	No	Yes	No	No	No	No	No	No	No	No	No	No	No	No	No	No	No	No	No	No	No	No	No
Medium	F6UWX4	Serine/threonine-protein kinase OS=Equus caballus OX=9796 GN=PIM1 PE=3 SV=3	0.0139	1.252	1	1	1	No	No	No	Yes	No	No	No	No	No	No	No	No	No	No	No	No	No	No	No	No	No	No	No	No
Medium	F7B4C0	Mal, T cell differentiation protein 2 OS=Equus caballus OX=9796 GN=MAL2 PE=4 SV=2	0.01389	1.252	1	1	1	No	No	Yes	No	No	No	No	No	No	No	No	No	No	No	No	No	No	No	No	No	No	No	No	No
Medium	A0A9L0SIR0	Calcyclin-binding protein OS=Equus caballus OX=9796 GN=CACYBP PE=4 SV=1	0.01388	1.25	1	1	1	No	No	Yes	No	No	No	No	No	No	No	No	No	No	No	No	No	No	No	No	No	No	No	No	No
Medium	A0A3Q2ILH6	Thyroid hormone receptor interactor 11 OS=Equus caballus OX=9796 GN=TRIP11 PE=4 SV=2	0.01388	1.25	1	1	1	No	No	No	No	No	No	No	No	No	No	No	No	No	No	No	No	No	No	Yes	No	No	No	No	No
Medium	F6ZU69	Sodium-dependent phosphate transport protein 2B OS=Equus caballus OX=9796 GN=SLC34A2 PE=3 SV=2	0.01386	1.245	1	1	1	No	No	No	No	No	No	No	No	No	No	No	No	Yes	No	No	No	No	No	No	No	No	No	No	No
Medium	A0A9L0SBX6	C5a anaphylatoxin chemotactic receptor 1 OS=Equus caballus OX=9796 GN=C5AR1 PE=3 SV=1	0.01481	1.238	1	1	1	No	No	No	No	No	Yes	No	No	No	No	No	No	No	No	No	No	No	No	No	No	No	No	No	No
Medium	A0A5F5PRM4	Cytochrome b5 OS=Equus caballus OX=9796 GN=CYB5A PE=1 SV=2	0.0148	1.237	1	1	1	No	No	Yes	No	No	No	No	No	No	No	No	No	No	No	No	No	No	No	No	No	No	No	No	No
Medium	Q8HZJ2	Prostaglandin E synthase OS=Equus caballus OX=9796 GN=PTGES PE=2 SV=1	0.01526	1.232	1	1	1	No	No	Yes	No	No	No	No	No	No	No	No	No	No	No	No	No	No	No	No	No	No	No	No	No
Medium	A0A3Q2HRP7	Phosphoinositide phospholipase C OS=Equus caballus OX=9796 GN=PLCD1 PE=4 SV=2	0.01573	1.231	1	2	1	No	No	Yes	No	No	No	No	No	No	No	No	No	No	No	No	No	No	No	No	No	No	No	No	No
Medium	F6ZV80	Leucine rich repeat containing 10B OS=Equus caballus OX=9796 GN=LRRC10B PE=4 SV=2	0.01572	1.23	1	19	1	No	No	Yes	No	No	No	No	No	No	No	No	No	No	No	No	No	No	No	No	No	No	No	No	No
Medium	F7DNJ4	E3 ubiquitin-protein ligase OS=Equus caballus OX=9796 GN=TRIP12 PE=3 SV=3	0.01618	1.218	1	1	1	No	No	Yes	No	No	No	No	No	No	No	No	No	No	No	No	No	No	No	No	No	No	No	No	No
Medium	A0A9L0R6B9	Regulator of nonsense transcripts 1 OS=Equus caballus OX=9796 GN=UPF1 PE=3 SV=1	0.01614	1.214	1	1	1	No	No	Yes	No	No	No	No	No	No	No	No	No	No	No	No	No	No	No	No	No	No	No	No	No
Medium	F7CFC4	Protein MEMO1 OS=Equus caballus OX=9796 GN=MEMO1 PE=1 SV=3	0.0166	1.206	1	1	1	No	No	Yes	No	No	No	No	No	No	No	No	No	No	No	No	No	No	No	No	No	No	No	No	No
Medium	A0A3Q2H4Z2	Caspase recruitment domain-containing protein 11 OS=Equus caballus OX=9796 GN=CARD11 PE=4 SV=2	0.01705	1.201	1	1	1	No	No	No	No	No	No	Yes	No	No	No	No	No	No	No	No	No	No	No	No	No	No	No	No	No
Medium	A0A3Q2HA92	Cell cycle progression 1 OS=Equus caballus OX=9796 GN=CCPG1 PE=4 SV=2	0.01702	1.198	1	1	1	No	No	No	No	No	No	No	No	No	No	No	No	Yes	No	No	No	No	No	No	No	No	No	No	No
Medium	A0A3Q2L5Z4	CD84 molecule OS=Equus caballus OX=9796 GN=CD84 PE=4 SV=3	0.017	1.188	1	1	1	No	No	No	No	No	No	No	No	No	No	No	No	Yes	No	No	No	No	No	No	No	No	No	No	No
Medium	F6VU34	Eukaryotic translation initiation factor 4E OS=Equus caballus OX=9796 GN=EIF4E PE=1 SV=3	0.01699	1.185	1	1	1	No	No	Yes	No	No	No	No	No	No	No	No	No	No	No	No	No	No	No	No	No	No	No	No	No
Medium	A0A3Q2LFC7	Perilipin-4 OS=Equus caballus OX=9796 GN=PLIN4 PE=3 SV=3	0.01744	1.178	1	1	1	No	No	No	No	No	No	No	No	No	Yes	No	No	No	No	No	No	No	No	No	No	No	No	No	No
Medium	F6T3N4	Tumor protein p63 regulated 1 OS=Equus caballus OX=9796 GN=TPRG1 PE=3 SV=2	0.01743	1.177	1	1	1	No	No	Yes	No	No	No	No	No	No	No	No	No	No	No	No	No	No	No	No	No	No	No	No	No
Medium	F6YW17	Nicastrin OS=Equus caballus OX=9796 GN=NCSTN PE=3 SV=3	0.01741	1.174	1	1	1	No	No	Yes	No	No	No	No	No	No	No	No	No	No	No	No	No	No	No	No	No	No	No	No	No
Medium	A0A9L0TSC8	Tropomodulin 2 OS=Equus caballus OX=9796 GN=TMOD2 PE=3 SV=1	0.0174	1.17	1	2	1	No	No	Yes	No	No	No	No	No	No	No	No	No	No	No	No	No	No	No	No	No	No	No	No	No
Medium	F6WY64	Thrombopoietin receptor OS=Equus caballus OX=9796 GN=MPL PE=3 SV=4	0.01739	1.168	1	1	1	No	No	No	No	No	No	No	No	No	No	No	No	No	No	Yes	No	No	No	No	No	No	No	No	No
Medium	A0A3Q2H0Y6	Matrin-3 OS=Equus caballus OX=9796 GN=MATR3 PE=1 SV=2	0.01738	1.167	1	1	1	No	No	Yes	No	No	No	No	No	No	No	No	No	No	No	No	No	No	No	No	No	No	No	No	No
Medium	F7ATK2	Family with sequence similarity 91 member A1 OS=Equus caballus OX=9796 GN=FAM91A1 PE=3 SV=4	0.01737	1.164	1	1	1	No	No	No	No	No	No	No	No	No	No	No	No	No	No	Yes	No	No	No	No	No	No	No	No	No
Medium	A0A9L0RUJ5	Uncharacterized protein OS=Equus caballus OX=9796 PE=4 SV=1	0.01736	1.163	1	1	1	No	No	No	No	No	No	No	No	No	No	No	No	Yes	No	No	No	No	No	No	No	No	No	No	No
Medium	F6TJ01	Centriolin OS=Equus caballus OX=9796 GN=CNTRL PE=4 SV=4	0.01735	1.156	1	1	1	No	No	No	No	Yes	No	No	No	No	No	No	No	No	No	No	No	No	No	No	No	No	No	No	No
Medium	A0A9L0S7Z3	Solute carrier family 22 member 16 OS=Equus caballus OX=9796 GN=SLC22A16 PE=3 SV=1	0.01733	1.154	1	1	1	No	No	No	No	No	No	No	No	No	No	No	No	No	No	No	No	No	No	Yes	No	No	No	No	No
Medium	A0A3Q2HPF5	Echinoderm microtubule-associated protein-like 4 OS=Equus caballus OX=9796 GN=EML4 PE=3 SV=3	0.01732	1.152	1	1	1	No	No	Yes	No	No	No	No	No	No	No	No	No	No	No	No	No	No	No	No	No	No	No	No	No
Medium	F6ZJG1	Cysteine--tRNA ligase, cytoplasmic OS=Equus caballus OX=9796 GN=CARS1 PE=1 SV=4	0.01731	1.151	1	1	1	No	No	Yes	No	No	No	No	No	No	No	No	No	No	No	No	No	No	No	No	No	No	No	No	No
Medium	A0A3Q2HYK1	Tyrosine-protein kinase OS=Equus caballus OX=9796 GN=SYK PE=3 SV=1	0.01731	1.151	1	1	1	No	No	No	No	No	No	No	No	No	No	No	No	No	No	No	No	No	No	Yes	No	No	No	No	No
Medium	A0A5F5PQU8	Golgin subfamily A member 1 OS=Equus caballus OX=9796 GN=GOLGA1 PE=4 SV=2	0.01777	1.142	1	1	1	No	No	No	Yes	No	No	No	No	No	No	No	No	No	No	No	No	No	No	No	No	No	No	No	No
Medium	A0A3Q2H7S2	Phospholipase A2 OS=Equus caballus OX=9796 GN=PLA2G4A PE=4 SV=1	0.01776	1.14	1	1	1	No	No	No	No	No	No	No	No	No	No	No	No	Yes	No	No	No	No	No	No	No	No	No	No	No
Medium	A0A9L0TNX6	Uncharacterized protein OS=Equus caballus OX=9796 PE=4 SV=1	0.01772	1.137	1	1	1	No	No	No	No	No	No	No	No	No	No	No	No	No	No	No	No	No	No	Yes	No	No	No	No	No
Medium	A0A3Q2GZD1	Cell cycle control protein 50A OS=Equus caballus OX=9796 GN=TMEM30A PE=3 SV=2	0.0186	1.113	1	1	1	No	No	No	No	No	No	No	No	No	No	No	No	No	No	No	No	No	No	Yes	No	No	No	No	No
Medium	A0A9L0TP48	Cytoskeleton associated protein 2 like OS=Equus caballus OX=9796 GN=CKAP2L PE=3 SV=1	0.0186	1.112	1	1	1	No	No	No	No	No	No	No	No	No	No	No	No	No	No	No	No	No	No	Yes	No	No	No	No	No
Medium	A0A5F5Q0H4	RB binding protein 7, chromatin remodeling factor OS=Equus caballus OX=9796 GN=RBBP7 PE=1 SV=1	0.01904	1.104	1	1	1	No	No	Yes	No	No	No	No	No	No	No	No	No	No	No	No	No	No	No	No	No	No	No	No	No
Medium	A0A3Q2HL64	Vacuolar protein sorting-associated protein 29 OS=Equus caballus OX=9796 GN=VPS29 PE=3 SV=3	0.01947	1.1	1	1	1	No	No	Yes	No	No	No	No	No	No	No	No	No	No	No	No	No	No	No	No	No	No	No	No	No
Medium	F6S9J8	Tyrosine--tRNA ligase OS=Equus caballus OX=9796 GN=YARS1 PE=1 SV=2	0.01993	1.098	1	1	1	No	No	Yes	No	No	No	No	No	No	No	No	No	No	No	No	No	No	No	No	No	No	No	No	No
Medium	A0A3Q2L0Z5	Eukaryotic translation initiation factor 3 subunit H OS=Equus caballus OX=9796 GN=EIF3H PE=1 SV=1	0.01992	1.09	1	1	1	No	No	Yes	No	No	No	No	No	No	No	No	No	No	No	No	No	No	No	No	No	No	No	No	No
Medium	A0A9L0T0E5	Wiskott-Aldrich syndrome protein family member OS=Equus caballus OX=9796 GN=WASF2 PE=3 SV=1	0.02082	1.085	1	1	1	No	No	No	No	No	No	No	No	No	No	No	No	No	No	No	No	No	No	Yes	No	No	No	No	No
Medium	F7BEM5	Mannose-1-phosphate guanylyltransferase regulatory subunit alpha OS=Equus caballus OX=9796 GN=GMPPA PE=1 SV=1	0.0208	1.085	1	1	1	No	No	Yes	No	No	No	No	No	No	No	No	No	No	No	No	No	No	No	No	No	No	No	No	No
Medium	F6WLE0	Peroxiredoxin-like 2A OS=Equus caballus OX=9796 GN=PRXL2A PE=1 SV=3	0.02079	1.082	1	1	1	No	No	Yes	No	No	No	No	No	No	No	No	No	No	No	No	No	No	No	No	No	No	No	No	No
Medium	A0A5F5PNI2	Far upstream element-binding protein 1 OS=Equus caballus OX=9796 GN=FUBP1 PE=1 SV=2	0.02125	1.076	1	1	1	No	No	Yes	No	No	No	No	No	No	No	No	No	No	No	No	No	No	No	No	No	No	No	No	No
Medium	A0A3Q2HZ09	Rho-related BTB domain-containing protein 3 OS=Equus caballus OX=9796 GN=RHOBTB3 PE=4 SV=2	0.02304	1.054	1	1	1	No	No	No	No	No	No	No	No	No	Yes	No	No	No	No	No	No	No	No	No	No	No	No	No	No
Medium	A0A3Q2HWQ7	E3 ubiquitin-protein ligase HUWE1 OS=Equus caballus OX=9796 GN=HUWE1 PE=3 SV=3	0.02303	1.053	1	1	1	No	No	Yes	No	No	No	No	No	No	No	No	No	No	No	No	No	No	No	No	No	No	No	No	No
Medium	A0A3Q2LT36	60S ribosomal protein L36 OS=Equus caballus OX=9796 GN=RPL36 PE=3 SV=1	0.02302	1.051	1	1	1	No	No	Yes	No	No	No	No	No	No	No	No	No	No	No	No	No	No	No	No	No	No	No	No	No
Medium	F6S4G6	Phospholipid scramblase OS=Equus caballus OX=9796 GN=PLSCR1 PE=3 SV=2	0.02346	1.046	1	1	1	No	No	No	No	No	No	No	No	No	No	No	No	Yes	No	No	No	No	No	No	No	No	No	No	No
Medium	A0A9L0S9R3	ADP-sugar pyrophosphatase OS=Equus caballus OX=9796 GN=NUDT5 PE=1 SV=1	0.02437	1.041	1	1	1	No	No	Yes	No	No	No	No	No	No	No	No	No	No	No	No	No	No	No	No	No	No	No	No	No
Medium	A0A9L0RJR7	Microtubule crosslinking factor 2 OS=Equus caballus OX=9796 GN=MTCL2 PE=4 SV=1	0.02526	1.036	1	1	1	No	No	No	No	No	No	No	No	Yes	No	No	No	No	No	No	No	No	No	No	No	No	No	No	No
Medium	F7D116	protein-histidine N-methyltransferase OS=Equus caballus OX=9796 GN=SETD3 PE=1 SV=3	0.02571	1.032	1	1	1	No	No	No	No	No	No	No	No	Yes	No	No	No	No	No	No	No	No	No	No	No	No	No	No	No
Medium	F7D058	Angiopoietin like 1 OS=Equus caballus OX=9796 GN=ANGPTL1 PE=4 SV=2	0.02661	1.026	1	1	1	No	Yes	No	No	No	No	No	No	No	No	No	No	No	No	No	No	No	No	No	No	No	No	No	No
Medium	F6RNK0	Pre-mRNA-processing-splicing factor 8 OS=Equus caballus OX=9796 GN=PRPF8 PE=4 SV=3	0.02659	1.025	1	1	1	No	No	Yes	No	No	No	No	No	No	No	No	No	No	No	No	No	No	No	No	No	No	No	No	No
Medium	F6PU24	Polyunsaturated fatty acid lipoxygenase ALOX15 OS=Equus caballus OX=9796 GN=ALOXE3 PE=3 SV=3	0.02658	1.022	1	1	1	No	No	Yes	No	No	No	No	No	No	No	No	No	No	No	No	No	No	No	No	No	No	No	No	No
Medium	A0A9L0S909	Integral membrane protein 2 OS=Equus caballus OX=9796 GN=ITM2B PE=3 SV=1	0.02657	1.019	1	1	1	No	No	Yes	No	No	No	No	No	No	No	No	No	No	No	No	No	No	No	No	No	No	No	No	No
Medium	A0A9L0T1J4	Surfeit locus protein 4 OS=Equus caballus OX=9796 GN=SURF4 PE=1 SV=1	0.02747	1.011	1	1	1	No	No	Yes	No	No	No	No	No	No	No	No	No	No	No	No	No	No	No	No	No	No	No	No	No
Medium	F6WCC9	Collagen type X alpha 1 chain OS=Equus caballus OX=9796 GN=COL10A1 PE=4 SV=1	0.02746	1.007	1	1	1	No	No	No	No	No	No	No	No	No	No	No	No	Yes	No	No	No	No	No	No	No	No	No	No	No
Medium	F7AAY0	U1 small nuclear ribonucleoprotein A OS=Equus caballus OX=9796 GN=SNRPB2 PE=1 SV=2	0.02743	1.006	1	1	1	No	No	Yes	No	No	No	No	No	No	No	No	No	No	No	No	No	No	No	No	No	No	No	No	No
Medium	F7A874	Bromodomain and PHD finger containing 3 OS=Equus caballus OX=9796 GN=BRPF3 PE=4 SV=3	0.02785	0.996	1	1	1	No	No	Yes	No	No	No	No	No	No	No	No	No	No	No	No	No	No	No	No	No	No	No	No	No
Medium	F6T1M5	Ladinin 1 OS=Equus caballus OX=9796 GN=LAD1 PE=1 SV=2	0.02784	0.995	1	1	1	No	No	Yes	No	No	No	No	No	No	No	No	No	No	No	No	No	No	No	No	No	No	No	No	No
Medium	A0A5F5PWC4	AP-1 complex subunit gamma OS=Equus caballus OX=9796 GN=AP1G1 PE=3 SV=2	0.02783	0.994	1	1	1	No	No	Yes	No	No	No	No	No	No	No	No	No	No	No	No	No	No	No	No	No	No	No	No	No
Medium	A0A9L0S9N1	Angiopoietin-1 receptor OS=Equus caballus OX=9796 GN=TEK PE=4 SV=1	0.02827	0.991	1	1	1	No	No	No	No	No	No	No	No	No	No	No	No	No	No	No	No	No	No	Yes	No	No	No	No	No
Medium	F6RLF4	Low molecular weight phosphotyrosine protein phosphatase OS=Equus caballus OX=9796 GN=ACP1 PE=1 SV=4	0.02826	0.988	1	1	1	No	No	Yes	No	No	No	No	No	No	No	No	No	No	No	No	No	No	No	No	No	No	No	No	No
Medium	F7CGH2	Leucine-rich repeat-containing protein 40 OS=Equus caballus OX=9796 GN=LRRC40 PE=4 SV=3	0.02823	0.986	1	2	1	No	No	No	No	No	No	No	Yes	No	No	No	No	No	No	No	No	No	No	No	No	No	No	No	No
Medium	A0A9L0SDT6	GDP-L-fucose synthase OS=Equus caballus OX=9796 GN=GFUS PE=3 SV=1	0.02912	0.982	1	1	1	No	No	Yes	No	No	No	No	No	No	No	No	No	No	No	No	No	No	No	No	No	No	No	No	No
Medium	F7A072	Serine protease 58 OS=Equus caballus OX=9796 GN=PRSS58 PE=4 SV=4	0.0291	0.981	1	2	1	No	No	No	No	No	No	No	No	No	Yes	No	No	No	No	No	No	No	No	No	No	No	No	No	No
Medium	F6Z105	Ephrin type-A receptor 7 OS=Equus caballus OX=9796 GN=EPHA7 PE=4 SV=1	0.02908	0.979	1	1	1	No	No	No	No	No	No	No	No	No	No	No	No	No	No	No	Yes	No	No	No	No	No	No	No	No
Medium	A0A5F5PJH7	Structural maintenance of chromosomes protein OS=Equus caballus OX=9796 GN=SMC1A PE=3 SV=2	0.02996	0.975	1	1	1	No	No	Yes	No	No	No	No	No	No	No	No	No	No	No	No	No	No	No	No	No	No	No	No	No
Medium	F7AQW8	BRMS1 like transcriptional repressor OS=Equus caballus OX=9796 GN=BRMS1L PE=3 SV=3	0.03085	0.97	1	1	1	No	No	No	No	No	No	No	No	No	No	No	No	No	No	No	No	No	No	No	No	Yes	No	No	No
Medium	F6VE09	DAZ-associated protein 1 OS=Equus caballus OX=9796 GN=DAZAP1 PE=1 SV=3	0.03083	0.969	1	1	1	No	No	Yes	No	No	No	No	No	No	No	No	No	No	No	No	No	No	No	No	No	No	No	No	No
Medium	A0A9L0T5W8	Chloride intracellular channel protein OS=Equus caballus OX=9796 GN=CLIC6 PE=3 SV=1	0.0308	0.969	1	1	1	No	No	No	No	No	No	No	No	No	No	No	No	No	No	No	No	No	No	No	No	No	No	No	Yes
Medium	F6QIV8	Follistatin-related protein 1 OS=Equus caballus OX=9796 GN=FSTL1 PE=4 SV=2	0.03078	0.968	1	1	1	No	No	No	No	No	No	No	No	No	No	No	No	No	No	No	No	No	No	Yes	No	No	No	No	No
Medium	F7A2L0	Zinc finger protein 800 OS=Equus caballus OX=9796 GN=ZNF800 PE=3 SV=1	0.03162	0.962	1	1	1	No	No	Yes	No	No	No	No	No	No	No	No	No	No	No	No	No	No	No	No	No	No	No	No	No
Medium	A0A9L0SN85	Microtubule associated protein 1 light chain 3 beta OS=Equus caballus OX=9796 PE=3 SV=1	0.03201	0.958	1	1	1	No	No	Yes	No	No	No	No	No	No	No	No	No	No	No	No	No	No	No	No	No	No	No	No	No
Medium	A0A9L0R2C2	DnaJ heat shock protein family (Hsp40) member B1 OS=Equus caballus OX=9796 GN=DNAJB1 PE=1 SV=1	0.03198	0.955	1	1	1	No	No	Yes	No	No	No	No	No	No	No	No	No	No	No	No	No	No	No	No	No	No	No	No	No
Medium	F6ZS05	Kelch-like protein 31 OS=Equus caballus OX=9796 GN=KLHL31 PE=4 SV=3	0.03194	0.948	1	2	1	No	No	No	No	No	No	No	No	No	No	No	No	No	No	No	No	No	No	No	No	No	No	Yes	No
Medium	F6VIY0	Bassoon presynaptic cytomatrix protein OS=Equus caballus OX=9796 GN=BSN PE=4 SV=4	0.03192	0.947	1	1	1	No	No	Yes	No	No	No	No	No	No	No	No	No	No	No	No	No	No	No	No	No	No	No	No	No
Medium	A0A9L0SQD2	Mab-21 like 4 OS=Equus caballus OX=9796 GN=MAB21L4 PE=4 SV=1	0.03278	0.94	1	1	1	No	No	Yes	No	No	No	No	No	No	No	No	No	No	No	No	No	No	No	No	No	No	No	No	No
Medium	F7DHV1	Microtubule associated protein 10 OS=Equus caballus OX=9796 GN=MAP10 PE=4 SV=3	0.03365	0.935	1	1	1	No	No	No	No	No	No	No	No	No	No	No	No	No	No	No	No	No	No	No	No	Yes	No	No	No
Medium	F7CU94	lysozyme OS=Equus caballus OX=9796 GN=LYZ PE=1 SV=1	0.03405	0.934	1	1	1	No	No	No	No	No	No	No	No	No	No	No	No	Yes	No	No	No	No	No	No	No	No	No	No	No
Medium	F6RWW4	DNA-dependent protein kinase catalytic subunit OS=Equus caballus OX=9796 GN=PRKDC PE=3 SV=2	0.03403	0.93	1	1	1	No	No	Yes	No	No	No	No	No	No	No	No	No	No	No	No	No	No	No	No	No	No	No	No	No
Medium	A0A9L0TLJ4	Serine/threonine-protein phosphatase OS=Equus caballus OX=9796 GN=PPP3CA PE=3 SV=1	0.03402	0.929	1	1	1	No	No	Yes	No	No	No	No	No	No	No	No	No	No	No	No	No	No	No	No	No	No	No	No	No
Medium	F6PHV3	F-BAR and double SH3 domains protein 1 OS=Equus caballus OX=9796 GN=FCHSD1 PE=4 SV=4	0.034	0.928	1	1	1	No	No	Yes	No	No	No	No	No	No	No	No	No	No	No	No	No	No	No	No	No	No	No	No	No
Medium	F7C2S7	Chromosome 5 C1orf116 homolog OS=Equus caballus OX=9796 GN=C5H1orf116 PE=4 SV=2	0.03444	0.927	1	1	1	No	No	Yes	No	No	No	No	No	No	No	No	No	No	No	No	No	No	No	No	No	No	No	No	No
Medium	F6VTV5	Mannose-1-phosphate guanylyltransferase catalytic subunit beta OS=Equus caballus OX=9796 GN=GMPPB PE=1 SV=3	0.03441	0.925	1	1	1	No	No	Yes	No	No	No	No	No	No	No	No	No	No	No	No	No	No	No	No	No	No	No	No	No
Medium	A0A5F5PJ23	Isoleucine--tRNA ligase, cytoplasmic OS=Equus caballus OX=9796 GN=IARS1 PE=1 SV=1	0.03479	0.921	1	1	1	No	No	Yes	No	No	No	No	No	No	No	No	No	No	No	No	No	No	No	No	No	No	No	No	No
Medium	A0A9L0RN55	U6 snRNA-associated Sm-like protein LSm3 OS=Equus caballus OX=9796 GN=LSM3 PE=1 SV=1	0.03477	0.92	1	1	1	No	No	Yes	No	No	No	No	No	No	No	No	No	No	No	No	No	No	No	No	No	No	No	No	No
Medium	F6VQ59	Ribosome maturation protein SBDS OS=Equus caballus OX=9796 GN=SBDS PE=3 SV=2	0.03476	0.92	1	1	1	No	No	Yes	No	No	No	No	No	No	No	No	No	No	No	No	No	No	No	No	No	No	No	No	No
Medium	F7B896	Chromodomain-helicase-DNA-binding protein 4 OS=Equus caballus OX=9796 GN=CHD4 PE=3 SV=2	0.03519	0.916	1	1	1	No	No	No	No	No	No	No	No	No	No	No	No	No	Yes	No	No	No	No	No	No	No	No	No	No
Medium	A0A5F5PNR8	Charged multivesicular body protein 5 OS=Equus caballus OX=9796 GN=CHMP5 PE=3 SV=2	0.03517	0.916	1	1	1	No	No	No	No	No	No	No	No	No	No	No	No	Yes	No	No	No	No	No	No	No	No	No	No	No
Medium	A0A9L0TLD2	Importin subunit alpha OS=Equus caballus OX=9796 GN=KPNA6 PE=3 SV=1	0.03605	0.911	1	1	1	No	No	Yes	No	No	No	No	No	No	No	No	No	No	No	No	No	No	No	No	No	No	No	No	No
Medium	A0A3Q2KXG4	Mitogen-activated protein kinase 13 OS=Equus caballus OX=9796 GN=MAPK13 PE=3 SV=2	0.03644	0.908	1	1	1	No	No	Yes	No	No	No	No	No	No	No	No	No	No	No	No	No	No	No	No	No	No	No	No	No
Medium	F6SEL6	APOBEC1 complementation factor OS=Equus caballus OX=9796 GN=A1CF PE=1 SV=2	0.03643	0.908	1	1	1	No	No	Yes	No	No	No	No	No	No	No	No	No	No	No	No	No	No	No	No	No	No	No	No	No
Medium	F6VUD7	Sorting nexin-3 OS=Equus caballus OX=9796 GN=SNX3 PE=1 SV=2	0.03638	0.907	1	1	1	No	No	Yes	No	No	No	No	No	No	No	No	No	No	No	No	No	No	No	No	No	No	No	No	No
Medium	F6Z979	Transmembrane protein 104 OS=Equus caballus OX=9796 GN=TMEM104 PE=3 SV=3	0.03635	0.907	1	1	1	No	No	No	No	No	No	No	No	No	No	No	No	No	No	No	No	No	No	Yes	No	No	No	No	No
Medium	A0A9L0TDU5	Low-density lipoprotein receptor-related protein 4 OS=Equus caballus OX=9796 GN=LRP4 PE=3 SV=1	0.03633	0.907	1	1	1	No	No	Yes	No	No	No	No	No	No	No	No	No	No	No	No	No	No	No	No	No	No	No	No	No
Medium	A0A9L0SJG6	Heterochromatin protein 1-binding protein 3 OS=Equus caballus OX=9796 GN=HP1BP3 PE=1 SV=1	0.0363	0.903	1	1	1	No	No	Yes	No	No	No	No	No	No	No	No	No	No	No	No	No	No	No	No	No	No	No	No	No
Medium	P00443	Superoxide dismutase [Cu-Zn] OS=Equus caballus OX=9796 GN=SOD1 PE=1 SV=2	0.03669	0.894	1	1	1	No	No	No	No	No	No	No	No	No	No	No	No	No	No	Yes	No	No	No	No	No	No	No	No	No
Medium	A0A3Q2HGZ8	RNA binding motif protein X-linked OS=Equus caballus OX=9796 GN=RBMX PE=1 SV=1	0.03666	0.892	1	1	1	No	No	Yes	No	No	No	No	No	No	No	No	No	No	No	No	No	No	No	No	No	No	No	No	No
Medium	A0A9L0TE47	Acetyltransferase component of pyruvate dehydrogenase complex OS=Equus caballus OX=9796 GN=DLAT PE=1 SV=1	0.03664	0.888	1	1	1	No	No	No	No	No	No	Yes	No	No	No	No	No	No	No	No	No	No	No	No	No	No	No	No	No
Medium	F6PPV8	Semaphorin 4D OS=Equus caballus OX=9796 GN=SEMA4D PE=3 SV=4	0.03707	0.887	1	1	1	No	No	No	No	No	No	No	No	No	No	No	No	No	No	No	No	No	No	Yes	No	No	No	No	No
Medium	A0A9R8MXL0	Transforming growth factor beta 1 OS=Equus caballus OX=9796 GN=TGFB1 PE=3 SV=1	0.0379	0.882	1	1	1	No	No	No	No	No	No	No	No	No	No	No	No	No	No	No	No	No	No	Yes	No	No	No	No	No
Medium	A0A5F5Q1S8	Cullin-3 OS=Equus caballus OX=9796 GN=CUL3 PE=3 SV=1	0.03833	0.88	1	1	1	No	No	Yes	No	No	No	No	No	No	No	No	No	No	No	No	No	No	No	No	No	No	No	No	No
Medium	F6XWH7	Developmentally-regulated GTP-binding protein 1 OS=Equus caballus OX=9796 GN=DRG1 PE=4 SV=4	0.03829	0.879	1	1	1	No	No	Yes	No	No	No	No	No	No	No	No	No	No	No	No	No	No	No	No	No	No	No	No	No
Medium	A0A9L0SR54	HAUS augmin like complex subunit 5 OS=Equus caballus OX=9796 GN=HAUS5 PE=4 SV=1	0.03828	0.878	1	1	1	No	No	No	No	No	No	No	No	No	No	No	No	No	No	No	Yes	No	No	No	No	No	No	No	No
Medium	F6YHN4	Serine/arginine-rich splicing factor 1 OS=Equus caballus OX=9796 GN=SRSF1 PE=1 SV=2	0.03868	0.876	1	1	1	No	No	Yes	No	No	No	No	No	No	No	No	No	No	No	No	No	No	No	No	No	No	No	No	No
Medium	A0A9L0S9Z6	Hepatocyte growth factor-like protein OS=Equus caballus OX=9796 GN=MST1 PE=3 SV=1	0.0391	0.873	1	1	1	No	No	No	No	No	No	Yes	No	No	No	No	No	No	No	No	No	No	No	No	No	No	No	No	No
Medium	A0A3Q2HF10	steroid 11beta-monooxygenase OS=Equus caballus OX=9796 GN=CYP11B2 PE=3 SV=1	0.03909	0.872	1	1	1	No	No	No	No	No	No	No	No	No	No	No	No	No	No	Yes	No	No	No	No	No	No	No	No	No
Medium	A0A9L0RQ16	Tyrosine-protein phosphatase non-receptor type OS=Equus caballus OX=9796 GN=PTPN11 PE=3 SV=1	0.03907	0.872	1	1	1	No	No	Yes	No	No	No	No	No	No	No	No	No	No	No	No	No	No	No	No	No	No	No	No	No
Medium	A0A5F5PLF3	Probable ATP-dependent RNA helicase DDX46 OS=Equus caballus OX=9796 GN=DDX46 PE=3 SV=2	0.03905	0.872	1	1	1	No	No	Yes	No	No	No	No	No	No	No	No	No	No	No	No	No	No	No	No	No	No	No	No	No
Medium	A0A5F5PXI8	Succinate dehydrogenase assembly factor 2, mitochondrial OS=Equus caballus OX=9796 GN=SDHAF2 PE=3 SV=2	0.03991	0.868	1	1	1	No	No	No	No	No	No	No	No	No	No	No	No	No	No	No	No	No	Yes	No	No	No	No	No	No
Medium	F6VVY8	TBC1 domain family member 22B OS=Equus caballus OX=9796 GN=TBC1D22B PE=4 SV=2	0.03982	0.866	1	1	1	No	No	No	No	No	No	No	No	No	No	No	No	No	No	No	No	No	No	No	Yes	No	No	No	No
Medium	A0A9L0S4L0	Long-chain-fatty-acid--CoA ligase OS=Equus caballus OX=9796 GN=ACSL1 PE=1 SV=1	0.03979	0.864	1	1	1	No	No	Yes	No	No	No	No	No	No	No	No	No	No	No	No	No	No	No	No	No	No	No	No	No
Medium	F7CMD3	Desmoglein 4 OS=Equus caballus OX=9796 GN=DSG4 PE=4 SV=3	0.03977	0.862	1	1	1	No	No	No	No	No	No	No	No	No	No	No	No	No	No	No	Yes	No	No	No	No	No	No	No	No
Medium	A0A9L0SSW4	DNA-binding protein SATB OS=Equus caballus OX=9796 GN=SATB1 PE=3 SV=1	0.04019	0.861	1	1	1	No	No	Yes	No	No	No	No	No	No	No	No	No	No	No	No	No	No	No	No	No	No	No	No	No
Medium	A0A3Q2GZF9	26S proteasome non-ATPase regulatory subunit 12 OS=Equus caballus OX=9796 GN=PSMD12 PE=1 SV=1	0.04017	0.859	1	1	1	No	No	Yes	No	No	No	No	No	No	No	No	No	No	No	No	No	No	No	No	No	No	No	No	No
Medium	A0A9L0THE7	Prohibitin OS=Equus caballus OX=9796 GN=PHB2 PE=1 SV=1	0.04016	0.856	1	1	1	No	No	Yes	No	No	No	No	No	No	No	No	No	No	No	No	No	No	No	No	No	No	No	No	No
Medium	A0A5F5PPS9	Pro-cathepsin H OS=Equus caballus OX=9796 PE=3 SV=1	0.04056	0.855	1	1	1	No	No	No	No	No	No	No	No	No	No	No	No	No	No	No	No	No	No	No	No	No	No	Yes	No
Medium	F6W5P8	Diacylglycerol kinase OS=Equus caballus OX=9796 GN=DGKK PE=3 SV=2	0.04138	0.851	1	1	1	No	No	Yes	No	No	No	No	No	No	No	No	No	No	No	No	No	No	No	No	No	No	No	No	No
Medium	F7E048	Zinc finger SWIM-type containing 8 OS=Equus caballus OX=9796 GN=ZSWIM8 PE=4 SV=4	0.04179	0.849	1	2	1	No	No	Yes	No	No	No	No	No	No	No	No	No	No	No	No	No	No	No	No	No	No	No	No	No
Medium	A0A9L0TJG0	Ciliary rootlet coiled-coil, rootletin family member 2 OS=Equus caballus OX=9796 GN=CROCC2 PE=4 SV=1	0.04263	0.84	1	1	1	Yes	No	No	No	No	No	No	No	No	No	No	No	No	No	No	No	No	No	No	No	No	No	No	No
Medium	A0A9L0RUW7	X-ray repair cross-complementing protein 5 OS=Equus caballus OX=9796 GN=XRCC5 PE=3 SV=1	0.04261	0.84	1	1	1	No	No	Yes	No	No	No	No	No	No	No	No	No	No	No	No	No	No	No	No	No	No	No	No	No
Medium	F6VTB7	Leucine rich repeat neuronal 4 OS=Equus caballus OX=9796 GN=LRRN4 PE=4 SV=4	0.04259	0.838	1	1	1	No	No	Yes	No	No	No	No	No	No	No	No	No	No	No	No	No	No	No	No	No	No	No	No	No
Medium	A0A9L0SN79	L1 transposable element dsRBD-like domain-containing protein OS=Equus caballus OX=9796 PE=4 SV=1	0.04301	0.836	1	1	1	No	No	No	No	No	No	No	No	No	Yes	No	No	No	No	No	No	No	No	No	No	No	No	No	No
Medium	A0A3Q2I7C8	Calponin OS=Equus caballus OX=9796 PE=3 SV=3	0.04384	0.834	1	1	1	No	No	Yes	No	No	No	No	No	No	No	No	No	No	No	No	No	No	No	No	No	No	No	No	No
Medium	A0A9L0TAR1	ATP synthase subunit b OS=Equus caballus OX=9796 GN=ATP5PB PE=1 SV=1	0.04425	0.833	1	1	1	No	No	Yes	No	No	No	No	No	No	No	No	No	No	No	No	No	No	No	No	No	No	No	No	No
Medium	A0A3Q2LRM4	RAB11-binding protein RELCH OS=Equus caballus OX=9796 GN=RELCH PE=4 SV=2	0.04461	0.829	1	1	1	No	No	Yes	No	No	No	No	No	No	No	No	No	No	No	No	No	No	No	No	No	No	No	No	No
Medium	A0A9L0SM15	Nucleosome assembly protein 1 like 4 OS=Equus caballus OX=9796 GN=NAP1L4 PE=1 SV=1	0.04459	0.828	1	1	1	No	No	Yes	No	No	No	No	No	No	No	No	No	No	No	No	No	No	No	No	No	No	No	No	No
Medium	F7AZI4	Regulator of nonsense transcripts 2 OS=Equus caballus OX=9796 GN=UPF2 PE=4 SV=3	0.04457	0.827	1	1	1	No	No	No	No	No	No	No	No	No	No	No	No	No	No	No	No	No	No	No	No	Yes	No	No	No
Medium	F6STY7	Exocyst complex component 2 OS=Equus caballus OX=9796 GN=EXOC2 PE=3 SV=4	0.0454	0.822	1	1	1	No	No	Yes	No	No	No	No	No	No	No	No	No	No	No	No	No	No	No	No	No	No	No	No	No
Medium	A0A3Q2HDV6	Non-specific serine/threonine protein kinase OS=Equus caballus OX=9796 PE=3 SV=2	0.04538	0.821	1	1	1	No	No	No	No	No	No	No	No	No	No	No	No	No	No	No	No	No	No	No	No	Yes	No	No	No
Medium	F6ZLY1	Meteorin, glial cell differentiation regulator OS=Equus caballus OX=9796 GN=METRN PE=3 SV=3	0.04536	0.82	1	1	1	No	No	No	No	No	No	Yes	No	No	No	No	No	No	No	No	No	No	No	No	No	No	No	No	No
Medium	A0A3Q2GTH2	NADP-dependent oxidoreductase domain-containing protein OS=Equus caballus OX=9796 GN=LOC100070570 PE=3 SV=3	0.04569	0.817	1	1	1	No	No	Yes	No	No	No	No	No	No	No	No	No	No	No	No	No	No	No	No	No	No	No	No	No
Medium	A0A9L0QZH7	S-phase kinase-associated protein 1 OS=Equus caballus OX=9796 GN=SKP1 PE=1 SV=1	0.04567	0.817	1	1	1	No	No	Yes	No	No	No	No	No	No	No	No	No	No	No	No	No	No	No	No	No	No	No	No	No
Medium	A0A5F5PU37	Peptidase S1 domain-containing protein OS=Equus caballus OX=9796 PE=4 SV=2	0.04565	0.817	1	1	1	No	No	No	No	No	No	No	No	No	No	No	No	No	No	No	No	No	No	No	No	No	No	No	Yes
Medium	F6T8N8	serine C-palmitoyltransferase OS=Equus caballus OX=9796 GN=SPTLC2 PE=3 SV=2	0.04561	0.813	1	1	1	No	No	Yes	No	No	No	No	No	No	No	No	No	No	No	No	No	No	No	No	No	No	No	No	No
Medium	F7DV24	NADH-cytochrome b5 reductase OS=Equus caballus OX=9796 GN=CYB5R2 PE=3 SV=3	0.04557	0.811	1	1	1	No	No	Yes	No	No	No	No	No	No	No	No	No	No	No	No	No	No	No	No	No	No	No	No	No
Medium	F6QYY3	CREB3 regulatory factor OS=Equus caballus OX=9796 GN=CREBRF PE=4 SV=1	0.04555	0.811	1	1	1	No	No	Yes	No	No	No	No	No	No	No	No	No	No	No	No	No	No	No	No	No	No	No	No	No
Medium	F7BTM1	Ubiquitin carboxyl-terminal hydrolase OS=Equus caballus OX=9796 GN=USP2 PE=3 SV=1	0.04549	0.81	1	1	1	No	Yes	No	No	No	No	No	No	No	No	No	No	No	No	No	No	No	No	No	No	No	No	No	No
Medium	A0A9L0R0C4	Protein arginine N-methyltransferase 5 OS=Equus caballus OX=9796 GN=PRMT5 PE=1 SV=1	0.0459	0.808	1	1	1	No	No	Yes	No	No	No	No	No	No	No	No	No	No	No	No	No	No	No	No	No	No	No	No	No
Medium	F6VSD4	Xaa-Pro aminopeptidase 1 OS=Equus caballus OX=9796 GN=XPNPEP1 PE=1 SV=3	0.04631	0.804	1	1	1	No	No	Yes	No	No	No	No	No	No	No	No	No	No	No	No	No	No	No	No	No	No	No	No	No
Medium	A0A3Q2I7K2	SCY1-like protein 2 OS=Equus caballus OX=9796 GN=SCYL2 PE=3 SV=1	0.04672	0.8	1	1	1	No	No	Yes	No	No	No	No	No	No	No	No	No	No	No	No	No	No	No	No	No	No	No	No	No
Medium	F7DS21	Cellular inhibitor of PP2A OS=Equus caballus OX=9796 GN=CIP2A PE=4 SV=4	0.0467	0.799	1	1	1	Yes	No	No	No	No	No	No	No	No	No	No	No	No	No	No	No	No	No	No	No	No	No	No	No
Medium	F7BDN0	Pleckstrin homology domain containing A6 OS=Equus caballus OX=9796 GN=PLEKHA6 PE=4 SV=4	0.04666	0.798	1	2	1	No	No	Yes	No	No	No	No	No	No	No	No	No	No	No	No	No	No	No	No	No	No	No	No	No
Medium	A0A3Q2HRP2	Histone-lysine N-methyltransferase 2C OS=Equus caballus OX=9796 GN=KMT2C PE=4 SV=2	0.04664	0.797	1	1	1	No	No	No	No	No	No	No	No	Yes	No	No	No	No	No	No	No	No	No	No	No	No	No	No	No
Medium	F6Z1C0	Olfactomedin like 2B OS=Equus caballus OX=9796 GN=OLFML2B PE=4 SV=4	0.04662	0.796	1	1	1	No	No	No	No	No	No	Yes	No	No	No	No	No	No	No	No	No	No	No	No	No	No	No	No	No
Medium	A0A9L0SWZ6	Purine rich element binding protein B OS=Equus caballus OX=9796 GN=PURB PE=3 SV=1	0.0466	0.796	1	1	1	No	No	Yes	No	No	No	No	No	No	No	No	No	No	No	No	No	No	No	No	No	No	No	No	No
Medium	A0A5F5PKU6	Histone-arginine methyltransferase CARM1 OS=Equus caballus OX=9796 GN=CARM1 PE=4 SV=1	0.04989	0.781	1	1	1	No	No	Yes	No	No	No	No	No	No	No	No	No	No	No	No	No	No	No	No	No	No	No	No	No

## Sheet: Plasma_SEC
Protein FDR Confidence: Combined	Accession	Description	Exp. Protein q-value: Combined	Sum PEP Score	# Peptides	# PSMs	# Unique Peptides	Plasma_SEC-S1	Plasma_SEC-S2	Plasma_SEC-S3	Plasma_SEC-S4	Plasma_SEC-S5	Plasma_SEC-S6	No Samples with identification
High	A0A3Q2HRX3	Apolipoprotein B OS=Equus caballus OX=9796 GN=APOB PE=1 SV=3	0	2043.45	325	19371	325	Yes	Yes	Yes	Yes	Yes	Yes	6
High	A0A061DBP6	von Willebrand factor OS=Equus caballus OX=9796 GN=VWF PE=2 SV=1	0	1244.28	152	15235	152	Yes	Yes	Yes	Yes	Yes	Yes	6
High	F6RI47	Alpha-2-macroglobulin OS=Equus caballus OX=9796 GN=A2M PE=1 SV=2	0	1074.22	151	28684	147	Yes	Yes	Yes	Yes	Yes	Yes	6
High	A0A9L0R7H5	C4a anaphylatoxin OS=Equus caballus OX=9796 GN=LOC100059239 PE=1 SV=1	0	1067.11	136	8146	136	Yes	Yes	Yes	Yes	Yes	Yes	6
High	A0A9L0TEW9	Complement C3 OS=Equus caballus OX=9796 GN=C3 PE=1 SV=1	0	1029.72	151	8275	151	Yes	Yes	Yes	Yes	Yes	Yes	6
High	F6PN81	Tenascin OS=Equus caballus OX=9796 GN=TNC PE=1 SV=2	0	790.438	111	5150	111	Yes	Yes	Yes	Yes	Yes	Yes	6
High	Q28377	Fibronectin OS=Equus caballus OX=9796 GN=FN1 PE=2 SV=3	0	712.779	104	3514	104	Yes	Yes	Yes	Yes	Yes	Yes	6
High	A0A3Q2I2E9	Albumin OS=Equus caballus OX=9796 GN=ALB PE=1 SV=2	0	590.016	109	7476	9	Yes	Yes	Yes	Yes	Yes	Yes	6
High	F6REX3	Pregnancy zone protein OS=Equus caballus OX=9796 GN=LOC100061763 PE=1 SV=3	0	556.781	86	3074	85	Yes	Yes	Yes	Yes	Yes	Yes	6
High	F7DZ01	Coagulation factor V OS=Equus caballus OX=9796 GN=F5 PE=3 SV=2	0	488.577	84	2145	84	Yes	Yes	Yes	Yes	Yes	Yes	6
High	A0A5F5PTP6	Collagen alpha-3(VI) chain OS=Equus caballus OX=9796 GN=COL6A3 PE=1 SV=2	0	449.11	107	1279	107	Yes	Yes	Yes	Yes	Yes	Yes	6
High	F6PH38	Fibrinogen beta chain OS=Equus caballus OX=9796 GN=FGB PE=1 SV=2	0	423.429	53	4959	52	Yes	Yes	Yes	Yes	Yes	Yes	6
High	A0A3Q2H3F6	Inter-alpha-trypsin inhibitor heavy chain 4 OS=Equus caballus OX=9796 GN=ITIH4 PE=1 SV=2	0	415.131	56	1875	56	Yes	Yes	Yes	Yes	Yes	Yes	6
High	F6ZV64	Desmoplakin OS=Equus caballus OX=9796 GN=DSP PE=3 SV=2	0	409.823	112	954	112	Yes	Yes	Yes	Yes	Yes	Yes	6
High	P27425	Serotransferrin OS=Equus caballus OX=9796 GN=TF PE=2 SV=1	0	384.203	66	2894	61	Yes	Yes	Yes	Yes	Yes	Yes	6
High	A0A3Q2HTG2	Fibrinogen alpha chain OS=Equus caballus OX=9796 GN=FGA PE=1 SV=3	0	383.716	60	6365	60	Yes	Yes	Yes	Yes	Yes	Yes	6
High	A0A9L0TM29	Complement component 4 binding protein alpha OS=Equus caballus OX=9796 GN=C4BPA PE=1 SV=1	0	319.452	51	6295	48	Yes	Yes	Yes	Yes	Yes	Yes	6
High	F6W2Y1	Fibrinogen gamma chain OS=Equus caballus OX=9796 GN=FGG PE=1 SV=2	0	309.149	40	4649	40	Yes	Yes	Yes	Yes	Yes	Yes	6
High	A0A3Q2H908	Ig mu chain C region OS=Equus caballus OX=9796 GN=IGHM PE=1 SV=2	0	292.804	41	15521	41	Yes	Yes	Yes	Yes	Yes	Yes	6
High	F7BQD6	Complement C1s subcomponent OS=Equus caballus OX=9796 GN=C1S PE=1 SV=3	0	257.264	32	876	32	Yes	Yes	Yes	Yes	Yes	Yes	6
High	F6PQ46	Ceruloplasmin OS=Equus caballus OX=9796 GN=CP PE=1 SV=4	0	256.092	40	565	40	Yes	Yes	Yes	Yes	Yes	Yes	6
High	A0A3Q2HWD2	Integrin alpha-IIb OS=Equus caballus OX=9796 GN=ITGA2B PE=3 SV=3	0	238.971	40	982	40	Yes	Yes	Yes	Yes	Yes	Yes	6
High	F6X485	Myosin-9 OS=Equus caballus OX=9796 GN=MYH9 PE=1 SV=2	0	237.721	60	222	51	Yes	Yes	Yes	Yes	Yes	Yes	6
High	A0A3Q2KTQ9	Actin beta OS=Equus caballus OX=9796 GN=ACTB PE=3 SV=3	0	235.168	27	851	9	Yes	Yes	Yes	Yes	Yes	Yes	6
High	A0A9L0SLY6	Complement C1r subcomponent OS=Equus caballus OX=9796 GN=C1R PE=1 SV=1	0	225.57	39	1411	39	Yes	Yes	Yes	Yes	Yes	Yes	6
High	F6QAD8	Alpha-2-macroglobulin OS=Equus caballus OX=9796 GN=LOC100061656 PE=1 SV=4	0	223.851	46	1450	40	Yes	Yes	Yes	Yes	Yes	Yes	6
High	A0A9L0SJ52	Reelin OS=Equus caballus OX=9796 GN=RELN PE=3 SV=1	0	223.622	59	532	59	Yes	Yes	Yes	Yes	Yes	Yes	6
High	F6W5N9	Collagen alpha-5(VI) chain OS=Equus caballus OX=9796 GN=COL6A5 PE=1 SV=4	0	222.363	60	612	56	Yes	Yes	Yes	Yes	Yes	Yes	6
High	A0A9L0RMF3	Complement C5 OS=Equus caballus OX=9796 GN=C5 PE=1 SV=1	0	219.14	56	341	56	Yes	Yes	Yes	Yes	Yes	Yes	6
High	F6WDW3	Keratin, type I cytoskeletal 10 OS=Equus caballus OX=9796 GN=KRT10A PE=3 SV=3	0	205.315	36	2490	3	Yes	Yes	Yes	Yes	Yes	Yes	6
High	F7E3H8	Complement factor H OS=Equus caballus OX=9796 GN=CFH PE=1 SV=2	0	203.215	46	769	44	Yes	Yes	Yes	Yes	Yes	Yes	6
High	A0A9L0S1S1	Inter-alpha-trypsin inhibitor heavy chain H1 OS=Equus caballus OX=9796 GN=ITIH1 PE=1 SV=1	0	193.096	34	487	34	Yes	Yes	Yes	Yes	Yes	Yes	6
High	F6SS14	Keratin, type I cytoskeletal 10 OS=Equus caballus OX=9796 GN=KRT10B PE=3 SV=3	0	191.419	34	2601	1	Yes	Yes	Yes	Yes	Yes	Yes	6
High	A0A9L0RR06	Apolipoprotein A-I OS=Equus caballus OX=9796 GN=APOA1 PE=1 SV=1	0	181.073	37	2250	37	Yes	Yes	Yes	Yes	Yes	Yes	6
High	F7CYR1	Antithrombin-III OS=Equus caballus OX=9796 GN=SERPINC1 PE=1 SV=3	0	166.703	33	796	33	Yes	Yes	Yes	Yes	Yes	Yes	6
High	F7BFJ1	Prothrombin OS=Equus caballus OX=9796 GN=F2 PE=1 SV=3	0	166.638	27	413	27	Yes	Yes	Yes	Yes	Yes	Yes	6
High	Q28372	Gelsolin OS=Equus caballus OX=9796 GN=GSN PE=1 SV=2	0	164.667	24	365	24	Yes	Yes	Yes	Yes	Yes	Yes	6
High	A0A5S7MJB1	Clusterin OS=Equus caballus OX=9796 GN=CLU PE=3 SV=1	0	163.505	23	1209	23	Yes	Yes	Yes	Yes	Yes	Yes	6
High	A0A9L0T4M1	Collagen alpha-1(VII) chain OS=Equus caballus OX=9796 PE=4 SV=1	0	163.43	43	228	43	Yes	Yes	Yes	Yes	Yes	Yes	6
High	A0A3Q2I8H8	Galectin-3-binding protein OS=Equus caballus OX=9796 GN=LGALS3BP PE=4 SV=1	0	160.639	23	897	23	Yes	Yes	Yes	Yes	Yes	Yes	6
High	A0A5F5PUE2	Thiol proteinase inhibitor OS=Equus caballus OX=9796 GN=KNG1 PE=1 SV=1	0	159.224	32	1161	32	Yes	Yes	Yes	Yes	Yes	Yes	6
High	A0A9L0SQ87	Plasminogen OS=Equus caballus OX=9796 PE=1 SV=1	0	154.389	36	306	36	Yes	Yes	Yes	Yes	Yes	Yes	6
High	A0A9L0SKA5	Calpain-1 catalytic subunit OS=Equus caballus OX=9796 GN=CAPN1 PE=1 SV=1	0	153.613	33	246	33	Yes	Yes	Yes	Yes	Yes	Yes	6
High	F6RDD3	Globin A1 OS=Equus caballus OX=9796 GN=HBB PE=1 SV=3	0	153.188	20	1966	19	Yes	Yes	Yes	Yes	Yes	Yes	6
High	F6YUK8	Sushi, von Willebrand factor type A, EGF and pentraxin domain-containing protein 1 OS=Equus caballus OX=9796 GN=SVEP1 PE=4 SV=2	0	152.486	51	364	51	Yes	Yes	Yes	Yes	Yes	Yes	6
High	A0A3Q2KM06	Collagen alpha-1(VI) chain OS=Equus caballus OX=9796 GN=COL6A1 PE=3 SV=2	0	149.632	26	454	26	Yes	Yes	Yes	Yes	Yes	Yes	6
High	F7D281	IF rod domain-containing protein OS=Equus caballus OX=9796 PE=1 SV=4	0	148.968	37	1789	28	Yes	Yes	Yes	Yes	Yes	Yes	6
High	A0A5F5PTW4	FERM domain containing kindlin 3 OS=Equus caballus OX=9796 GN=FERMT3 PE=3 SV=2	0	148.45	33	412	33	Yes	Yes	Yes	Yes	Yes	Yes	6
High	F6VBP9	Apolipoprotein E OS=Equus caballus OX=9796 GN=APOE PE=3 SV=10	0	145.681	21	788	21	Yes	Yes	Yes	Yes	Yes	Yes	6
High	Q2Z1P9	Anion exchange protein OS=Equus caballus OX=9796 GN=SLC4A1 PE=1 SV=1	0	145.553	31	808	31	Yes	Yes	Yes	Yes	Yes	Yes	6
High	A0A9L0SDG9	Ig-like domain-containing protein OS=Equus caballus OX=9796 PE=1 SV=1	0	145.054	25	1382	25	Yes	Yes	Yes	Yes	Yes	Yes	6
High	A0A3Q2HM18	Moesin OS=Equus caballus OX=9796 GN=MSN PE=1 SV=2	0	140.904	33	532	23	Yes	Yes	Yes	Yes	Yes	Yes	6
High	H9GZT5	Ig-like domain-containing protein OS=Equus caballus OX=9796 PE=1 SV=4	0	138.652	24	2616	24	Yes	Yes	Yes	Yes	Yes	Yes	6
High	A0A5F5PXA0	Keratin, type I cytoskeletal 17 OS=Equus caballus OX=9796 GN=KRT42 PE=4 SV=2	0	138.612	30	1130	20	Yes	Yes	Yes	Yes	Yes	Yes	6
High	A0A5F5Q220	Junction plakoglobin OS=Equus caballus OX=9796 GN=JUP PE=3 SV=2	0	137.922	31	377	26	Yes	Yes	Yes	Yes	Yes	Yes	6
High	A0A9L0SC90	Integrin beta OS=Equus caballus OX=9796 GN=ITGB3 PE=3 SV=1	0	137.846	26	479	26	Yes	Yes	Yes	Yes	Yes	Yes	6
High	A0A9L0TP99	CD5 molecule like OS=Equus caballus OX=9796 GN=CD5L PE=1 SV=1	0	137.027	26	1835	26	Yes	Yes	Yes	Yes	Yes	Yes	6
High	F6ZI35	Histidine-rich glycoprotein OS=Equus caballus OX=9796 GN=HRG PE=1 SV=3	0	135.439	24	681	24	Yes	Yes	Yes	Yes	Yes	Yes	6
High	F6VJR6	Alpha-1-B glycoprotein OS=Equus caballus OX=9796 GN=A1BG PE=1 SV=3	0	132.993	20	451	20	Yes	Yes	Yes	Yes	Yes	Yes	6
High	A0A5F5PYW9	Serpin domain-containing protein OS=Equus caballus OX=9796 PE=1 SV=2	0	132.986	23	774	9	Yes	Yes	Yes	Yes	Yes	Yes	6
High	A0A5F5PM55	Inter-alpha-trypsin inhibitor heavy chain 2 OS=Equus caballus OX=9796 GN=ITIH2 PE=1 SV=1	0	128.407	26	323	26	Yes	Yes	Yes	Yes	Yes	Yes	6
High	A0A9L0RCA7	Tenascin XB OS=Equus caballus OX=9796 GN=TNXB PE=1 SV=1	0	126.882	46	140	46	Yes	Yes	Yes	Yes	Yes	Yes	6
High	F6TMF6	Prenylcysteine oxidase 1 OS=Equus caballus OX=9796 GN=PCYOX1 PE=1 SV=3	0	123.911	18	399	18	Yes	Yes	Yes	Yes	Yes	Yes	6
High	A0A5F5PUZ8	Keratin 16 OS=Equus caballus OX=9796 GN=KRT16 PE=4 SV=2	0	123.511	23	1200	16	Yes	Yes	Yes	Yes	Yes	Yes	6
High	P38029	Alpha-1-antiproteinase 2 OS=Equus caballus OX=9796 PE=1 SV=2	0	120.676	19	659	5	Yes	Yes	Yes	Yes	Yes	Yes	6
High	F7CZW9	Serpin family G member 1 OS=Equus caballus OX=9796 GN=SERPING1 PE=1 SV=2	0	114.618	19	316	19	Yes	Yes	Yes	Yes	Yes	Yes	6
High	A0A9L0RR27	Polymeric immunoglobulin receptor OS=Equus caballus OX=9796 GN=PIGR PE=1 SV=1	0	113.951	25	241	25	Yes	Yes	Yes	Yes	Yes	Yes	6
High	F6UMQ4	Transforming growth factor-beta-induced protein ig-h3 OS=Equus caballus OX=9796 GN=TGFBI PE=1 SV=3	0	113.163	26	360	26	Yes	Yes	Yes	Yes	Yes	Yes	6
High	A0A3Q2LDB5	Maltase-glucoamylase OS=Equus caballus OX=9796 GN=MGAM PE=1 SV=2	0	112.511	32	133	32	Yes	Yes	Yes	Yes	Yes	Yes	6
High	A0A9R8N1Q4	Heat shock cognate 71 kDa protein OS=Equus caballus OX=9796 GN=HSPA8 PE=3 SV=1	0	109.78	26	250	15	Yes	Yes	Yes	Yes	Yes	Yes	6
High	A0A3Q2GXX5	Fibulin-1 OS=Equus caballus OX=9796 GN=FBLN1 PE=1 SV=2	0	107.313	22	208	22	Yes	Yes	Yes	Yes	Yes	Yes	6
High	A0A5F5PEG5	Protein AMBP OS=Equus caballus OX=9796 GN=AMBP PE=1 SV=1	0	105.525	18	372	18	Yes	Yes	Yes	Yes	Yes	Yes	6
High	A0A3Q2L6D8	Programmed cell death 6-interacting protein OS=Equus caballus OX=9796 GN=PDCD6IP PE=1 SV=2	0	104.877	31	171	31	Yes	Yes	Yes	Yes	Yes	Yes	6
High	F6X1I8	Hemopexin OS=Equus caballus OX=9796 GN=HPX PE=1 SV=1	0	102.363	19	230	19	Yes	Yes	Yes	Yes	Yes	Yes	6
High	F6UL68	Transthyretin OS=Equus caballus OX=9796 GN=TTR PE=1 SV=3	0	102.095	14	241	14	Yes	Yes	Yes	Yes	Yes	Yes	6
High	F6UR46	Integrin beta OS=Equus caballus OX=9796 GN=ITGB1 PE=1 SV=3	0	100.977	24	263	24	Yes	Yes	Yes	Yes	Yes	Yes	6
High	A0A9L0TG68	Matrix metalloproteinase-19 OS=Equus caballus OX=9796 GN=MMP19 PE=3 SV=1	0	99.906	15	213	15	Yes	Yes	Yes	Yes	Yes	Yes	6
High	A0A9L0TJ73	Apolipoprotein C-III OS=Equus caballus OX=9796 GN=APOC3 PE=3 SV=1	0	99.061	10	2968	10	Yes	Yes	Yes	Yes	Yes	Yes	6
High	F6UZI2	Coagulation factor XIII A chain OS=Equus caballus OX=9796 GN=F13A1 PE=1 SV=2	0	97.543	21	194	20	Yes	Yes	Yes	Yes	Yes	Yes	6
High	F6YWC0	Sushi domain-containing protein OS=Equus caballus OX=9796 GN=LOC106783161 PE=4 SV=3	0	97.475	16	3608	16	Yes	Yes	Yes	Yes	Yes	Yes	6
High	F7BM31	Serpin family D member 1 OS=Equus caballus OX=9796 GN=SERPIND1 PE=1 SV=1	0	93.856	22	283	22	Yes	Yes	Yes	Yes	Yes	Yes	6
High	A0A9L0RUS5	Haptoglobin OS=Equus caballus OX=9796 GN=LOC100067869 PE=1 SV=1	0	93.277	22	1031	22	Yes	Yes	Yes	Yes	Yes	Yes	6
High	F6SP74	Complement factor properdin OS=Equus caballus OX=9796 GN=CFP PE=1 SV=2	0	92.976	19	447	19	Yes	Yes	Yes	Yes	Yes	Yes	6
High	A0A9L0SIF0	Collagen type VI alpha 2 chain OS=Equus caballus OX=9796 GN=COL6A2 PE=4 SV=1	0	90.993	18	376	18	Yes	Yes	Yes	Yes	Yes	Yes	6
High	P01958	Hemoglobin subunit alpha OS=Equus caballus OX=9796 GN=HBA PE=1 SV=2	0	84.067	13	1099	4	Yes	Yes	Yes	Yes	Yes	Yes	6
High	Q2V905	Transferrin receptor protein 1 OS=Equus caballus OX=9796 GN=TFRC PE=2 SV=1	0	81.302	25	254	25	Yes	Yes	Yes	Yes	Yes	Yes	6
High	F6RZ27	Apolipoprotein A-IV OS=Equus caballus OX=9796 GN=APOA4 PE=1 SV=2	0	80.891	23	443	23	Yes	Yes	Yes	Yes	Yes	Yes	6
High	A0A9L0RZP4	Heat shock 70kDa protein 1A OS=Equus caballus OX=9796 GN=HSPA1A PE=1 SV=1	0	80.241	19	185	17	Yes	Yes	Yes	Yes	Yes	Yes	6
High	A0A9L0S4R5	Kallikrein B1 OS=Equus caballus OX=9796 GN=KLKB1 PE=1 SV=1	0	78.505	24	232	24	Yes	Yes	Yes	Yes	Yes	Yes	6
High	A0A9L0TER8	Serpin family F member 2 OS=Equus caballus OX=9796 GN=SERPINF2 PE=1 SV=1	0	78.4	14	207	14	Yes	Yes	Yes	Yes	Yes	Yes	6
High	A0A9L0S9G4	Scaffold protein ILK OS=Equus caballus OX=9796 GN=ILK PE=1 SV=1	0	78.168	16	261	16	Yes	Yes	Yes	Yes	Yes	Yes	6
High	A0A9L0S6X4	1-alkyl-2-acetylglycerophosphocholine esterase OS=Equus caballus OX=9796 GN=PLA2G7 PE=4 SV=1	0	77.049	19	180	19	Yes	Yes	Yes	Yes	Yes	Yes	6
High	F6RA08	Stomatin OS=Equus caballus OX=9796 GN=STOM PE=1 SV=1	0	74.336	15	284	15	Yes	Yes	Yes	Yes	Yes	Yes	6
High	F6VTD3	SMB domain-containing protein OS=Equus caballus OX=9796 PE=1 SV=3	0	73.606	18	370	18	Yes	Yes	Yes	Yes	Yes	Yes	6
High	A0A3Q2HCW6	Fibrinogen C-terminal domain-containing protein OS=Equus caballus OX=9796 PE=3 SV=2	0	73.545	10	199	6	Yes	Yes	Yes	Yes	Yes	Yes	6
High	F7BP93	IF rod domain-containing protein OS=Equus caballus OX=9796 PE=3 SV=4	0	72.741	21	1112	7	Yes	Yes	Yes	Yes	Yes	Yes	6
High	A0A3Q2L5E0	Keratin, type I cytoskeletal 19 OS=Equus caballus OX=9796 PE=1 SV=3	0	72.706	20	1038	9	Yes	Yes	Yes	Yes	Yes	Yes	6
High	F7E0P3	Thrombospondin-4 OS=Equus caballus OX=9796 GN=THBS4 PE=3 SV=2	0	71.997	17	198	15	Yes	Yes	Yes	Yes	Yes	Yes	6
High	A0A9L0RV55	Joining chain of multimeric IgA and IgM OS=Equus caballus OX=9796 GN=JCHAIN PE=1 SV=1	0	70.174	17	1397	17	Yes	Yes	Yes	Yes	Yes	Yes	6
High	A0A9L0RB71	Collagen type I alpha 1 chain OS=Equus caballus OX=9796 GN=COL1A1 PE=1 SV=1	0	69.143	14	164	14	Yes	Yes	Yes	Yes	Yes	Yes	6
High	F6SUS2	Serpin family A member 10 OS=Equus caballus OX=9796 GN=SERPINA10 PE=3 SV=3	0	69.02	14	155	14	Yes	Yes	Yes	Yes	Yes	Yes	6
High	A0A9L0SRR1	Tyrosine 3-monooxygenase/tryptophan 5-monooxygenase activation protein zeta OS=Equus caballus OX=9796 GN=YWHAZ PE=1 SV=1	0	68.69	14	262	11	Yes	Yes	Yes	Yes	Yes	Yes	6
High	A0A9L0SDT1	Golgi membrane protein 1 OS=Equus caballus OX=9796 GN=GOLM1 PE=1 SV=1	0	68.239	15	177	15	Yes	Yes	Yes	Yes	Yes	Yes	6
High	A0A3Q2HA46	Complement C1s subcomponent OS=Equus caballus OX=9796 GN=MASP1 PE=4 SV=2	0	67.671	14	108	14	Yes	Yes	Yes	Yes	Yes	Yes	6
High	A0A5F5Q0V8	Alpha-2-HS-glycoprotein OS=Equus caballus OX=9796 GN=AHSG PE=1 SV=2	0	64.702	9	262	9	Yes	Yes	Yes	Yes	Yes	Yes	6
High	F6ZI51	Annexin OS=Equus caballus OX=9796 GN=ANXA2 PE=1 SV=4	0	64.53	18	274	18	Yes	Yes	Yes	Yes	Yes	Yes	6
High	A0A9L0RI90	Complement C1q subcomponent subunit A OS=Equus caballus OX=9796 GN=C1QA PE=4 SV=1	0	63.123	9	410	9	Yes	Yes	Yes	Yes	Yes	Yes	6
High	A0A3Q2HB55	Receptor-type tyrosine-protein phosphatase C OS=Equus caballus OX=9796 GN=PTPRC PE=1 SV=1	0	62.683	18	61	18	Yes	Yes	Yes	Yes	Yes	Yes	6
High	F7C7J6	Coagulation factor XIII B chain OS=Equus caballus OX=9796 GN=F13B PE=4 SV=4	0	59.516	18	138	18	Yes	Yes	Yes	Yes	Yes	Yes	6
High	F7DBT2	Complement C1q C chain OS=Equus caballus OX=9796 GN=C1QC PE=4 SV=3	0	59.03	7	444	7	Yes	Yes	Yes	Yes	Yes	Yes	6
High	A0A5F5PT22	Integrin beta OS=Equus caballus OX=9796 GN=ITGB2 PE=1 SV=1	0	58.894	18	68	18	Yes	Yes	Yes	Yes	Yes	Yes	6
High	A0A3Q2HM94	Solute carrier family 2, facilitated glucose transporter member 3 OS=Equus caballus OX=9796 GN=SLC2A3 PE=3 SV=1	0	58.355	9	136	9	Yes	Yes	Yes	Yes	Yes	Yes	6
High	A0A9L0RE17	Complement factor I OS=Equus caballus OX=9796 GN=CFI PE=1 SV=1	0	56.846	18	121	18	Yes	Yes	Yes	Yes	Yes	Yes	6
High	F7BUV8	Adiponectin A OS=Equus caballus OX=9796 GN=C1QB PE=4 SV=1	0	55.923	10	414	10	Yes	Yes	Yes	Yes	Yes	Yes	6
High	F6QFD9	Carboxypeptidase N subunit 2 OS=Equus caballus OX=9796 GN=CPN2 PE=1 SV=1	0	55.117	15	143	15	Yes	Yes	Yes	Yes	Yes	Yes	6
High	F6UFT2	Complement component C9 OS=Equus caballus OX=9796 GN=C9 PE=3 SV=1	0	54.188	16	180	15	Yes	Yes	Yes	Yes	Yes	Yes	6
High	A0A9L0S0F5	ATP-dependent 6-phosphofructokinase OS=Equus caballus OX=9796 GN=PFKL PE=1 SV=1	0	53.927	13	55	11	Yes	Yes	Yes	Yes	Yes	Yes	6
High	F6PJ16	Angiopoietin like 6 OS=Equus caballus OX=9796 GN=ANGPTL6 PE=4 SV=2	0	53.466	13	78	13	Yes	Yes	Yes	Yes	Yes	Yes	6
High	A0A9L0SLS8	Apolipoprotein M OS=Equus caballus OX=9796 GN=APOM PE=3 SV=1	0	52.41	10	200	10	Yes	Yes	Yes	Yes	Yes	Yes	6
High	A0A9L0T0M3	Paraoxonase OS=Equus caballus OX=9796 GN=PON1 PE=1 SV=1	0	47.461	11	104	11	Yes	Yes	Yes	Yes	Yes	Yes	6
High	A0A3Q2KRV3	ABI family member 3 binding protein OS=Equus caballus OX=9796 GN=ABI3BP PE=1 SV=3	0	47.422	13	110	13	Yes	Yes	Yes	Yes	Yes	Yes	6
High	A0A5F5PL57	Collectin-11 OS=Equus caballus OX=9796 GN=COLEC11 PE=3 SV=2	0	46.887	8	86	8	Yes	Yes	Yes	Yes	Yes	Yes	6
High	A0A9L0SD12	Oncoprotein-induced transcript 3 protein OS=Equus caballus OX=9796 GN=OIT3 PE=4 SV=1	0	46.756	16	114	16	Yes	Yes	Yes	Yes	Yes	Yes	6
High	F7BFT1	Peroxiredoxin-2 OS=Equus caballus OX=9796 GN=PRDX2 PE=1 SV=2	0	46.67	8	169	7	Yes	Yes	Yes	Yes	Yes	Yes	6
High	A0A9L0RHI6	Serpin family A member 3 OS=Equus caballus OX=9796 GN=SERPINA3 PE=1 SV=1	0	46.563	12	80	12	Yes	Yes	Yes	Yes	Yes	Yes	6
High	A0A9L0QYD5	Desmoglein-1 OS=Equus caballus OX=9796 GN=DSG1 PE=1 SV=1	0	46.154	11	129	11	Yes	Yes	Yes	Yes	Yes	Yes	6
High	A0A9L0S1R9	C-type lectin domain family 11 member A OS=Equus caballus OX=9796 GN=CLEC11A PE=4 SV=1	0	46.124	11	113	11	Yes	Yes	Yes	Yes	Yes	Yes	6
High	A0A5F5Q0F6	Versican core protein OS=Equus caballus OX=9796 GN=VCAN PE=1 SV=1	0	45.863	14	65	14	Yes	Yes	Yes	Yes	Yes	Yes	6
High	A0A3Q2LJM7	Ig-like domain-containing protein OS=Equus caballus OX=9796 PE=1 SV=2	0	45.838	6	566	6	Yes	Yes	Yes	Yes	Yes	Yes	6
High	P83704	Apolipoprotein A-II OS=Equus caballus OX=9796 GN=APOA2 PE=1 SV=1	0	45.811	8	338	5	Yes	Yes	Yes	Yes	Yes	Yes	6
High	A0A9L0TJ76	Guanine nucleotide-binding protein G(i) subunit alpha-2 OS=Equus caballus OX=9796 GN=GNAI2 PE=3 SV=1	0	45.723	10	90	10	Yes	Yes	Yes	Yes	Yes	Yes	6
High	F7DU87	BPI fold containing family A member 2 OS=Equus caballus OX=9796 GN=BPIFA2 PE=1 SV=1	0	44.986	14	334	14	Yes	Yes	Yes	Yes	Yes	Yes	6
High	F7CW51	Syndecan binding protein OS=Equus caballus OX=9796 GN=SDCBP PE=4 SV=3	0	44.206	6	86	6	Yes	Yes	Yes	Yes	Yes	Yes	6
High	F6Z041	Beta-2-glycoprotein 1 OS=Equus caballus OX=9796 GN=APOH PE=1 SV=2	0	44.204	14	252	14	Yes	Yes	Yes	Yes	Yes	Yes	6
High	F7BKE1	Serpin family F member 1 OS=Equus caballus OX=9796 GN=SERPINF1 PE=1 SV=1	0	44.169	12	55	12	Yes	Yes	Yes	Yes	Yes	Yes	6
High	F6T7X3	Amine oxidase OS=Equus caballus OX=9796 GN=AOC3 PE=1 SV=2	0	43.349	8	83	8	Yes	Yes	Yes	Yes	Yes	Yes	6
High	F6UV33	IF rod domain-containing protein OS=Equus caballus OX=9796 GN=KRT89 PE=3 SV=2	0	42.196	13	176	3	Yes	Yes	Yes	Yes	Yes	Yes	6
High	A0A9L0SSB9	small monomeric GTPase OS=Equus caballus OX=9796 GN=RAP1A PE=4 SV=1	0	40.445	10	260	4	Yes	Yes	Yes	Yes	Yes	Yes	6
High	A0A3Q2HAN3	Vitamin K-dependent protein S OS=Equus caballus OX=9796 GN=PROS1 PE=4 SV=1	0	40.092	18	118	18	Yes	Yes	Yes	Yes	Yes	Yes	6
High	F6TDH5	Coagulation factor X OS=Equus caballus OX=9796 GN=F10 PE=4 SV=4	0	39.563	9	57	9	Yes	Yes	Yes	Yes	Yes	Yes	6
High	A0A9L0S3K4	Protein HEG homolog 1 OS=Equus caballus OX=9796 GN=HEG1 PE=4 SV=1	0	38.652	12	57	12	Yes	Yes	Yes	Yes	Yes	Yes	6
High	A0A9L0SV57	Apolipoprotein C-IV OS=Equus caballus OX=9796 GN=APOC4 PE=3 SV=1	0	38.17	5	653	5	Yes	Yes	Yes	Yes	Yes	Yes	6
High	F7DZE7	Adiponectin, C1Q and collagen domain containing OS=Equus caballus OX=9796 GN=ADIPOQ PE=1 SV=3	0	36.19	10	366	10	Yes	Yes	Yes	Yes	Yes	Yes	6
High	A0A3Q2GX00	Ig-like domain-containing protein OS=Equus caballus OX=9796 GN=LOC100061707 PE=4 SV=2	0	34.61	9	79	7	Yes	Yes	Yes	Yes	Yes	Yes	6
High	Q8MKD1	Polyubiquitin-B OS=Equus caballus OX=9796 GN=UBB PE=2 SV=3	0	34.423	10	245	10	Yes	Yes	Yes	Yes	Yes	Yes	6
High	F7CI62	Mannose-binding protein C OS=Equus caballus OX=9796 GN=MBL2 PE=1 SV=4	0	33.352	8	171	8	Yes	Yes	Yes	Yes	Yes	Yes	6
High	F7B0S3	Milk fat globule EGF and factor V/VIII domain containing OS=Equus caballus OX=9796 GN=MFGE8 PE=4 SV=3	0	32.265	10	70	10	Yes	Yes	Yes	Yes	Yes	Yes	6
High	A0A9L0SZP4	Apolipoprotein D OS=Equus caballus OX=9796 GN=APOD PE=1 SV=1	0	30.95	9	243	9	Yes	Yes	Yes	Yes	Yes	Yes	6
High	A0A3Q2I744	Ig-like domain-containing protein OS=Equus caballus OX=9796 PE=1 SV=2	0	30.819	6	1112	6	Yes	Yes	Yes	Yes	Yes	Yes	6
High	F6QYS3	Extracellular matrix protein 1 OS=Equus caballus OX=9796 GN=ECM1 PE=1 SV=4	0	30.737	14	64	14	Yes	Yes	Yes	Yes	Yes	Yes	6
High	F6SMZ4	EMILIN-1 OS=Equus caballus OX=9796 GN=EMILIN1 PE=4 SV=3	0	29.765	9	34	9	Yes	Yes	Yes	Yes	Yes	Yes	6
High	A0A3Q2GT53	C-type lectin domain family 3 member B OS=Equus caballus OX=9796 GN=CLEC3B PE=1 SV=1	0	28.919	7	68	7	Yes	Yes	Yes	Yes	Yes	Yes	6
High	A0A9L0RIR3	Integrin subunit alpha L OS=Equus caballus OX=9796 GN=ITGAL PE=3 SV=1	0	28.226	12	37	12	Yes	Yes	Yes	Yes	Yes	Yes	6
High	F6RTI8	Collagen type I alpha 2 chain OS=Equus caballus OX=9796 GN=COL1A2 PE=1 SV=2	0	27.949	9	46	9	Yes	Yes	Yes	Yes	Yes	Yes	6
High	A0A3Q2HIE9	Myosin light chain 6 OS=Equus caballus OX=9796 GN=MYL6 PE=1 SV=3	0	27.289	7	47	5	Yes	Yes	Yes	Yes	Yes	Yes	6
High	F6V881	Vitronectin OS=Equus caballus OX=9796 GN=VTN PE=1 SV=4	0	27.151	6	198	6	Yes	Yes	Yes	Yes	Yes	Yes	6
High	A0A3Q2HNH0	Microfibril-associated glycoprotein 4 OS=Equus caballus OX=9796 GN=MFAP4 PE=4 SV=1	0	26.824	4	94	4	Yes	Yes	Yes	Yes	Yes	Yes	6
High	A0A9L0SP56	Protein S100-A9 OS=Equus caballus OX=9796 GN=S100A9 PE=1 SV=1	0	24.113	5	78	4	Yes	Yes	Yes	Yes	Yes	Yes	6
High	F6RM73	Apolipoprotein A-II OS=Equus caballus OX=9796 GN=APOA2 PE=1 SV=4	0	22.744	5	241	2	Yes	Yes	Yes	Yes	Yes	Yes	6
High	A0A3Q2I2H1	Ig-like domain-containing protein OS=Equus caballus OX=9796 PE=1 SV=1	0	22.201	4	133	4	Yes	Yes	Yes	Yes	Yes	Yes	6
High	F7CHU9	Collectin subfamily member 10 OS=Equus caballus OX=9796 GN=COLEC10 PE=3 SV=2	0	20.754	6	50	6	Yes	Yes	Yes	Yes	Yes	Yes	6
High	A0A9L0SW71	Surfactant protein D OS=Equus caballus OX=9796 GN=SFTPD PE=3 SV=1	0	20.589	4	28	4	Yes	Yes	Yes	Yes	Yes	Yes	6
High	F7A808	Keratin 80 OS=Equus caballus OX=9796 GN=KRT80 PE=4 SV=2	0	20.311	6	1226	5	Yes	Yes	Yes	Yes	Yes	Yes	6
High	A0A9L0SX36	Uncharacterized protein OS=Equus caballus OX=9796 PE=4 SV=1	0	18.004	5	79	5	Yes	Yes	Yes	Yes	Yes	Yes	6
High	A0A3Q2GVY8	L-selectin OS=Equus caballus OX=9796 GN=SELL PE=3 SV=2	0	16.677	5	24	5	Yes	Yes	Yes	Yes	Yes	Yes	6
High	F6ZC75	Thy-1 membrane glycoprotein OS=Equus caballus OX=9796 GN=THY1 PE=1 SV=1	0	13.992	3	39	3	Yes	Yes	Yes	Yes	Yes	Yes	6
High	A0A5F5PTR6	Ig-like domain-containing protein OS=Equus caballus OX=9796 PE=4 SV=2	0	11.545	4	81	2	Yes	Yes	Yes	Yes	Yes	Yes	6
High	A0A9L0R9K9	Desmocollin 1 OS=Equus caballus OX=9796 GN=DSC1 PE=4 SV=1	0	11.23	4	58	4	Yes	Yes	Yes	Yes	Yes	Yes	6
High	P14452	Fibrinogen alpha chain (Fragment) OS=Equus caballus OX=9796 GN=FGA PE=1 SV=1	0	9.761	1	227	1	Yes	Yes	Yes	Yes	Yes	Yes	6
High	A0A9L0S0F6	trypsin OS=Equus caballus OX=9796 GN=LOC100055297 PE=4 SV=1	0	9.6	2	105	2	Yes	Yes	Yes	Yes	Yes	Yes	6
High	A0A9L0S187	Ig-like domain-containing protein OS=Equus caballus OX=9796 PE=4 SV=1	0	8.531	3	82	3	Yes	Yes	Yes	Yes	Yes	Yes	6
High	A0A3Q2H839	Ig-like domain-containing protein OS=Equus caballus OX=9796 PE=1 SV=1	0	7.426	3	31	3	Yes	Yes	Yes	Yes	Yes	Yes	6
High	F6Z230	Protein S100 OS=Equus caballus OX=9796 GN=S100A12 PE=1 SV=2	0	7.274	2	29	2	Yes	Yes	Yes	Yes	Yes	Yes	6
High	F6WJI6	Ig-like domain-containing protein OS=Equus caballus OX=9796 PE=4 SV=4	0	6.452	2	98	1	Yes	Yes	Yes	Yes	Yes	Yes	6
High	F6PI70	Ig-like domain-containing protein OS=Equus caballus OX=9796 PE=4 SV=2	0	6.194	2	110	1	Yes	Yes	Yes	Yes	Yes	Yes	6
High	A0A3Q2GT41	Filaggrin 2 OS=Equus caballus OX=9796 GN=FLG2 PE=3 SV=3	0	6.12	2	68	2	Yes	Yes	Yes	Yes	Yes	Yes	6
High	A0A9L0S923	Ig-like domain-containing protein OS=Equus caballus OX=9796 PE=4 SV=1	0	6.055	2	126	1	Yes	Yes	Yes	Yes	Yes	Yes	6
High	A0A3Q2HIU8	Fc alpha and mu receptor OS=Equus caballus OX=9796 GN=FCAMR PE=4 SV=2	0	5.577	2	50	2	Yes	Yes	Yes	Yes	Yes	Yes	6
High	A0A9L0S078	High affinity immunoglobulin epsilon receptor subunit gamma OS=Equus caballus OX=9796 GN=FCER1G PE=3 SV=1	0	4.68	2	29	2	Yes	Yes	Yes	Yes	Yes	Yes	6
High	A0A3Q2I854	IF rod domain-containing protein OS=Equus caballus OX=9796 PE=3 SV=2	0.0006	2.812	1	333	1	Yes	Yes	Yes	Yes	Yes	Yes	6
Medium	A0A3Q2I7M2	Centrosomal protein 128 OS=Equus caballus OX=9796 GN=CEP128 PE=4 SV=2	0.01162	1.299	1	279	1	Yes	Yes	Yes	Yes	Yes	Yes	6
Medium	F6ZW74	KN motif and ankyrin repeat domains 3 OS=Equus caballus OX=9796 GN=KANK3 PE=4 SV=2	0.01614	1.212	1	9	1	Yes	Yes	Yes	Yes	Yes	Yes	6
Medium	F6WHN4	ArfGAP with SH3 domain, ankyrin repeat and PH domain 2 OS=Equus caballus OX=9796 GN=ASAP2 PE=4 SV=4	0.01862	1.119	1	65	1	Yes	Yes	Yes	Yes	Yes	Yes	6
Medium	A0A9L0RBF4	Tetratricopeptide repeat domain 23 OS=Equus caballus OX=9796 GN=TTC23 PE=4 SV=1	0.02482	1.037	1	29	1	Yes	Yes	Yes	Yes	Yes	Yes	6
Medium	A0A3Q2KYR7	Centromere protein F OS=Equus caballus OX=9796 GN=CENPF PE=4 SV=2	0.04178	0.848	1	51	1	Yes	Yes	Yes	Yes	Yes	Yes	6
High	F6QIZ4	Talin 1 OS=Equus caballus OX=9796 GN=TLN1 PE=1 SV=3	0	527.332	99	769	99	Yes	No	Yes	Yes	Yes	Yes	5
High	A0A5F5PF96	Coagulation factor VIII OS=Equus caballus OX=9796 GN=F8 PE=3 SV=2	0	422.327	82	666	82	Yes	Yes	Yes	No	Yes	Yes	5
High	F6YR34	Thrombospondin-1 OS=Equus caballus OX=9796 GN=THBS1 PE=1 SV=2	0	224.143	48	643	47	No	Yes	Yes	Yes	Yes	Yes	5
High	A0A9L0SFT5	Carboxylic ester hydrolase OS=Equus caballus OX=9796 GN=LOC100050685 PE=1 SV=1	0	194.946	26	928	25	Yes	Yes	Yes	Yes	Yes	No	5
High	A0A9L0SAN3	ADAM metallopeptidase with thrombospondin type 1 motif 13 OS=Equus caballus OX=9796 GN=ADAMTS13 PE=4 SV=1	0	191.19	51	353	51	Yes	Yes	Yes	No	Yes	Yes	5
High	A0A3Q2IDD2	Complement factor B OS=Equus caballus OX=9796 GN=CFB PE=1 SV=2	0	157.16	31	193	31	No	Yes	Yes	Yes	Yes	Yes	5
High	F6PMY4	Prolow-density lipoprotein receptor-related protein 1 OS=Equus caballus OX=9796 GN=LRP1 PE=1 SV=2	0	133.036	41	177	41	Yes	Yes	Yes	No	Yes	Yes	5
High	A0A3Q2H659	A-kinase anchoring protein 12 OS=Equus caballus OX=9796 GN=AKAP12 PE=1 SV=1	0	122.352	32	184	32	Yes	Yes	Yes	No	Yes	Yes	5
High	F6T0P6	Vitamin D-binding protein OS=Equus caballus OX=9796 GN=GC PE=1 SV=3	0	120.326	21	255	21	Yes	Yes	Yes	Yes	Yes	No	5
High	A0A5F5Q1G3	Basement membrane-specific heparan sulfate proteoglycan core protein OS=Equus caballus OX=9796 GN=HSPG2 PE=1 SV=2	0	109.184	34	89	34	Yes	Yes	Yes	No	Yes	Yes	5
High	F6YG82	Endoplasmic reticulum chaperone BIP OS=Equus caballus OX=9796 GN=HSPA5 PE=1 SV=3	0	104.87	28	165	26	Yes	Yes	Yes	Yes	No	Yes	5
High	A0A3Q2IEM4	phosphopyruvate hydratase OS=Equus caballus OX=9796 GN=ENO1 PE=1 SV=3	0	86.382	18	117	13	Yes	No	Yes	Yes	Yes	Yes	5
High	A0A3Q2HF85	Ezrin OS=Equus caballus OX=9796 GN=EZR PE=1 SV=2	0	85.818	21	272	11	Yes	Yes	Yes	Yes	No	Yes	5
High	F6R9F5	Laminin subunit alpha-2 OS=Equus caballus OX=9796 GN=LAMA2 PE=4 SV=4	0	85.405	31	82	31	Yes	Yes	Yes	No	Yes	Yes	5
High	A0A3Q2IDE0	Complement C2 OS=Equus caballus OX=9796 GN=C2 PE=4 SV=3	0	82.251	18	89	18	No	Yes	Yes	Yes	Yes	Yes	5
High	F7CJ64	Keratin 82 OS=Equus caballus OX=9796 GN=KRT82 PE=3 SV=2	0	80.991	23	1665	1	Yes	No	Yes	Yes	Yes	Yes	5
High	A0A3Q2I7K7	Globin domain-containing protein OS=Equus caballus OX=9796 PE=1 SV=1	0	78.92	13	953	4	Yes	Yes	Yes	No	Yes	Yes	5
High	F6YV40	Glyceraldehyde-3-phosphate dehydrogenase OS=Equus caballus OX=9796 GN=GAPDH PE=1 SV=2	0	78.48	13	168	7	No	Yes	Yes	Yes	Yes	Yes	5
High	F7DF55	Proteasome subunit beta OS=Equus caballus OX=9796 GN=PSMB4 PE=1 SV=2	0	74.299	8	142	8	Yes	Yes	Yes	Yes	No	Yes	5
High	A0A9L0SPB4	Elongation factor 1-alpha OS=Equus caballus OX=9796 PE=3 SV=1	0	66.269	14	104	14	Yes	No	Yes	Yes	Yes	Yes	5
High	F6R5Y2	Serpin family A member 5 OS=Equus caballus OX=9796 GN=SERPINA5 PE=3 SV=2	0	59.683	12	115	12	No	Yes	Yes	Yes	Yes	Yes	5
High	A0A9L0SB75	Nidogen-1 OS=Equus caballus OX=9796 GN=NID1 PE=1 SV=1	0	55.552	20	110	20	Yes	Yes	Yes	No	Yes	Yes	5
High	A0A5F5PZX4	Attractin OS=Equus caballus OX=9796 GN=ATRN PE=4 SV=1	0	55.127	17	69	17	No	Yes	Yes	Yes	Yes	Yes	5
High	F6WMT7	Keratin 71 OS=Equus caballus OX=9796 GN=KRT71 PE=3 SV=2	0	54.106	17	253	6	Yes	Yes	No	Yes	Yes	Yes	5
High	F7DP84	Apolipoprotein A-V OS=Equus caballus OX=9796 GN=APOA5 PE=3 SV=4	0	50.93	17	169	17	Yes	Yes	No	Yes	Yes	Yes	5
High	F7DXG8	Cofilin 1 OS=Equus caballus OX=9796 GN=CFL1 PE=1 SV=2	0	50.79	11	112	11	Yes	Yes	Yes	Yes	No	Yes	5
High	A0A9L0TB68	Glyceraldehyde-3-phosphate dehydrogenase OS=Equus caballus OX=9796 PE=1 SV=1	0	48.69	8	132	2	Yes	No	Yes	Yes	Yes	Yes	5
High	F6X6A6	Peptidyl-prolyl cis-trans isomerase OS=Equus caballus OX=9796 GN=PPIA PE=1 SV=2	0	47.728	11	103	11	Yes	No	Yes	Yes	Yes	Yes	5
High	A0A3Q2HL46	Sialophorin OS=Equus caballus OX=9796 GN=SPN PE=4 SV=2	0	45.743	7	29	7	Yes	Yes	Yes	No	Yes	Yes	5
High	A0A9L0RLM0	Tyrosine 3-monooxygenase/tryptophan 5-monooxygenase activation protein beta OS=Equus caballus OX=9796 GN=YWHAB PE=1 SV=1	0	44.905	11	230	5	Yes	Yes	Yes	Yes	No	Yes	5
High	F7BSN5	Sushi domain-containing protein OS=Equus caballus OX=9796 PE=4 SV=4	0	42.873	4	423	1	No	Yes	Yes	Yes	Yes	Yes	5
High	F7CVH6	Plakophilin-1 OS=Equus caballus OX=9796 GN=PKP1 PE=3 SV=2	0	40.176	12	93	12	Yes	Yes	Yes	Yes	No	Yes	5
High	F7CR03	Phospholipid transfer protein OS=Equus caballus OX=9796 GN=PLTP PE=3 SV=3	0	39.273	10	50	10	No	Yes	Yes	Yes	Yes	Yes	5
High	F6WZA8	Carboxypeptidase N catalytic chain OS=Equus caballus OX=9796 GN=CPN1 PE=3 SV=2	0	36.961	8	47	8	Yes	Yes	Yes	Yes	No	Yes	5
High	F6Y0C1	TNF receptor associated factor 2 OS=Equus caballus OX=9796 GN=TRAF2 PE=4 SV=4	0	35.386	7	55	7	Yes	Yes	Yes	Yes	Yes	No	5
High	A0A3Q2I6E8	Catalase OS=Equus caballus OX=9796 GN=CAT PE=1 SV=3	0	35.039	10	76	10	Yes	Yes	Yes	Yes	Yes	No	5
High	F6ZNL2	Keratin, type I cytoskeletal 27 OS=Equus caballus OX=9796 GN=KRT25 PE=4 SV=3	0	33.545	12	526	7	Yes	Yes	No	Yes	Yes	Yes	5
High	A0A9L0RED1	Lipid-binding serum glycoprotein N-terminal domain-containing protein OS=Equus caballus OX=9796 GN=LOC106782421 PE=4 SV=1	0	31.557	8	33	8	No	Yes	Yes	Yes	Yes	Yes	5
High	A0A3Q2HEJ5	CD44 antigen OS=Equus caballus OX=9796 GN=CD44 PE=1 SV=2	0	27.057	7	63	7	Yes	Yes	Yes	No	Yes	Yes	5
High	F6YLD8	Chromosome 13 C16orf54 homolog OS=Equus caballus OX=9796 GN=C13H16orf54 PE=4 SV=1	0	20.502	7	37	7	Yes	Yes	Yes	Yes	No	Yes	5
High	A0A9L0S3W7	Alkaline phosphatase OS=Equus caballus OX=9796 GN=ALPL PE=3 SV=1	0	19.009	5	15	5	Yes	Yes	No	Yes	Yes	Yes	5
High	A0A3Q2IG74	Podocalyxin OS=Equus caballus OX=9796 PE=3 SV=2	0	18.139	4	23	4	Yes	Yes	Yes	Yes	No	Yes	5
High	A0A9L0RUP7	G protein subunit alpha 13 OS=Equus caballus OX=9796 GN=GNA13 PE=3 SV=1	0	17.913	6	30	6	Yes	Yes	Yes	Yes	No	Yes	5
High	F6SG30	Protein S100-A9 OS=Equus caballus OX=9796 GN=LOC100061598 PE=3 SV=3	0	16.831	4	69	3	No	Yes	Yes	Yes	Yes	Yes	5
High	F7D917	6-phosphogluconate dehydrogenase, decarboxylating OS=Equus caballus OX=9796 GN=PGD PE=1 SV=2	0	15.373	4	26	4	Yes	Yes	Yes	No	Yes	Yes	5
High	F6W8W3	Keratin 24 OS=Equus caballus OX=9796 GN=KRT24 PE=3 SV=1	0	14.804	6	472	2	No	Yes	Yes	Yes	Yes	Yes	5
High	P30441	Beta-2-microglobulin OS=Equus caballus OX=9796 GN=B2M PE=1 SV=1	0	14.578	3	40	3	Yes	Yes	Yes	Yes	No	Yes	5
High	F6Z4A7	Ig-like domain-containing protein OS=Equus caballus OX=9796 PE=4 SV=4	0	14.451	3	84	2	Yes	Yes	Yes	Yes	No	Yes	5
High	F6Q9S8	CD81 molecule OS=Equus caballus OX=9796 GN=CD81 PE=3 SV=3	0	14.35	2	14	2	Yes	Yes	Yes	Yes	No	Yes	5
High	P68121	Fibrinogen beta chain (Fragment) OS=Equus caballus OX=9796 GN=FGB PE=1 SV=1	0	9.715	3	73	2	Yes	Yes	No	Yes	Yes	Yes	5
High	A0A9L0R7M6	Protein S100-A8 OS=Equus caballus OX=9796 PE=1 SV=1	0	8.955	4	45	3	No	Yes	Yes	Yes	Yes	Yes	5
High	A0A9L0S113	Golgi-associated plant pathogenesis-related protein 1 OS=Equus caballus OX=9796 GN=GLIPR2 PE=3 SV=1	0	6.783	2	11	2	Yes	Yes	Yes	No	Yes	Yes	5
High	F6YCC0	Cystatin A OS=Equus caballus OX=9796 GN=CSTA PE=3 SV=4	0	6.498	2	47	2	Yes	Yes	Yes	Yes	No	Yes	5
High	A0A9L0TSM5	Ig-like domain-containing protein OS=Equus caballus OX=9796 PE=1 SV=1	0	5.763	2	59	2	No	Yes	Yes	Yes	Yes	Yes	5
High	F7DBG6	Ig-like domain-containing protein OS=Equus caballus OX=9796 PE=1 SV=2	0	5.658	1	15	1	Yes	Yes	No	Yes	Yes	Yes	5
High	F6UU57	Histone H2A/H2B/H3 domain-containing protein OS=Equus caballus OX=9796 PE=3 SV=3	0	4.655	3	47	3	Yes	No	Yes	Yes	Yes	Yes	5
High	A0A5F5PZW9	Phosphodiesterase OS=Equus caballus OX=9796 GN=PDE4D PE=3 SV=1	0.00763	1.489	1	105	1	Yes	Yes	Yes	No	Yes	Yes	5
High	P49066	Alpha-fetoprotein OS=Equus caballus OX=9796 GN=AFP PE=2 SV=1	0.00994	1.378	1	59	1	Yes	No	Yes	Yes	Yes	Yes	5
High	A0A9L0SN34	Integrin alpha-6 OS=Equus caballus OX=9796 GN=ITGA6 PE=3 SV=1	0	213.007	45	482	45	No	No	Yes	Yes	Yes	Yes	4
High	A0A9L0SVW2	Bleomycin hydrolase OS=Equus caballus OX=9796 GN=BLMH PE=1 SV=1	0	178.161	32	287	32	No	Yes	Yes	Yes	Yes	No	4
High	A0A9L0TBG2	Vinculin OS=Equus caballus OX=9796 GN=VCL PE=1 SV=1	0	172.928	43	216	43	Yes	No	Yes	Yes	Yes	No	4
High	A0A9L0R580	SPARC-like protein 1 OS=Equus caballus OX=9796 GN=SPARCL1 PE=3 SV=1	0	132.978	18	100	18	Yes	Yes	Yes	No	No	Yes	4
High	F6R1X9	Actin alpha cardiac muscle 1 OS=Equus caballus OX=9796 GN=ACTC1 PE=3 SV=3	0	130.391	22	554	5	Yes	Yes	Yes	Yes	No	No	4
High	F7CKI7	Fibrillin-1 OS=Equus caballus OX=9796 GN=FBN1 PE=1 SV=3	0	127.461	41	123	41	Yes	No	Yes	Yes	No	Yes	4
High	F6U2W9	EH domain containing 1 OS=Equus caballus OX=9796 GN=EHD1 PE=4 SV=4	0	108.318	26	157	16	Yes	Yes	Yes	No	No	Yes	4
High	Q9XS63	Chromogranin-A OS=Equus caballus OX=9796 GN=CHGA PE=2 SV=1	0	79.558	16	127	16	Yes	Yes	Yes	No	No	Yes	4
High	P02791	Ferritin light chain OS=Equus caballus OX=9796 GN=FTL PE=1 SV=4	0	69.616	9	296	9	Yes	No	No	Yes	Yes	Yes	4
High	F6U3D3	Cartilage oligomeric matrix protein OS=Equus caballus OX=9796 GN=COMP PE=1 SV=3	0	66.009	20	141	19	Yes	No	No	Yes	Yes	Yes	4
High	A0A3Q2HN78	Fructose-bisphosphate aldolase OS=Equus caballus OX=9796 GN=ALDOA PE=1 SV=2	0	63.038	18	67	18	Yes	No	Yes	Yes	No	Yes	4
High	A0A3Q2H6N9	Protein kinase C-binding protein NELL2 OS=Equus caballus OX=9796 GN=NELL2 PE=4 SV=2	0	57.605	16	162	16	Yes	Yes	Yes	No	No	Yes	4
High	A0A9L0TKC7	14-3-3 protein theta OS=Equus caballus OX=9796 GN=YWHAQ PE=1 SV=1	0	51.653	12	206	8	Yes	No	Yes	Yes	No	Yes	4
High	A0A9L0T161	ADP ribosylation factor 1 OS=Equus caballus OX=9796 GN=ARF1 PE=3 SV=1	0	50.09	9	88	4	Yes	Yes	Yes	Yes	No	No	4
High	A0A3Q2KN19	Nucleobindin-1 OS=Equus caballus OX=9796 GN=NUCB1 PE=1 SV=2	0	47.565	16	76	15	Yes	Yes	Yes	No	No	Yes	4
High	A0A9L0RSJ9	Histone H4 OS=Equus caballus OX=9796 PE=1 SV=1	0	42.825	9	105	9	Yes	No	Yes	Yes	No	Yes	4
High	F7DWT4	Ficolin 3 OS=Equus caballus OX=9796 GN=FCN3 PE=4 SV=3	0	38.948	7	41	7	Yes	Yes	Yes	No	No	Yes	4
High	F6VZY5	Vasodilator-stimulated phosphoprotein OS=Equus caballus OX=9796 GN=VASP PE=1 SV=4	0	37.986	10	50	10	No	No	Yes	Yes	Yes	Yes	4
High	A0A3Q2HRT7	Proteasome 20S subunit alpha 2 OS=Equus caballus OX=9796 GN=PSMA2 PE=3 SV=2	0	36.274	7	60	7	No	Yes	Yes	Yes	No	Yes	4
High	F6ZHQ5	Chloride intracellular channel protein 1 OS=Equus caballus OX=9796 GN=CLIC1 PE=1 SV=2	0	33.974	7	55	7	Yes	Yes	Yes	No	No	Yes	4
High	A0A3Q2HRV7	Profilin OS=Equus caballus OX=9796 PE=3 SV=3	0	30.427	6	81	1	No	No	Yes	Yes	Yes	Yes	4
High	F6ZIA3	Protocadherin Fat 4 OS=Equus caballus OX=9796 GN=FAT4 PE=4 SV=3	0	29.513	10	21	10	Yes	Yes	No	No	Yes	Yes	4
High	A0A3Q2H5J5	small monomeric GTPase OS=Equus caballus OX=9796 GN=RAB10 PE=1 SV=2	0	27.047	6	39	4	No	No	Yes	Yes	Yes	Yes	4
High	A0A9L0T6I4	Arginase OS=Equus caballus OX=9796 GN=ARG1 PE=1 SV=1	0	26.282	5	55	5	Yes	No	Yes	Yes	Yes	No	4
High	A0A5F5PWI9	Thrombospondin-3 OS=Equus caballus OX=9796 GN=THBS3 PE=3 SV=1	0	24.409	9	40	7	No	Yes	Yes	No	Yes	Yes	4
High	A0A3Q2HNR5	Trafficking from ER to golgi regulator OS=Equus caballus OX=9796 GN=TFG PE=1 SV=3	0	22.814	6	58	6	No	No	Yes	Yes	Yes	Yes	4
High	F7C3C6	Aggrecan core protein OS=Equus caballus OX=9796 GN=ACAN PE=3 SV=2	0	21.27	8	27	8	Yes	No	Yes	No	Yes	Yes	4
High	A0A3Q2LBP6	Complement factor D OS=Equus caballus OX=9796 GN=CFD PE=4 SV=2	0	20.687	6	12	6	No	Yes	Yes	Yes	Yes	No	4
High	F7AQZ6	Tyrosine-protein kinase OS=Equus caballus OX=9796 GN=LYN PE=3 SV=1	0	19.989	9	37	7	Yes	No	Yes	Yes	Yes	No	4
High	A0A9L0SNS8	Interleukin-1 receptor accessory protein OS=Equus caballus OX=9796 GN=IL1RAP PE=1 SV=1	0	19.315	8	40	8	No	Yes	Yes	No	Yes	Yes	4
High	A0A3Q2GTN6	Heat shock protein beta-1 OS=Equus caballus OX=9796 GN=HSPB1 PE=1 SV=2	0	18.864	9	50	9	No	Yes	Yes	Yes	Yes	No	4
High	A0A9L0RYK0	Tetraspanin OS=Equus caballus OX=9796 GN=CD9 PE=3 SV=1	0	18.171	5	55	5	Yes	No	No	Yes	Yes	Yes	4
High	F6TQY1	Hemicentin-1 OS=Equus caballus OX=9796 GN=HMCN1 PE=4 SV=3	0	17.143	6	9	6	Yes	Yes	Yes	No	No	Yes	4
High	F6S981	Major histocompatibility complex, class II, DR alpha OS=Equus caballus OX=9796 GN=HLA-DRA PE=1 SV=2	0	16.378	4	22	3	Yes	Yes	No	Yes	No	Yes	4
High	P19857	Serum amyloid A protein OS=Equus caballus OX=9796 GN=SAA1 PE=1 SV=2	0	15.87	6	26	1	Yes	No	No	Yes	Yes	Yes	4
High	A0A3Q2I3N3	Collagen type IV alpha 2 chain OS=Equus caballus OX=9796 GN=COL4A2 PE=4 SV=2	0	15.807	3	16	3	Yes	Yes	Yes	No	No	Yes	4
High	F6RLT8	Calpain small subunit 1 OS=Equus caballus OX=9796 GN=CAPNS1 PE=1 SV=3	0	15.719	6	35	6	No	No	Yes	Yes	Yes	Yes	4
High	O97508	Thioredoxin OS=Equus caballus OX=9796 GN=TXN PE=3 SV=3	0	14.714	3	31	3	Yes	Yes	Yes	No	No	Yes	4
High	Q28396	Collagen type II alpha 1 chain OS=Equus caballus OX=9796 GN=COL2A1 PE=2 SV=1	0	14.19	2	12	2	Yes	No	Yes	No	Yes	Yes	4
High	A0A9L0R472	alpha-1,2-Mannosidase OS=Equus caballus OX=9796 GN=MAN1A1 PE=3 SV=1	0	14.052	6	26	6	Yes	Yes	Yes	No	No	Yes	4
High	A0A9L0SYP8	Collagen type IV alpha 1 chain OS=Equus caballus OX=9796 GN=COL4A1 PE=4 SV=1	0	12.866	4	14	4	Yes	No	Yes	No	Yes	Yes	4
High	A0A5F5PSN9	Ig-like domain-containing protein OS=Equus caballus OX=9796 PE=4 SV=2	0	12.474	4	145	2	Yes	Yes	No	Yes	Yes	No	4
High	A0A3Q2HG43	Ig-like domain-containing protein OS=Equus caballus OX=9796 PE=4 SV=1	0	10.576	2	28	2	No	Yes	No	Yes	Yes	Yes	4
High	A0A5F5PVZ6	Ig-like domain-containing protein OS=Equus caballus OX=9796 PE=4 SV=2	0	8.826	2	34	2	Yes	Yes	Yes	No	No	Yes	4
High	F6WBC8	MAM domain-containing protein 2 OS=Equus caballus OX=9796 GN=MAMDC2 PE=4 SV=1	0	8.45	4	9	4	Yes	No	Yes	Yes	Yes	No	4
High	A0A9L0S8K6	Ig-like domain-containing protein OS=Equus caballus OX=9796 PE=4 SV=1	0	7.064	3	25	3	Yes	Yes	Yes	Yes	No	No	4
High	F6ZJP9	Phosphatidylcholine-sterol acyltransferase OS=Equus caballus OX=9796 GN=LCAT PE=3 SV=1	0	5.606	2	16	2	Yes	No	No	Yes	Yes	Yes	4
High	A0A5F5PPE4	Growth factor receptor-bound protein 2 OS=Equus caballus OX=9796 GN=GRB2 PE=1 SV=2	0	4.241	2	6	2	No	No	Yes	Yes	Yes	Yes	4
High	A0A3Q2HEU8	KPRP N-terminal and LCE C-terminal like protein OS=Equus caballus OX=9796 GN=KPLCE PE=4 SV=1	0.00624	1.637	1	23	1	No	No	Yes	Yes	Yes	Yes	4
High	F6XAC0	Transcriptional adaptor 2B OS=Equus caballus OX=9796 GN=TADA2B PE=4 SV=3	0.00771	1.557	1	34	1	No	Yes	Yes	Yes	Yes	No	4
Medium	F6YZK3	Ig-like domain-containing protein OS=Equus caballus OX=9796 PE=4 SV=2	0.01022	1.327	1	23	1	Yes	Yes	Yes	Yes	No	No	4
Medium	F6ZUD8	Janus kinase and microtubule interacting protein 2 OS=Equus caballus OX=9796 GN=JAKMIP2 PE=3 SV=1	0.02301	1.05	1	10	1	No	Yes	Yes	Yes	Yes	No	4
High	F7BH02	Filamin A OS=Equus caballus OX=9796 GN=FLNA PE=1 SV=2	0	430.578	93	609	87	No	No	Yes	Yes	Yes	No	3
High	F6T3E4	Coagulation factor XI OS=Equus caballus OX=9796 GN=F11 PE=3 SV=3	0	177.953	28	266	28	No	No	Yes	Yes	No	Yes	3
High	F6VP61	Serpin B10 OS=Equus caballus OX=9796 GN=SERPINB10 PE=1 SV=1	0	113.732	20	166	20	No	No	Yes	Yes	Yes	No	3
High	A0A3Q2HUY8	adenosylhomocysteinase OS=Equus caballus OX=9796 GN=AHCY PE=1 SV=2	0	112.988	24	182	10	Yes	No	Yes	No	Yes	No	3
High	A0A9L0SHJ3	Annexin OS=Equus caballus OX=9796 GN=ANXA11 PE=1 SV=1	0	109.488	23	470	23	No	No	Yes	Yes	Yes	No	3
High	F7B3I5	Afamin OS=Equus caballus OX=9796 GN=AFM PE=1 SV=2	0	89.244	25	87	25	Yes	Yes	Yes	No	No	No	3
High	F6WZW6	Proteasome subunit alpha type OS=Equus caballus OX=9796 GN=PSMA1 PE=1 SV=4	0	85.221	20	232	20	Yes	Yes	Yes	No	No	No	3
High	A0A3Q2H319	Complement component C7 OS=Equus caballus OX=9796 GN=C7 PE=1 SV=2	0	84.933	20	90	20	No	Yes	Yes	Yes	No	No	3
High	F6SJA9	Transport and Golgi organization protein 1 homolog OS=Equus caballus OX=9796 GN=LOC100055507 PE=1 SV=4	0	72.935	18	74	18	Yes	Yes	No	No	No	Yes	3
High	A0A3Q2HSI9	Laminin subunit gamma-1 OS=Equus caballus OX=9796 GN=LAMC1 PE=1 SV=2	0	71.265	21	71	21	Yes	Yes	Yes	No	No	No	3
High	A0A5F5PZS2	Potassium channel tetramerization domain containing 12 OS=Equus caballus OX=9796 GN=KCTD12 PE=4 SV=1	0	69.777	14	168	14	Yes	No	No	No	Yes	Yes	3
High	A0A5F5PQS3	Complement C8 alpha chain OS=Equus caballus OX=9796 GN=C8A PE=3 SV=1	0	64.752	14	70	14	No	Yes	Yes	No	No	Yes	3
High	A0A5F5PF14	Brain abundant membrane attached signal protein 1 OS=Equus caballus OX=9796 GN=BASP1 PE=1 SV=2	0	62.706	11	63	11	Yes	No	No	Yes	No	Yes	3
High	A0A3Q2I3H0	Choline transporter-like protein OS=Equus caballus OX=9796 GN=SLC44A1 PE=3 SV=2	0	60.877	14	104	14	No	No	Yes	Yes	Yes	No	3
High	A0A3Q2LBD1	Complement component C8 beta chain OS=Equus caballus OX=9796 GN=C8B PE=3 SV=2	0	59.968	16	85	16	No	Yes	Yes	No	Yes	No	3
High	A0A9L0RYA4	Proteasome subunit alpha type OS=Equus caballus OX=9796 GN=PSMA7 PE=1 SV=1	0	59.728	14	246	14	Yes	Yes	Yes	No	No	No	3
High	F6TZS9	Triosephosphate isomerase OS=Equus caballus OX=9796 GN=TPI1 PE=1 SV=3	0	55.274	11	58	11	No	Yes	Yes	Yes	No	No	3
High	A0A5F5PSJ0	Choline transporter-like protein OS=Equus caballus OX=9796 GN=SLC44A2 PE=3 SV=2	0	51.025	11	77	11	Yes	No	Yes	No	No	Yes	3
High	A0A5F5Q1L6	Ras suppressor protein 1 OS=Equus caballus OX=9796 GN=RSU1 PE=1 SV=2	0	49.333	11	101	11	Yes	No	No	Yes	Yes	No	3
High	F6WL01	Proteasome subunit beta OS=Equus caballus OX=9796 GN=PSMB2 PE=1 SV=1	0	47.577	13	177	13	Yes	Yes	Yes	No	No	No	3
High	F6VEA3	Proteasome subunit alpha type OS=Equus caballus OX=9796 GN=PSMA5 PE=1 SV=1	0	47.499	8	135	8	Yes	Yes	Yes	No	No	No	3
High	A0A9L0TN67	Laminin subunit beta-1 OS=Equus caballus OX=9796 GN=LAMB1 PE=1 SV=1	0	45.053	14	31	14	Yes	Yes	Yes	No	No	No	3
High	F7AFC8	FAT atypical cadherin 1 OS=Equus caballus OX=9796 GN=FAT1 PE=4 SV=4	0	42.821	20	28	20	Yes	Yes	Yes	No	No	No	3
High	F6RRV1	Fetuin B OS=Equus caballus OX=9796 GN=FETUB PE=1 SV=3	0	42.62	14	62	14	No	No	No	Yes	Yes	Yes	3
High	A0A9L0RCS2	Proteasome subunit beta OS=Equus caballus OX=9796 GN=PSMB3 PE=1 SV=1	0	42.423	10	139	10	No	Yes	Yes	Yes	No	No	3
High	A0A9L0SBW6	Protein disulfide-isomerase OS=Equus caballus OX=9796 GN=PDIA3 PE=1 SV=1	0	37.88	12	31	12	Yes	No	Yes	No	Yes	No	3
High	A0A9L0S0S2	Insulin-like growth factor-binding protein complex acid labile subunit OS=Equus caballus OX=9796 GN=IGFALS PE=4 SV=1	0	36.18	12	24	12	No	No	Yes	No	Yes	Yes	3
High	F7ANR3	Proteasome subunit alpha type OS=Equus caballus OX=9796 GN=PSMA3 PE=1 SV=1	0	36.087	11	157	11	Yes	Yes	Yes	No	No	No	3
High	A0A3Q2I6K2	Ig-like domain-containing protein OS=Equus caballus OX=9796 GN=LOC100049798 PE=3 SV=3	0	34.341	6	92	2	No	No	No	Yes	Yes	Yes	3
High	A0A9L0RPC4	Glutathione S-transferase OS=Equus caballus OX=9796 GN=LOC100059533 PE=1 SV=1	0	31.284	6	21	6	Yes	No	Yes	No	Yes	No	3
High	A0A9L0T0E0	Neurogenic locus notch homolog protein 3 OS=Equus caballus OX=9796 GN=NOTCH3 PE=3 SV=1	0	31.095	11	30	11	Yes	No	Yes	Yes	No	No	3
High	F7DPZ6	Olfactomedin 4 OS=Equus caballus OX=9796 GN=OLFM4 PE=4 SV=3	0	30.819	9	18	9	No	Yes	No	Yes	Yes	No	3
High	F7AE68	Inter-alpha-trypsin inhibitor heavy chain H3 OS=Equus caballus OX=9796 GN=ITIH3 PE=1 SV=4	0	30.201	11	41	11	Yes	Yes	Yes	No	No	No	3
High	A0A9L0S5X9	Serpin B13 OS=Equus caballus OX=9796 GN=SERPINB13 PE=1 SV=1	0	27.569	8	47	8	Yes	No	Yes	No	No	Yes	3
High	A0A5F5PI70	Calmodulin 1 OS=Equus caballus OX=9796 GN=CALM1 PE=3 SV=1	0	27.036	8	32	8	Yes	No	Yes	Yes	No	No	3
High	A0A3Q2I2V3	Cathepsin D OS=Equus caballus OX=9796 GN=CTSD PE=1 SV=2	0	25.219	4	24	4	No	Yes	Yes	No	Yes	No	3
High	A0A5F5PQ61	Protein S100 OS=Equus caballus OX=9796 PE=3 SV=2	0	23.735	3	21	3	No	No	Yes	Yes	No	Yes	3
High	F7D2D9	Biliverdin reductase B OS=Equus caballus OX=9796 GN=BLVRB PE=1 SV=3	0	23.616	5	26	5	Yes	No	Yes	No	No	Yes	3
High	F6PVG3	EGF-containing fibulin-like extracellular matrix protein 1 OS=Equus caballus OX=9796 GN=EFEMP1 PE=1 SV=2	0	21.807	7	21	7	No	No	No	Yes	Yes	Yes	3
High	A0A5F5PN84	AHNAK nucleoprotein 2 OS=Equus caballus OX=9796 PE=1 SV=2	0	21.418	8	31	8	No	Yes	Yes	No	No	Yes	3
High	A0A3Q2I4Y0	IF rod domain-containing protein OS=Equus caballus OX=9796 PE=3 SV=2	0	21.279	5	307	2	No	Yes	No	Yes	Yes	No	3
High	A0A9L0T6J7	Phosphatidylinositol-glycan-specific phospholipase D OS=Equus caballus OX=9796 GN=GPLD1 PE=3 SV=1	0	20.838	7	22	7	Yes	Yes	Yes	No	No	No	3
High	A0A9L0RNJ4	small monomeric GTPase OS=Equus caballus OX=9796 GN=RAB27B PE=3 SV=1	0	20.612	6	40	4	No	No	Yes	Yes	Yes	No	3
High	A0A3Q2GTT0	Ig-like domain-containing protein OS=Equus caballus OX=9796 PE=1 SV=1	0	20.354	4	32	4	No	No	No	Yes	Yes	Yes	3
High	A0A3Q2HPX3	Collagen alpha-1(XII) chain OS=Equus caballus OX=9796 GN=COL12A1 PE=3 SV=1	0	20.135	13	23	13	No	Yes	No	No	Yes	Yes	3
High	F6SXQ9	Cell division control protein 42 homolog OS=Equus caballus OX=9796 PE=3 SV=2	0	18.452	6	46	5	No	No	Yes	Yes	Yes	No	3
High	A0A3Q2GSG1	protein-tyrosine-phosphatase OS=Equus caballus OX=9796 GN=PTPRB PE=3 SV=1	0	17.674	8	15	7	No	Yes	Yes	No	No	Yes	3
High	F6PNM1	45 kDa calcium-binding protein OS=Equus caballus OX=9796 GN=SDF4 PE=3 SV=2	0	17.074	7	28	7	Yes	Yes	Yes	No	No	No	3
High	A0A3Q2HEK3	Platelet glycoprotein 4 OS=Equus caballus OX=9796 GN=CD36 PE=3 SV=1	0	17.069	8	37	8	No	No	Yes	Yes	Yes	No	3
High	A0A9L0SS69	small monomeric GTPase OS=Equus caballus OX=9796 GN=RAC1 PE=1 SV=1	0	15.996	6	45	4	No	No	Yes	Yes	No	Yes	3
High	A0A3Q2I128	Complement C1q tumor necrosis factor-related protein 3 OS=Equus caballus OX=9796 GN=C1QTNF3 PE=4 SV=2	0	15.78	5	83	5	No	No	No	Yes	Yes	Yes	3
High	A0A9L0T3T3	Collagen type III alpha 1 chain OS=Equus caballus OX=9796 GN=COL3A1 PE=1 SV=1	0	15.727	5	13	5	Yes	No	Yes	No	Yes	No	3
High	F6RMK1	Multifunctional fusion protein OS=Equus caballus OX=9796 GN=LOC100630489 PE=1 SV=3	0	14.82	3	206	3	No	No	No	Yes	Yes	Yes	3
High	A0A9L0RPA7	Solute carrier family 43 member 3 OS=Equus caballus OX=9796 PE=4 SV=1	0	9.729	4	55	4	Yes	No	Yes	Yes	No	No	3
High	F6ZEV1	Immunoglobulin kappa variable 5-2 OS=Equus caballus OX=9796 GN=IGKV5-2 PE=4 SV=4	0	9.443	3	16	3	No	Yes	Yes	Yes	No	No	3
High	A0A5F5PFW9	small monomeric GTPase OS=Equus caballus OX=9796 GN=KRAS PE=3 SV=1	0	9.303	4	16	2	Yes	Yes	No	No	Yes	No	3
High	A0A3Q2GW90	Ig-like domain-containing protein OS=Equus caballus OX=9796 PE=4 SV=2	0	6.699	3	27	3	No	No	Yes	Yes	No	Yes	3
High	F7BND9	Protein S100 OS=Equus caballus OX=9796 GN=S100A11 PE=1 SV=3	0	5.685	3	8	3	No	Yes	No	No	Yes	Yes	3
High	F7DIN1	Fibrinogen-like protein 1 OS=Equus caballus OX=9796 GN=FGL1 PE=4 SV=2	0	5.556	3	11	3	No	No	No	Yes	Yes	Yes	3
High	F6QFQ3	Plexin domain containing 2 OS=Equus caballus OX=9796 GN=PLXDC2 PE=3 SV=2	0	5.365	2	5	2	Yes	No	Yes	No	No	Yes	3
High	A0A3Q2H088	Ig-like domain-containing protein OS=Equus caballus OX=9796 GN=LOC102150150 PE=4 SV=3	0	4.639	1	11	1	Yes	No	Yes	Yes	No	No	3
High	A0A9L0SI83	Peptidase M20 domain containing 1 OS=Equus caballus OX=9796 GN=PM20D1 PE=3 SV=1	0	4.552	3	11	3	No	Yes	No	Yes	Yes	No	3
High	F7AJV4	small monomeric GTPase OS=Equus caballus OX=9796 GN=RAC3 PE=3 SV=3	0	3.439	3	19	2	No	No	Yes	Yes	No	Yes	3
High	A0A3Q2L4D7	Ig-like domain-containing protein OS=Equus caballus OX=9796 PE=4 SV=1	0.00056	2.347	1	23	1	No	Yes	Yes	No	Yes	No	3
High	A0A3Q2GXW5	GRAM domain containing 1B OS=Equus caballus OX=9796 GN=GRAMD1B PE=4 SV=3	0.00266	1.792	1	14	1	Yes	Yes	No	No	Yes	No	3
High	A0A9L0T8I6	Intraflagellar transport 43 OS=Equus caballus OX=9796 GN=IFT43 PE=3 SV=1	0.00626	1.67	1	6	1	No	Yes	No	Yes	No	Yes	3
High	A0A3Q2I0E6	Tetratricopeptide repeat protein 21B OS=Equus caballus OX=9796 GN=TTC21B PE=3 SV=2	0.00807	1.453	1	18	1	No	Yes	Yes	Yes	No	No	3
High	F7A389	Lactase/phlorizin hydrolase OS=Equus caballus OX=9796 GN=LCT PE=3 SV=3	0.00999	1.391	1	11	1	No	No	Yes	Yes	No	Yes	3
Medium	F6SXM0	BTB domain-containing protein OS=Equus caballus OX=9796 GN=LOC100065102 PE=4 SV=1	0.03627	0.898	1	10	1	No	Yes	No	Yes	No	Yes	3
Medium	F7CXF6	Erythroid differentiation regulatory factor 1 OS=Equus caballus OX=9796 GN=EDRF1 PE=4 SV=2	0.03794	0.884	1	4	1	No	Yes	Yes	No	Yes	No	3
Medium	A0A3Q2I3E3	Serine/threonine-protein kinase TAO3 OS=Equus caballus OX=9796 GN=TAOK3 PE=3 SV=1	0.04991	0.783	1	21	1	No	No	Yes	Yes	No	Yes	3
High	F7A1S2	Multimerin-1 OS=Equus caballus OX=9796 GN=MMRN1 PE=4 SV=3	0	175.38	36	231	36	No	No	No	Yes	Yes	No	2
High	F6ZQA0	Phosphate regulating endopeptidase X-linked OS=Equus caballus OX=9796 GN=PHEX PE=4 SV=1	0	153.921	33	394	33	No	No	No	Yes	Yes	No	2
High	F6PKE1	Transferrin OS=Equus caballus OX=9796 GN=INHCA PE=1 SV=4	0	134.005	32	157	28	No	Yes	Yes	No	No	No	2
High	A0A3Q2I9D4	Annexin OS=Equus caballus OX=9796 GN=ANXA5 PE=1 SV=1	0	112.236	23	276	23	No	No	Yes	Yes	No	No	2
High	A0A3Q2HWP9	Transitional endoplasmic reticulum ATPase OS=Equus caballus OX=9796 GN=VCP PE=1 SV=2	0	107.341	28	165	28	No	Yes	Yes	No	No	No	2
High	F6ZY40	Prelamin-A/C OS=Equus caballus OX=9796 GN=LMNA PE=1 SV=1	0	99.956	27	68	27	No	No	Yes	No	Yes	No	2
High	A0A9L0R368	Tryptophan--tRNA ligase, cytoplasmic OS=Equus caballus OX=9796 GN=WARS1 PE=1 SV=1	0	96.734	19	97	19	No	Yes	Yes	No	No	No	2
High	A0A9L0RDB8	Pleckstrin OS=Equus caballus OX=9796 GN=PLEK PE=4 SV=1	0	92.042	10	81	10	No	No	Yes	Yes	No	No	2
High	A0A9L0T1B5	Angiotensinogen OS=Equus caballus OX=9796 GN=AGT PE=1 SV=1	0	91.222	16	74	16	No	Yes	Yes	No	No	No	2
High	F6Z8W0	WD repeat-containing protein 1 OS=Equus caballus OX=9796 GN=WDR1 PE=1 SV=2	0	87.048	19	82	19	No	No	Yes	Yes	No	No	2
High	A0A3Q2H6E7	Calpain-5 OS=Equus caballus OX=9796 GN=CAPN5 PE=3 SV=1	0	71.5	19	112	19	No	No	Yes	Yes	No	No	2
High	A0A9R1SKX5	Pyruvate kinase OS=Equus caballus OX=9796 GN=PKM PE=1 SV=1	0	71.315	17	61	17	No	Yes	Yes	No	No	No	2
High	F6TCR6	Creatine kinase U-type, mitochondrial OS=Equus caballus OX=9796 GN=LOC100056283 PE=3 SV=1	0	70.812	14	59	14	No	Yes	Yes	No	No	No	2
High	A0A3Q2HJF2	AHNAK nucleoprotein OS=Equus caballus OX=9796 GN=AHNAK PE=1 SV=2	0	70.368	32	58	32	Yes	No	Yes	No	No	No	2
High	F6XV19	Parvin beta OS=Equus caballus OX=9796 GN=PARVB PE=3 SV=2	0	67.383	15	103	15	No	No	No	Yes	Yes	No	2
High	A0A5F5PP70	Annexin OS=Equus caballus OX=9796 GN=ANXA7 PE=1 SV=1	0	66.873	14	166	14	No	No	Yes	Yes	No	No	2
High	A0A3Q2IB08	Elongation factor 2 OS=Equus caballus OX=9796 GN=EEF2 PE=1 SV=2	0	65.716	22	49	22	No	No	Yes	Yes	No	No	2
High	A0A3Q2I1T1	F-actin cross-linking protein OS=Equus caballus OX=9796 GN=ACTN2 PE=1 SV=1	0	64.915	16	62	3	No	No	Yes	Yes	No	No	2
High	F6YYB1	Proteasome subunit beta type-1 OS=Equus caballus OX=9796 GN=PSMB1 PE=1 SV=2	0	62.88	11	159	11	No	Yes	Yes	No	No	No	2
High	A0A9L0RY85	Integrin alpha-2 OS=Equus caballus OX=9796 GN=ITGA2 PE=3 SV=1	0	58.71	17	59	17	No	No	Yes	No	Yes	No	2
High	F6Z8V2	Proteasome subunit beta OS=Equus caballus OX=9796 GN=PSMB8 PE=1 SV=1	0	58.058	10	110	10	No	Yes	Yes	No	No	No	2
High	A0A3Q2HNX9	RAS p21 protein activator 3 OS=Equus caballus OX=9796 GN=RASA3 PE=4 SV=2	0	57.2	22	59	22	No	No	No	Yes	No	Yes	2
High	F7B821	Protein disulfide-isomerase OS=Equus caballus OX=9796 GN=P4HB PE=1 SV=2	0	56.396	19	55	19	No	Yes	Yes	No	No	No	2
High	A0A3Q2KZJ6	aldehyde dehydrogenase (NAD(+)) OS=Equus caballus OX=9796 GN=ALDH1A1 PE=1 SV=1	0	54.547	14	31	14	Yes	No	Yes	No	No	No	2
High	A0A3Q2H905	Receptor-type tyrosine-protein phosphatase eta OS=Equus caballus OX=9796 PE=3 SV=2	0	54.101	20	65	19	No	No	Yes	Yes	No	No	2
High	F6XWG3	Keratin 79 OS=Equus caballus OX=9796 GN=KRT79 PE=3 SV=2	0	53.638	17	352	4	No	Yes	No	No	Yes	No	2
High	F7AGY4	Keratin 73 OS=Equus caballus OX=9796 GN=KRT73 PE=3 SV=3	0	52.717	17	656	3	No	Yes	No	Yes	No	No	2
High	Q8HZM6	Annexin A1 OS=Equus caballus OX=9796 GN=ANXA1 PE=2 SV=3	0	50.314	11	38	11	No	Yes	Yes	No	No	No	2
High	F6SSK7	RAP1B, member of RAS onco family OS=Equus caballus OX=9796 GN=RAP1B PE=4 SV=2	0	47.236	6	206	1	No	No	No	Yes	Yes	No	2
High	F6Z129	Pantetheinase OS=Equus caballus OX=9796 GN=VNN1 PE=1 SV=3	0	46.684	10	31	8	No	Yes	Yes	No	No	No	2
High	F6Z688	Proteasome subunit alpha type OS=Equus caballus OX=9796 GN=PSMA4 PE=1 SV=4	0	46.652	11	137	11	No	Yes	Yes	No	No	No	2
High	A0A9L0SBR0	Proteasome subunit alpha type-6 OS=Equus caballus OX=9796 GN=PSMA6 PE=1 SV=1	0	42.169	10	109	10	No	Yes	Yes	No	No	No	2
High	A0A9L0R065	Proteasome subunit beta OS=Equus caballus OX=9796 GN=PSMB10 PE=3 SV=1	0	41.871	6	92	6	No	Yes	Yes	No	No	No	2
High	F7DGR1	Coagulation factor XII OS=Equus caballus OX=9796 GN=F12 PE=1 SV=3	0	39.157	10	39	10	Yes	Yes	No	No	No	No	2
High	F6WWW7	F-actin-capping protein subunit alpha OS=Equus caballus OX=9796 GN=CAPZA1 PE=1 SV=4	0	36.34	7	18	6	Yes	No	Yes	No	No	No	2
High	A0A3Q2HTR4	Exostosin-like 2 OS=Equus caballus OX=9796 GN=EXTL2 PE=3 SV=2	0	35.804	10	64	10	No	Yes	Yes	No	No	No	2
High	A0A9L0R5P4	Adenylyl cyclase-associated protein OS=Equus caballus OX=9796 GN=CAP1 PE=1 SV=1	0	34.305	10	22	10	Yes	No	Yes	No	No	No	2
High	A0A3Q2GVY9	Proteasome subunit beta OS=Equus caballus OX=9796 GN=PSMB9 PE=1 SV=1	0	34.145	8	91	8	No	Yes	Yes	No	No	No	2
High	F6ZFH9	Tyrosine 3-monooxygenase/tryptophan 5-monooxygenase activation protein gamma OS=Equus caballus OX=9796 GN=YWHAG PE=1 SV=2	0	32.705	9	206	4	No	No	Yes	Yes	No	No	2
High	F6QXN5	Transgelin OS=Equus caballus OX=9796 GN=TAGLN2 PE=1 SV=3	0	31.921	7	44	7	No	No	Yes	Yes	No	No	2
High	F7BHZ4	POF1B actin binding protein OS=Equus caballus OX=9796 GN=POF1B PE=4 SV=2	0	31.724	10	25	10	No	Yes	Yes	No	No	No	2
High	A0A9L0RGP1	Pentraxin family member OS=Equus caballus OX=9796 GN=CRP PE=1 SV=1	0	31.627	8	46	8	No	Yes	Yes	No	No	No	2
High	F6SZG4	Hypoxanthine phosphoribosyltransferase OS=Equus caballus OX=9796 GN=HPRT1 PE=1 SV=2	0	31.555	9	71	9	No	No	Yes	No	Yes	No	2
High	A0A9L0SH38	Integrin alpha-4 OS=Equus caballus OX=9796 GN=ITGA4 PE=3 SV=1	0	30.418	11	26	11	Yes	No	Yes	No	No	No	2
High	A0A3Q2HSH6	Protein 4.1 OS=Equus caballus OX=9796 GN=EPB41 PE=4 SV=2	0	30.057	10	64	10	Yes	No	No	Yes	No	No	2
High	F6QJ27	Isochorismatase domain-containing protein 1 OS=Equus caballus OX=9796 GN=ISOC1 PE=1 SV=3	0	27.522	4	21	4	No	No	Yes	No	No	Yes	2
High	A0A9L0RXS7	small monomeric GTPase OS=Equus caballus OX=9796 GN=RAB11A PE=1 SV=1	0	27.31	8	111	7	No	No	Yes	Yes	No	No	2
High	F6QXW2	Phosphatidylethanolamine-binding protein 1 OS=Equus caballus OX=9796 GN=PEBP1 PE=1 SV=3	0	27.252	6	15	6	Yes	No	Yes	No	No	No	2
High	F6PMI6	Microsomal triglyceride transfer protein large subunit OS=Equus caballus OX=9796 GN=MTTP PE=1 SV=1	0	27.167	14	25	14	No	Yes	Yes	No	No	No	2
High	A0A3Q2HPM2	Ras homolog family member A OS=Equus caballus OX=9796 GN=RHOA PE=1 SV=1	0	26.41	8	28	8	No	No	Yes	Yes	No	No	2
High	F7CMH2	Proliferation-associated protein 2G4 OS=Equus caballus OX=9796 GN=PA2G4 PE=3 SV=3	0	24.374	11	21	11	No	Yes	Yes	No	No	No	2
High	A0A9L0T0B4	Sphingomyelin phosphodiesterase acid like 3B OS=Equus caballus OX=9796 GN=SMPDL3B PE=3 SV=1	0	24.328	7	24	7	No	No	No	Yes	Yes	No	2
High	A0A9L0TDX1	Glycoprotein Ib platelet subunit alpha OS=Equus caballus OX=9796 GN=GP1BA PE=4 SV=1	0	24.287	9	77	9	No	No	No	Yes	Yes	No	2
High	A0A3Q2KV49	Nucleophosmin OS=Equus caballus OX=9796 GN=NPM1 PE=3 SV=2	0	24.215	3	9	3	Yes	No	Yes	No	No	No	2
High	F6QLC6	small monomeric GTPase OS=Equus caballus OX=9796 GN=RAB5C PE=1 SV=2	0	24.074	7	24	4	Yes	No	Yes	No	No	No	2
High	A0A3Q2HYC4	Lipoprotein lipase OS=Equus caballus OX=9796 GN=LPL PE=3 SV=1	0	22.559	5	15	5	No	Yes	Yes	No	No	No	2
High	A0A9L0QX12	Vitamin K-dependent protein C OS=Equus caballus OX=9796 GN=PROC PE=1 SV=1	0	21.186	6	12	6	No	Yes	Yes	No	No	No	2
High	A0A5F5PLR4	2',3'-cyclic-nucleotide 3'-phosphodiesterase OS=Equus caballus OX=9796 GN=CNP PE=3 SV=2	0	20.602	7	21	7	Yes	No	No	Yes	No	No	2
High	A0A9L0R4H8	Protein 4.2 OS=Equus caballus OX=9796 GN=EPB42 PE=1 SV=1	0	19.943	8	18	7	No	No	No	Yes	No	Yes	2
High	F6T114	Keratin, type I cytoskeletal 20 OS=Equus caballus OX=9796 GN=KRT20 PE=1 SV=3	0	19.851	6	217	2	No	Yes	Yes	No	No	No	2
High	F6ZLI4	Calpain-2 catalytic subunit OS=Equus caballus OX=9796 GN=CAPN2 PE=1 SV=2	0	19.421	7	11	7	No	No	No	Yes	Yes	No	2
High	A0A9L0SW24	Glutathione peroxidase OS=Equus caballus OX=9796 GN=GPX3 PE=3 SV=1	0	19.257	7	27	7	No	Yes	Yes	No	No	No	2
High	F7B5C4	Vimentin OS=Equus caballus OX=9796 GN=VIM PE=1 SV=3	0	17.325	9	40	7	Yes	No	Yes	No	No	No	2
High	F7AWA5	Cadherin-5 OS=Equus caballus OX=9796 GN=CDH5 PE=4 SV=3	0	17.057	6	10	6	Yes	No	Yes	No	No	No	2
High	A0A9L0T2L8	CD226 antigen OS=Equus caballus OX=9796 GN=CD226 PE=4 SV=1	0	16.769	4	18	4	No	No	Yes	Yes	No	No	2
High	A0A3Q2HBH6	Glycoprotein IX platelet OS=Equus caballus OX=9796 GN=GP9 PE=4 SV=2	0	16.38	4	83	4	No	No	Yes	Yes	No	No	2
High	F7DH49	T-cell surface glycoprotein CD3 zeta chain OS=Equus caballus OX=9796 GN=CD247 PE=3 SV=2	0	16.33	3	8	3	Yes	No	No	No	No	Yes	2
High	A0A9L0RBB6	MYC target 1 OS=Equus caballus OX=9796 GN=MYCT1 PE=4 SV=1	0	16.326	5	20	5	No	No	No	Yes	Yes	No	2
High	A0A3Q2HKG3	Lactotransferrin OS=Equus caballus OX=9796 GN=LTF PE=3 SV=2	0	15.411	5	95	4	Yes	No	No	Yes	No	No	2
High	Q28381	Hyaluronan and proteoglycan link protein 1 OS=Equus caballus OX=9796 GN=HAPLN1 PE=2 SV=1	0	14.963	7	16	7	No	No	Yes	No	Yes	No	2
High	A0A9L0TG29	Myosin heavy chain 14 OS=Equus caballus OX=9796 GN=MYH14 PE=3 SV=1	0	14.756	6	24	2	Yes	No	Yes	No	No	No	2
High	F6YAZ9	Myosin light chain 12A OS=Equus caballus OX=9796 GN=MYL12A PE=4 SV=2	0	14.74	4	7	4	No	Yes	Yes	No	No	No	2
High	A0A9L0RJJ9	H2A clustered histone 19 OS=Equus caballus OX=9796 GN=H2AC19 PE=3 SV=1	0	13.706	3	65	3	Yes	No	Yes	No	No	No	2
High	F7A1C3	Sorbitol dehydrogenase OS=Equus caballus OX=9796 GN=SORD PE=1 SV=2	0	12.834	5	7	5	Yes	No	Yes	No	No	No	2
High	F7DEA6	Synaptotagmin-like protein 4 OS=Equus caballus OX=9796 GN=SYTL4 PE=4 SV=2	0	12.664	8	16	8	No	No	No	Yes	Yes	No	2
High	F7AUX9	Pulmonary surfactant-associated protein A OS=Equus caballus OX=9796 GN=SFTPA1 PE=3 SV=2	0	11.876	2	15	2	No	Yes	Yes	No	No	No	2
High	F6ZV00	Perilipin OS=Equus caballus OX=9796 GN=PLIN1 PE=1 SV=2	0	10.933	5	8	5	No	No	No	Yes	Yes	No	2
High	A0A3Q2HY39	Ig-like domain-containing protein OS=Equus caballus OX=9796 PE=4 SV=1	0	10.901	1	21	1	Yes	No	Yes	No	No	No	2
High	F6W2I4	Proteasome subunit beta OS=Equus caballus OX=9796 GN=PSMB6 PE=1 SV=1	0	10.307	5	39	5	Yes	Yes	No	No	No	No	2
High	A0A9L0TCZ0	CD48 molecule OS=Equus caballus OX=9796 GN=CD48 PE=4 SV=1	0	10.07	5	10	5	Yes	No	Yes	No	No	No	2
High	A0A9L0R8Q7	Coronin OS=Equus caballus OX=9796 GN=CORO1A PE=1 SV=1	0	10.059	4	12	4	Yes	No	Yes	No	No	No	2
High	F7ABW7	Coagulation factor VII OS=Equus caballus OX=9796 GN=F7 PE=4 SV=2	0	8.799	2	8	2	No	Yes	Yes	No	No	No	2
High	F6QWH2	Fibrocystin-L OS=Equus caballus OX=9796 GN=PKHD1L1 PE=4 SV=4	0	8.499	4	4	4	No	Yes	Yes	No	No	No	2
High	A0A5F5PIV8	Tyrosine 3-monooxygenase/tryptophan 5-monooxygenase activation protein epsilon OS=Equus caballus OX=9796 GN=YWHAE PE=1 SV=1	0	8.295	4	56	3	No	No	Yes	No	No	Yes	2
High	A0A9L0R6E3	Gasdermin A OS=Equus caballus OX=9796 GN=GSDMA PE=3 SV=1	0	8.226	4	9	4	No	No	Yes	Yes	No	No	2
High	A0A3Q2HC57	GTP-binding nuclear protein Ran OS=Equus caballus OX=9796 GN=RAN PE=1 SV=1	0	8.058	3	6	3	Yes	No	Yes	No	No	No	2
High	A0A3Q2GZ84	Ig-like domain-containing protein OS=Equus caballus OX=9796 PE=4 SV=1	0	7.275	2	7	2	Yes	No	Yes	No	No	No	2
High	F6ZTF2	Tetraspanin OS=Equus caballus OX=9796 GN=CD53 PE=3 SV=2	0	6.471	1	5	1	Yes	No	Yes	No	No	No	2
High	A0A3Q2I6I4	EF-hand domain-containing protein OS=Equus caballus OX=9796 PE=1 SV=2	0	5.665	2	19	1	Yes	No	Yes	No	No	No	2
High	F6Y0G5	Periostin OS=Equus caballus OX=9796 GN=POSTN PE=4 SV=3	0	5.326	2	2	2	No	No	Yes	No	Yes	No	2
High	A0A5F5PMW4	Reticulon OS=Equus caballus OX=9796 GN=RTN3 PE=4 SV=2	0	4.844	2	9	2	No	No	Yes	Yes	No	No	2
High	A0A9L0RBA5	Serpin domain-containing protein OS=Equus caballus OX=9796 GN=LOC100057342 PE=1 SV=1	0	4.833	2	21	2	Yes	No	Yes	No	No	No	2
High	A0A3Q2HXE2	Ig-like domain-containing protein OS=Equus caballus OX=9796 PE=4 SV=1	0	4.314	1	6	1	No	Yes	Yes	No	No	No	2
High	A0A5F5Q2D7	Vascular cell adhesion protein 1 OS=Equus caballus OX=9796 GN=VCAM1 PE=4 SV=1	0	4.077	2	3	2	Yes	No	No	No	Yes	No	2
High	F6SQZ6	Membrane cofactor protein OS=Equus caballus OX=9796 PE=4 SV=4	0	3.357	1	13	1	No	No	No	Yes	Yes	No	2
High	F6UF75	Protein S100 OS=Equus caballus OX=9796 GN=S100A4 PE=1 SV=1	0	3.094	2	6	2	No	No	Yes	No	No	Yes	2
High	A0A9L0RXP0	T-cell surface glycoprotein CD8 alpha chain OS=Equus caballus OX=9796 GN=CD8A PE=4 SV=1	0.00108	1.972	1	7	1	Yes	No	No	Yes	No	No	2
High	A0A9L0RMQ1	Serpin family B member 8 OS=Equus caballus OX=9796 GN=SERPINB8 PE=3 SV=1	0.00161	1.875	2	4	2	Yes	No	Yes	No	No	No	2
High	A0A5F5PY84	Ig-like domain-containing protein OS=Equus caballus OX=9796 PE=4 SV=2	0.00317	1.737	1	7	1	No	Yes	Yes	No	No	No	2
High	A0A9L0S9Q4	Nucleolar RNA helicase 2 OS=Equus caballus OX=9796 GN=DDX21 PE=3 SV=1	0.00803	1.42	1	11	1	No	Yes	Yes	No	No	No	2
High	F6UN15	ATP-dependent DNA helicase OS=Equus caballus OX=9796 GN=RECQL5 PE=3 SV=2	0.00853	1.416	1	14	1	No	Yes	No	No	No	Yes	2
Medium	F6Z4U0	hyaluronoglucosaminidase OS=Equus caballus OX=9796 GN=CEMIP2 PE=3 SV=2	0.01701	1.198	1	5	1	No	Yes	No	Yes	No	No	2
Medium	F6X6C8	Protein O-linked-mannose beta-1,4-N-acetylglucosaminyltransferase 2 OS=Equus caballus OX=9796 GN=POMGNT2 PE=3 SV=1	0.03646	0.91	1	3	1	No	No	Yes	Yes	No	No	2
Medium	F7D587	Transportin 2 OS=Equus caballus OX=9796 GN=TNPO2 PE=4 SV=3	0.03831	0.88	1	3	1	No	Yes	No	No	No	Yes	2
Medium	A0A3Q2I6I2	Leucine rich repeats and IQ motif containing 1 OS=Equus caballus OX=9796 GN=LRRIQ1 PE=4 SV=2	0.0387	0.877	1	6	1	Yes	No	Yes	No	No	No	2
Medium	A0A3Q2HX63	Uncharacterized protein OS=Equus caballus OX=9796 PE=4 SV=2	0.03989	0.868	1	6	1	No	Yes	No	Yes	No	No	2
Medium	A0A9L0RU17	ATPase family AAA domain containing 3A OS=Equus caballus OX=9796 GN=ATAD3A PE=3 SV=1	0.04553	0.811	1	9	1	No	No	No	Yes	Yes	No	2
High	A0A3Q2I0A5	Actinin alpha 1 OS=Equus caballus OX=9796 GN=ACTN1 PE=1 SV=1	0	191.291	41	206	24	No	No	Yes	No	No	No	1
High	Q2TU62	Calcium-activated chloride channel regulator 1 OS=Equus caballus OX=9796 GN=CLCA1 PE=1 SV=1	0	140.683	29	159	28	Yes	No	No	No	No	No	1
High	A0A3Q2GVL2	F-actin cross-linking protein OS=Equus caballus OX=9796 GN=ACTN4 PE=1 SV=2	0	131.491	30	130	14	No	No	Yes	No	No	No	1
High	A0A9L0R9U7	Clathrin heavy chain OS=Equus caballus OX=9796 GN=CLTC PE=1 SV=1	0	122.408	40	74	40	No	No	Yes	No	No	No	1
High	F6RXD9	Malic enzyme OS=Equus caballus OX=9796 GN=ME1 PE=1 SV=3	0	114.894	18	219	18	No	No	Yes	No	No	No	1
High	A0A9L0RAI7	Dihydropyrimidinase OS=Equus caballus OX=9796 GN=DPYS PE=1 SV=1	0	102.166	22	166	22	No	No	No	No	Yes	No	1
High	A0A3Q2H3R5	Tubulin beta chain OS=Equus caballus OX=9796 GN=TUBB4B PE=3 SV=2	0	99.873	19	119	3	No	No	Yes	No	No	No	1
High	A0A5F5PQE5	Plectin OS=Equus caballus OX=9796 GN=PLEC PE=1 SV=2	0	99.012	36	45	35	No	No	Yes	No	No	No	1
High	F6XT77	Filamin B OS=Equus caballus OX=9796 GN=FLNB PE=1 SV=2	0	95.323	32	86	26	No	No	Yes	No	No	No	1
High	A0A9R1SR95	Tubulin beta chain OS=Equus caballus OX=9796 GN=TUBB PE=3 SV=1	0	93.657	19	120	4	No	No	Yes	No	No	No	1
High	A0A3Q2GZ58	Heat shock protein 90 alpha family class A member 1 OS=Equus caballus OX=9796 GN=HSP90AA1 PE=3 SV=1	0	92.497	27	74	15	No	No	Yes	No	No	No	1
High	F6VIG9	Adenosylhomocysteinase OS=Equus caballus OX=9796 PE=1 SV=3	0	92.301	20	104	6	No	No	Yes	No	No	No	1
High	A0A3Q2HLJ4	Tubulin beta chain OS=Equus caballus OX=9796 GN=TUBB PE=1 SV=1	0	85.638	17	106	3	No	No	Yes	No	No	No	1
High	A0A3Q2LPX0	Heat shock protein 90 alpha family class B member 1 OS=Equus caballus OX=9796 GN=HSP90AB1 PE=3 SV=1	0	85.236	23	61	10	No	No	Yes	No	No	No	1
High	A0A9L0TMJ7	Tubulin alpha 4a OS=Equus caballus OX=9796 GN=TUBA4A PE=1 SV=1	0	83.301	17	138	4	No	No	Yes	No	No	No	1
High	A0A9L0TRH1	Cytoplasmic dynein 1 heavy chain 1 OS=Equus caballus OX=9796 GN=DYNC1H1 PE=1 SV=1	0	82.547	30	36	30	No	No	Yes	No	No	No	1
High	F6YQL3	Complement component C6 OS=Equus caballus OX=9796 GN=C6 PE=3 SV=3	0	80.084	19	67	19	No	Yes	No	No	No	No	1
High	F6S9R7	Annexin OS=Equus caballus OX=9796 GN=ANXA4 PE=1 SV=2	0	78.303	20	145	20	No	No	Yes	No	No	No	1
High	F6ZSB4	Tubulin alpha chain OS=Equus caballus OX=9796 GN=LOC100059285 PE=3 SV=2	0	77.519	16	137	3	No	No	Yes	No	No	No	1
High	A0A3Q2KZE9	Ras GTPase-activating-like protein IQGAP1 OS=Equus caballus OX=9796 GN=IQGAP1 PE=1 SV=3	0	71.262	19	25	19	No	No	Yes	No	No	No	1
High	F6XTN1	RNA helicase OS=Equus caballus OX=9796 GN=EIF4A1 PE=1 SV=2	0	67.058	17	21	13	No	No	Yes	No	No	No	1
High	A0A9L0RR82	Insulin-degrading enzyme OS=Equus caballus OX=9796 GN=IDE PE=3 SV=1	0	65.903	28	51	28	No	No	Yes	No	No	No	1
High	A0A3Q2HRV1	Uncharacterized protein OS=Equus caballus OX=9796 PE=3 SV=2	0	64.118	14	113	3	No	No	Yes	No	No	No	1
High	P00559	Phosphoglycerate kinase 1 OS=Equus caballus OX=9796 GN=PGK1 PE=1 SV=2	0	63.359	14	55	1	No	No	Yes	No	No	No	1
High	F6Q666	Tubulin beta chain OS=Equus caballus OX=9796 GN=TUBB1 PE=3 SV=2	0	61.707	15	92	11	No	No	No	Yes	No	No	1
High	A0A3Q2KP35	Trans-golgi network protein 2 OS=Equus caballus OX=9796 GN=TGOLN2 PE=4 SV=2	0	59.382	6	42	6	Yes	No	No	No	No	No	1
High	F6W787	Annexin OS=Equus caballus OX=9796 GN=ANXA6 PE=1 SV=4	0	57.536	18	47	18	No	No	No	Yes	No	No	1
High	A0A9L0SQC1	Signal transducer and activator of transcription OS=Equus caballus OX=9796 GN=STAT3 PE=1 SV=1	0	54.987	12	13	12	No	No	Yes	No	No	No	1
High	A0A5F5Q155	Keratin, type II cytoskeletal 7 OS=Equus caballus OX=9796 GN=KRT7 PE=3 SV=2	0	53.821	14	508	2	No	No	Yes	No	No	No	1
High	A0A5F5PVN6	Keratin, type II cytoskeletal 8 OS=Equus caballus OX=9796 GN=KRT8 PE=1 SV=2	0	53.57	16	556	3	Yes	No	No	No	No	No	1
High	A0A9L0TJI5	Apolipoprotein B receptor OS=Equus caballus OX=9796 GN=APOBR PE=4 SV=1	0	52.924	11	39	11	No	No	No	No	No	Yes	1
High	Q8MJV0	Myosin-1 OS=Equus caballus OX=9796 GN=MYH1 PE=2 SV=1	0	52.021	14	18	8	No	No	No	Yes	No	No	1
High	F6QD28	Tubulin beta chain OS=Equus caballus OX=9796 GN=TUBB3 PE=3 SV=2	0	51.872	13	61	1	No	No	Yes	No	No	No	1
High	A0A3Q2LMR5	Copine-3 OS=Equus caballus OX=9796 GN=CPNE3 PE=1 SV=1	0	50.678	15	87	13	No	No	Yes	No	No	No	1
High	F6T471	Glucosamine-6-phosphate isomerase OS=Equus caballus OX=9796 GN=GNPDA1 PE=1 SV=3	0	48.235	10	39	7	No	No	Yes	No	No	No	1
High	A0A3Q2LB26	Spectrin alpha chain, non-erythrocytic 1 OS=Equus caballus OX=9796 GN=SPTAN1 PE=1 SV=2	0	48.198	18	18	18	No	No	Yes	No	No	No	1
High	A0A9L0TS93	Zinc-alpha-2-glycoprotein OS=Equus caballus OX=9796 GN=AZGP1 PE=1 SV=1	0	48.182	12	30	12	No	Yes	No	No	No	No	1
High	F7AYC1	Secreted phosphoprotein 1 OS=Equus caballus OX=9796 GN=SPP1 PE=4 SV=1	0	47.685	6	14	6	Yes	No	No	No	No	No	1
[truncated: 912 more rows]

## Sheet: Plasma_Ultra-SEC
Protein FDR Confidence: Combined	Accession	Description	Exp. Protein q-value: Combined	Sum PEP Score	# Peptides	# PSMs	# Unique Peptides	Plasma_Ultra-SEC-S1	Plasma_Ultra-SEC-S2	Plasma_Ultra-SEC-S3	Plasma_Ultra-SEC-S4	Plasma_Ultra-SEC-S5	Plasma_Ultra-SEC-S6	No Samples with identification
[truncated: 591 more rows]

[truncated: 3 more sheets: Serum_SEC, Serum_Ultra-SEC, Arkusz1]
